# Supplementary material for: Single-cell transcriptomic analysis of renal allograft rejection reveals insights into intragraft TCR clonality
Source: J Clin Invest. 2023 Jul 17;133(14):e170191. doi: 10.1172/JCI170191 (PMC10348771; doi:10.1172/JCI170191)
Supplement: Supplemental tables 1-7 [file jci-133-170191-s120.xlsx]

## Sheet: Supplementary Table 1
gene	p_val	avg_log2FC	pct.1	pct.2	p_val_adj	cluster
GNLY	0	2.95366	0.811	0.118	0	0
FGFBP2	0	2.65764	0.743	0.072	0	0
NKG7	0	2.36258	0.993	0.331	0	0
SPON2	0	2.30045	0.607	0.086	0	0
PRF1	0	2.24159	0.949	0.26	0	0
GZMB	0	2.17612	0.749	0.145	0	0
GZMH	0	2.06067	0.656	0.139	0	0
CST7	0	1.93692	0.986	0.34	0	0
CX3CR1	0	1.92162	0.647	0.094	0	0
CTSW	0	1.8997	0.946	0.273	0	0
KLRD1	0	1.89069	0.889	0.2	0	0
KLRB1	0	1.83846	0.615	0.144	0	0
HOPX	0	1.82459	0.812	0.212	0	0
S1PR5	0	1.68587	0.564	0.041	0	0
FCGR3A	0	1.67777	0.708	0.182	0	0
GZMM	0	1.63589	0.769	0.207	0	0
TRDC	0	1.61977	0.51	0.081	0	0
CLIC3	0	1.61262	0.558	0.122	0	0
IFITM1	0	1.61067	0.983	0.515	0	0
CD247	0	1.56968	0.772	0.241	0	0
LINC00861	0	1.56813	0.791	0.212	0	0
KLRF1	0	1.51261	0.46	0.053	0	0
GZMA	0	1.44738	0.914	0.289	0	0
FLNA	0	1.43601	0.768	0.331	0	0
IFITM2	0	1.36313	0.94	0.533	0	0
PLEK	0	1.35159	0.682	0.202	0	0
HCST	0	1.33344	0.963	0.473	0	0
LITAF	0	1.30898	0.853	0.466	0	0
PRSS23	0	1.30036	0.435	0.073	0	0
ITGB2	0	1.29117	0.918	0.449	0	0
ZAP70	0	1.28554	0.721	0.236	0	0
KLRK1	0	1.27727	0.762	0.219	0	0
FGR	0	1.27251	0.52	0.116	0	0
FCRL6	0	1.2717	0.472	0.067	0	0
CCL4	0	1.23549	0.758	0.254	0	0
CD160	0	1.21984	0.366	0.058	0	0
KLRC2	0	1.20871	0.424	0.1	0	0
BIN2	0	1.20782	0.6	0.211	0	0
GIMAP7	0	1.20339	0.814	0.336	0	0
KLF2	0	1.18231	0.465	0.104	0	0
ANXA1	0	1.182	0.671	0.241	0	0
ADGRG1	0	1.17743	0.589	0.206	0	0
EMP3	0	1.17047	0.873	0.438	0	0
CCL5	0	1.16911	0.954	0.35	0	0
PLAC8	0	1.16864	0.505	0.145	0	0
CCND3	0	1.14972	0.715	0.325	0	0
S100A4	0	1.13238	0.939	0.499	0	0
PTGDR	0	1.11906	0.406	0.056	0	0
GNG2	0	1.11678	0.565	0.203	0	0
DENND2D	0	1.1139	0.74	0.345	0	0
SH2D1B	0	1.10241	0.337	0.051	0	0
PYHIN1	0	1.09344	0.526	0.164	0	0
CD99	0	1.09191	0.916	0.526	0	0
SPN	0	1.08822	0.587	0.202	0	0
APMAP	0	1.07907	0.602	0.237	0	0
CD7	0	1.07385	0.832	0.334	0	0
C1orf21	0	1.04791	0.354	0.046	0	0
IL2RG	0	1.03822	0.919	0.468	0	0
NCR3	0	1.02807	0.353	0.074	0	0
PTPRC	0	1.00585	0.971	0.549	0	0
TXK	0	0.993312	0.323	0.063	0	0
PRKCH	0	0.986986	0.616	0.237	0	0
PTGER2	0	0.982979	0.36	0.068	0	0
GIMAP4	0	0.978405	0.743	0.331	0	0
MATK	0	0.97333	0.369	0.076	0	0
RAMP1	0	0.970083	0.25	0.035	0	0
RAC2	0	0.966193	0.952	0.523	0	0
S1PR1	0	0.939019	0.332	0.059	0	0
HLA-E	0	0.934246	0.995	0.724	0	0
TBX21	0	0.901173	0.313	0.046	0	0
TGFBR3	0	0.893769	0.337	0.074	0	0
SRGN	0	0.886499	0.92	0.478	0	0
HLA-A	0	0.878223	1	0.786	0	0
ADRB2	0	0.85442	0.308	0.063	0	0
XBP1	4.42241e-295	1.17202	0.581	0.256	1.0325e-290	0
HLA-B	4.44777e-295	0.903045	0.998	0.794	1.03842e-290	0
PTPN4	1.6048e-283	0.962168	0.454	0.15	3.74673e-279	0
AOAH	1.09972e-281	0.958704	0.474	0.159	2.56751e-277	0
ARL4C	6.03287e-279	0.999271	0.518	0.193	1.40849e-274	0
IL2RB	8.58438e-279	1.05683	0.527	0.189	2.00419e-274	0
SAMD3	2.14074e-275	0.81911	0.38	0.103	4.99799e-271	0
RAP1B	8.45812e-275	0.983462	0.778	0.513	1.97472e-270	0
LINC00299	1.75521e-274	0.834257	0.245	0.044	4.0979e-270	0
SH2D2A	6.41453e-273	0.964067	0.549	0.204	1.4976e-268	0
TYROBP	1.29871e-272	0.858503	0.607	0.213	3.03211e-268	0
RIPOR2	3.34108e-265	0.978051	0.527	0.206	7.80042e-261	0
KLRG1	7.14464e-264	0.915777	0.344	0.09	1.66806e-259	0
TXNIP	7.79988e-263	0.975245	0.844	0.527	1.82104e-258	0
EVL	9.41379e-256	0.800513	0.842	0.464	2.19784e-251	0
MYO1F	1.74487e-255	0.912387	0.505	0.194	4.07374e-251	0
CD244	2.2038e-255	0.75709	0.304	0.073	5.14521e-251	0
EFHD2	2.11172e-254	0.998444	0.42	0.145	4.93023e-250	0
CORO1A	1.08381e-251	0.816706	0.927	0.536	2.53038e-247	0
RASA3	9.02835e-249	0.830796	0.317	0.083	2.10785e-244	0
ZEB2	1.35508e-247	1.008	0.493	0.191	3.16371e-243	0
PAXX	1.13541e-244	0.885055	0.775	0.489	2.65085e-240	0
CHST12	2.72376e-244	0.87778	0.524	0.211	6.35916e-240	0
LCK	6.32936e-243	0.783617	0.728	0.327	1.47772e-238	0
LIMD2	6.4213e-242	0.854146	0.862	0.495	1.49918e-237	0
LYAR	3.51024e-236	0.855669	0.364	0.112	8.19535e-232	0
MBP	4.03737e-235	0.956433	0.609	0.312	9.42604e-231	0
LSP1	4.10472e-234	0.74708	0.891	0.529	9.5833e-230	0
TPST2	3.61737e-230	0.918717	0.455	0.18	8.44548e-226	0
IRF1	7.32982e-230	0.888399	0.777	0.448	1.71129e-225	0
FCRL3	4.65639e-229	0.850369	0.305	0.079	1.08713e-224	0
CLEC2B	1.11567e-228	0.859991	0.61	0.286	2.60475e-224	0
ABI3	1.25503e-225	0.902375	0.555	0.244	2.93011e-221	0
TBC1D10C	1.80161e-225	0.800767	0.694	0.344	4.20622e-221	0
SELPLG	3.88952e-225	0.912052	0.527	0.228	9.08085e-221	0
FCMR	8.25672e-225	0.839131	0.573	0.242	1.9277e-220	0
CEP78	4.44666e-224	0.808712	0.292	0.078	1.03816e-219	0
ITGAL	1.10403e-220	0.876233	0.489	0.202	2.57758e-216	0
CD53	5.44485e-220	0.789103	0.753	0.416	1.27121e-215	0
GNPTAB	1.50879e-216	0.953811	0.442	0.175	3.52258e-212	0
tcr-beta	3.47777e-216	0.417504	0.956	0.468	8.11955e-212	0
ARHGDIB	6.21024e-216	0.730434	0.934	0.561	1.4499e-211	0
PCED1B-AS1	1.2769e-215	0.812658	0.644	0.314	2.98117e-211	0
LCP1	6.64353e-215	0.758505	0.821	0.47	1.55106e-210	0
MALAT1	4.254e-214	0.601289	0.999	0.705	9.93182e-210	0
TSPAN32	3.01623e-210	0.754799	0.295	0.082	7.04199e-206	0
SEPTIN7	6.51885e-210	0.806341	0.795	0.542	1.52196e-205	0
ICAM2	6.71464e-209	0.874494	0.421	0.16	1.56767e-204	0
DOK2	6.30936e-208	0.791082	0.491	0.203	1.47305e-203	0
ADAM8	3.33349e-205	0.767968	0.307	0.09	7.78271e-201	0
ARPC5L	4.07998e-204	0.881476	0.682	0.426	9.52553e-200	0
MYO1G	1.24675e-202	0.842516	0.458	0.188	2.91079e-198	0
STAT4	6.0146e-202	0.717147	0.36	0.116	1.40423e-197	0
JAK1	6.46874e-201	0.867878	0.784	0.565	1.51026e-196	0
FKBP11	2.05289e-199	0.780963	0.36	0.122	4.79288e-195	0
FCER1G	1.81926e-197	0.745522	0.467	0.168	4.24742e-193	0
CYBA	9.62051e-196	0.74253	0.86	0.598	2.2461e-191	0
PTPN6	3.32189e-195	0.847916	0.745	0.437	7.75561e-191	0
CTSC	4.71184e-195	0.717882	0.758	0.478	1.10007e-190	0
GIMAP5	2.03575e-194	0.739396	0.567	0.259	4.75285e-190	0
ARHGAP25	2.66252e-192	0.84648	0.417	0.167	6.21619e-188	0
ITGB7	1.75072e-191	0.79761	0.421	0.166	4.08739e-187	0
SYTL1	2.53475e-189	0.78479	0.416	0.163	5.91789e-185	0
RUNX3	3.26922e-189	0.781035	0.398	0.149	7.63264e-185	0
PIM1	9.56796e-189	0.881551	0.444	0.188	2.23383e-184	0
MSN	1.27318e-188	0.806189	0.781	0.56	2.97248e-184	0
ARL6IP5	2.52001e-187	0.70705	0.812	0.553	5.88346e-183	0
CCL3	9.00904e-187	1.29552	0.405	0.149	2.10334e-182	0
ARHGEF3	2.41664e-184	0.833911	0.424	0.177	5.64213e-180	0
AHNAK	6.22829e-184	0.878833	0.635	0.361	1.45412e-179	0
RASSF1	2.13151e-183	0.803415	0.449	0.196	4.97643e-179	0
STK4	1.55711e-180	0.769091	0.662	0.392	3.63539e-176	0
KLRC4	5.28671e-180	0.729608	0.314	0.098	1.23429e-175	0
SUN2	7.71896e-180	0.814523	0.428	0.182	1.80214e-175	0
GBP5	3.78545e-179	0.728623	0.61	0.302	8.83789e-175	0
CRIP1	6.4498e-178	0.625344	0.851	0.509	1.50583e-173	0
TLE5	7.93725e-178	0.820966	0.626	0.382	1.85311e-173	0
PLEKHF1	1.35789e-176	0.723422	0.359	0.129	3.17028e-172	0
FAM49B	2.69299e-176	0.799108	0.618	0.361	6.28733e-172	0
SLFN5	3.67316e-172	0.698565	0.532	0.251	8.57572e-168	0
PPP3CC	4.62438e-167	0.755059	0.438	0.197	1.07966e-162	0
ADGRE5	7.22497e-166	0.754309	0.524	0.256	1.68681e-161	0
GIMAP1	2.93531e-165	0.730907	0.486	0.226	6.85307e-161	0
CD48	2.31925e-164	0.720731	0.609	0.328	5.41474e-160	0
CMC1	1.10672e-160	1.10529	0.546	0.323	2.58387e-156	0
C5orf56	2.97887e-160	0.809655	0.449	0.212	6.95477e-156	0
LYST	1.18943e-158	0.904489	0.555	0.296	2.77695e-154	0
NFATC2	2.94405e-157	0.721252	0.402	0.168	6.87348e-153	0
FASLG	1.47958e-156	0.692779	0.353	0.129	3.45437e-152	0
SYNE1	1.54955e-156	0.834378	0.455	0.222	3.61775e-152	0
UCP2	1.87613e-156	0.666245	0.743	0.439	4.38021e-152	0
HLA-F	2.71896e-156	0.688774	0.691	0.436	6.34796e-152	0
OSTF1	1.8079e-155	0.781472	0.6	0.376	4.22091e-151	0
SYNE2	2.43325e-154	0.814335	0.605	0.359	5.68092e-150	0
AC004687.1	5.54507e-154	0.75629	0.525	0.267	1.29461e-149	0
SYTL3	9.24138e-154	0.675884	0.31	0.107	2.15758e-149	0
SLAMF7	3.08093e-152	0.653102	0.352	0.134	7.19305e-148	0
SKAP1	2.65992e-151	0.646728	0.54	0.271	6.21012e-147	0
STK10	1.66148e-150	0.741197	0.421	0.194	3.87905e-146	0
TMSB4X	1.95563e-149	0.538574	1	0.758	4.56581e-145	0
ID2	8.5928e-147	0.798475	0.532	0.292	2.00616e-142	0
PRMT2	2.68141e-146	0.829765	0.566	0.355	6.26029e-142	0
LY6E	8.00005e-146	0.705932	0.712	0.477	1.86777e-141	0
PSMB9	8.51172e-145	0.554925	0.9	0.637	1.98723e-140	0
IL10RA	2.021e-144	0.705576	0.458	0.22	4.71843e-140	0
SASH3	3.81318e-143	0.707649	0.507	0.265	8.90264e-139	0
PPP1R18	4.55104e-142	0.690208	0.588	0.339	1.06253e-137	0
CDC42SE1	4.67458e-139	0.757659	0.467	0.249	1.09137e-134	0
ISG20	1.31205e-137	0.662875	0.553	0.297	3.06325e-133	0
TSEN54	2.30498e-137	0.70388	0.393	0.179	5.38145e-133	0
DHRS7	7.92593e-136	0.678466	0.574	0.346	1.85047e-131	0
CELF2	3.87399e-134	0.634093	0.538	0.296	9.0446e-130	0
ARHGEF1	7.87068e-132	0.682849	0.541	0.31	1.83757e-127	0
ZFP36	6.80342e-131	0.649682	0.634	0.4	1.58839e-126	0
GMFG	1.50036e-130	0.569701	0.713	0.43	3.50289e-126	0
ATM	1.85742e-129	0.742105	0.457	0.244	4.33651e-125	0
IER2	2.43726e-127	0.693545	0.586	0.366	5.69028e-123	0
ARHGAP30	6.08934e-127	0.677688	0.461	0.24	1.42168e-122	0
SAMHD1	2.36908e-125	0.603598	0.507	0.259	5.53108e-121	0
CYTH1	1.06609e-124	0.690224	0.386	0.186	2.48901e-120	0
CD38	1.29313e-124	0.73975	0.366	0.163	3.01907e-120	0
TRG-AS1	1.23846e-123	0.599494	0.371	0.159	2.89144e-119	0
DUSP2	8.81433e-122	0.728516	0.47	0.231	2.05788e-117	0
ANXA6	8.87422e-122	0.656093	0.628	0.413	2.07186e-117	0
CD47	1.71743e-121	0.667436	0.522	0.309	4.00967e-117	0
AKNA	7.51528e-119	0.657671	0.43	0.219	1.75459e-114	0
ARPC1B	3.62729e-118	0.474931	0.886	0.641	8.46864e-114	0
TIGIT	4.62172e-117	0.559549	0.437	0.203	1.07903e-112	0
IQGAP1	2.76094e-114	0.601462	0.576	0.366	6.44597e-110	0
FXYD5	1.36634e-113	0.476652	0.797	0.494	3.18999e-109	0
BTN3A2	1.53138e-112	0.68667	0.453	0.253	3.5753e-108	0
ITGB1	6.78598e-108	0.630821	0.525	0.317	1.58432e-103	0
LCP2	3.28578e-107	0.519756	0.579	0.335	7.6713e-103	0
LGALS1	7.40468e-107	0.55142	0.49	0.262	1.72877e-102	0
CARD16	9.02212e-107	0.55916	0.518	0.289	2.10639e-102	0
HCLS1	3.32428e-106	0.492782	0.689	0.43	7.76121e-102	0
LBH	9.97379e-106	0.547717	0.625	0.397	2.32858e-101	0
IKZF1	1.55842e-105	0.59884	0.438	0.236	3.63844e-101	0
TAP1	6.21325e-102	0.584404	0.613	0.402	1.45061e-97	0
ARHGAP9	4.93929e-99	0.631948	0.459	0.257	1.15318e-94	0
LAT	1.00424e-96	0.467277	0.478	0.25	2.34461e-92	0
GPSM3	2.78919e-95	0.501799	0.669	0.426	6.51193e-91	0
IKZF3	6.40872e-89	0.498082	0.442	0.238	1.49624e-84	0
SEPTIN1	4.50695e-81	0.451249	0.572	0.362	1.05224e-76	0
CD52	1.18736e-79	0.496405	0.726	0.482	2.77212e-75	0
CD3E	1.59386e-78	0.493656	0.6	0.354	3.72117e-74	0
IL7R	0	2.52652	0.567	0.032	0	1
LTB	0	2.35375	0.749	0.183	0	1
tcr-beta	0	1.54782	0.989	0.45	0	1
SPOCK2	0	1.51373	0.66	0.119	0	1
CD3E	0	1.41657	0.956	0.3	0	1
TCF7	0	1.40753	0.388	0.031	0	1
FXYD5	0	1.37105	0.921	0.47	0	1
CD2	0	1.30993	0.863	0.286	0	1
CD3D	0	1.28951	0.905	0.25	0	1
LAT	0	1.25199	0.721	0.212	0	1
CD40LG	0	1.22356	0.319	0.007	0	1
ITM2A	0	1.14126	0.667	0.252	0	1
FYB1	0	1.11384	0.785	0.36	0	1
GIMAP5	0	1.11292	0.632	0.242	0	1
CD52	0	1.10733	0.924	0.45	0	1
TNFRSF4	0	1.09616	0.309	0.049	0	1
GIMAP7	0	1.09485	0.746	0.332	0	1
BTG1	0	1.07086	0.892	0.578	0	1
SARAF	0	1.06486	0.912	0.651	0	1
IL32	0	1.06437	0.935	0.592	0	1
FLT3LG	0	1.05962	0.438	0.124	0	1
IFITM1	0	1.03461	0.928	0.51	0	1
LCK	0	1.01149	0.814	0.305	0	1
CD3G	0	1.00357	0.728	0.209	0	1
CXCR3	0	1.00056	0.534	0.176	0	1
CCR7	0	0.996562	0.3	0.042	0	1
LEF1	0	0.986836	0.295	0.023	0	1
S100A4	0	0.980714	0.916	0.49	0	1
ARHGDIB	0	0.942345	0.962	0.547	0	1
GMFG	0	0.908496	0.822	0.408	0	1
ACAP1	0	0.881144	0.7	0.291	0	1
INPP4B	0	0.876871	0.428	0.113	0	1
CD27	0	0.862111	0.595	0.202	0	1
OXNAD1	0	0.848292	0.41	0.118	0	1
GPSM3	0	0.842281	0.793	0.403	0	1
SEPTIN1	0	0.841242	0.723	0.336	0	1
AC004585.1	0	0.833536	0.228	0.019	0	1
CD5	0	0.833464	0.349	0.062	0	1
CD4	0	0.833419	0.346	0.088	0	1
DGKA	0	0.831655	0.367	0.09	0	1
RAC2	0	0.829563	0.934	0.513	0	1
SIT1	0	0.818536	0.555	0.185	0	1
AQP3	0	0.794479	0.296	0.056	0	1
SLAMF1	0	0.793536	0.317	0.058	0	1
CD6	0	0.790626	0.387	0.106	0	1
CAMK4	0	0.723644	0.273	0.042	0	1
CD28	0	0.702165	0.246	0.024	0	1
EVL	2.47442e-307	0.771839	0.842	0.454	5.77703e-303	1
MCUB	4.5402e-301	0.82347	0.441	0.151	1.06e-296	1
TMSB4X	1.28451e-300	0.7492	0.999	0.752	2.99895e-296	1
SEPTIN6	5.80976e-300	0.911961	0.642	0.31	1.3564e-295	1
PBXIP1	1.84303e-298	0.869856	0.393	0.124	4.30291e-294	1
SIRPG	8.843e-297	0.695183	0.419	0.123	2.06458e-292	1
IL16	1.19076e-295	0.851245	0.608	0.266	2.78008e-291	1
TC2N	1.41604e-295	0.803806	0.395	0.119	3.30602e-291	1
IL2RG	4.43041e-291	0.647119	0.889	0.459	1.03437e-286	1
TBC1D10C	7.30766e-286	0.747074	0.712	0.332	1.70612e-281	1
CORO1A	8.09497e-284	0.731849	0.935	0.524	1.88993e-279	1
GYPC	2.42797e-276	0.847968	0.664	0.325	5.66858e-272	1
CD44	1.04625e-273	0.779891	0.624	0.286	2.44268e-269	1
MALAT1	1.40976e-273	0.663988	0.998	0.697	3.29138e-269	1
RGS10	7.25032e-266	0.710809	0.604	0.266	1.69273e-261	1
GIMAP4	1.13651e-265	0.844616	0.682	0.328	2.65342e-261	1
PTPRC	1.03502e-261	0.550041	0.948	0.54	2.41646e-257	1
PCED1B-AS1	9.66089e-261	0.82854	0.645	0.304	2.25553e-256	1
CNN2	3.21073e-257	0.814898	0.642	0.325	7.4961e-253	1
SKAP1	6.88347e-256	0.708727	0.59	0.257	1.60708e-251	1
SCML4	4.01903e-254	0.649437	0.339	0.096	9.38324e-250	1
EMB	1.08934e-252	0.752893	0.499	0.197	2.54329e-248	1
ICAM3	5.0672e-250	0.745034	0.695	0.377	1.18304e-245	1
GIMAP1	8.78652e-244	0.770203	0.516	0.215	2.05139e-239	1
CKLF	4.23047e-243	0.878735	0.653	0.345	9.87687e-239	1
ZAP70	1.44962e-239	0.610669	0.586	0.241	3.38444e-235	1
LAPTM5	1.58686e-239	0.671616	0.871	0.487	3.70485e-235	1
CYTIP	1.00592e-238	0.755987	0.529	0.231	2.34851e-234	1
LEPROTL1	5.5556e-233	0.791487	0.562	0.277	1.29706e-228	1
PIK3IP1	7.33842e-232	0.639466	0.312	0.093	1.7133e-227	1
HLA-B	6.26144e-224	0.573423	0.998	0.788	1.46186e-219	1
VIM	2.0796e-223	0.621185	0.887	0.59	4.85525e-219	1
C12orf57	3.60325e-223	0.72537	0.828	0.595	8.4125e-219	1
RESF1	2.29365e-218	0.72453	0.608	0.309	5.35498e-214	1
CD96	2.56057e-218	0.629611	0.48	0.189	5.97817e-214	1
SLFN5	4.16988e-218	0.643475	0.546	0.241	9.73542e-214	1
ALOX5AP	2.09126e-217	0.68236	0.548	0.24	4.88246e-213	1
PIM2	2.55177e-215	0.721184	0.318	0.102	5.95761e-211	1
SELL	4.59579e-215	0.879506	0.36	0.127	1.07298e-210	1
DDIT4	8.2877e-213	0.900061	0.63	0.332	1.93493e-208	1
CRIP1	1.0063e-210	0.583422	0.853	0.5	2.34942e-206	1
CD82	8.25446e-209	0.697969	0.437	0.179	1.92717e-204	1
CD7	7.85471e-202	0.705946	0.685	0.34	1.83384e-197	1
TNFAIP8	4.02181e-198	0.718513	0.515	0.252	9.38972e-194	1
ZFP36L2	5.01469e-192	0.791395	0.709	0.458	1.17078e-187	1
HLA-E	4.50684e-190	0.532221	0.988	0.717	1.05221e-185	1
LIMD2	4.3687e-189	0.597415	0.827	0.489	1.01996e-184	1
CD37	9.80393e-187	0.322034	0.854	0.477	2.28892e-182	1
SLC2A3	1.16732e-183	0.570585	0.354	0.13	2.72534e-179	1
STK4	2.79036e-183	0.602042	0.673	0.384	6.51464e-179	1
DEF6	2.64851e-182	0.613568	0.454	0.201	6.18347e-178	1
EMP3	2.70703e-179	0.613415	0.752	0.442	6.32011e-175	1
LCP2	5.83763e-179	0.572283	0.629	0.322	1.36291e-174	1
RBL2	1.26336e-178	0.72474	0.547	0.298	2.94958e-174	1
TMEM123	4.20418e-178	0.691994	0.42	0.198	9.81549e-174	1
CD99	1.00583e-177	0.503909	0.843	0.525	2.34832e-173	1
ARL6IP5	6.54434e-177	0.574048	0.799	0.548	1.52791e-172	1
TMC8	8.37632e-175	0.561306	0.403	0.165	1.95562e-170	1
TMEM173	1.15935e-174	0.602865	0.342	0.131	2.70672e-170	1
STK17B	2.07458e-174	0.6306	0.528	0.264	4.84351e-170	1
SELPLG	3.22322e-174	0.591319	0.487	0.224	7.52524e-170	1
TUBA4A	4.80444e-174	0.651405	0.592	0.338	1.12169e-169	1
HCLS1	1.10627e-173	0.55667	0.736	0.416	2.58282e-169	1
ITGB2-AS1	8.28732e-173	0.648439	0.363	0.146	1.93484e-168	1
AC243960.1	1.13944e-169	0.548969	0.391	0.158	2.66024e-165	1
PLP2	8.14274e-168	0.70182	0.473	0.235	1.90109e-163	1
SEPTIN9	3.17244e-167	0.639458	0.623	0.373	7.4067e-163	1
ANKRD12	2.56106e-164	0.647646	0.607	0.362	5.9793e-160	1
RHOH	2.89497e-162	0.557418	0.429	0.187	6.75889e-158	1
CXCR4	2.55696e-161	0.594337	0.358	0.143	5.96974e-157	1
CLEC2D	7.0322e-160	0.523058	0.438	0.19	1.64181e-155	1
JAK3	2.56247e-159	0.575834	0.39	0.168	5.98259e-155	1
IL27RA	2.93785e-158	0.547214	0.375	0.156	6.85901e-154	1
BATF	4.76231e-157	0.680877	0.376	0.161	1.11186e-152	1
LINC00861	2.73577e-156	0.494635	0.51	0.233	6.3872e-152	1
ARHGAP15	2.22751e-153	0.605385	0.409	0.186	5.20057e-149	1
STK17A	2.85029e-146	0.582007	0.478	0.239	6.65457e-142	1
GZMM	1.90712e-145	0.437074	0.498	0.227	4.45255e-141	1
HCST	9.31138e-145	0.369131	0.858	0.474	2.17393e-140	1
LBH	9.11811e-143	0.606756	0.643	0.388	2.12881e-138	1
CD247	3.99747e-138	0.30662	0.544	0.256	9.33289e-134	1
CCND3	6.57616e-138	0.525892	0.58	0.332	1.53534e-133	1
RHOF	1.77465e-132	0.529378	0.447	0.23	4.14328e-128	1
DENND2D	2.07715e-132	0.475682	0.608	0.352	4.84953e-128	1
ETS1	1.50397e-131	0.487462	0.386	0.173	3.51132e-127	1
CD48	5.41952e-131	0.48582	0.585	0.324	1.2653e-126	1
HLA-A	5.67859e-131	0.403982	0.998	0.78	1.32578e-126	1
ARPC1B	6.92682e-131	0.430957	0.885	0.634	1.6172e-126	1
PTPN7	1.28207e-128	0.474163	0.435	0.209	2.99324e-124	1
HLA-C	6.14609e-128	0.421141	0.998	0.795	1.43493e-123	1
PPP1R18	3.93875e-126	0.513831	0.576	0.334	9.19581e-122	1
JUNB	4.46565e-126	0.584073	0.525	0.3	1.04259e-121	1
MYH9	3.42901e-125	0.519448	0.688	0.471	8.00571e-121	1
IFITM2	6.88637e-125	0.346615	0.826	0.536	1.60776e-120	1
LPXN	2.74557e-124	0.500054	0.415	0.209	6.41007e-120	1
APBB1IP	2.40181e-120	0.464565	0.558	0.318	5.60751e-116	1
KLRB1	1.33492e-119	0.397011	0.373	0.163	3.11665e-115	1
SRGN	5.47654e-119	0.538564	0.811	0.481	1.27861e-114	1
ITGA4	1.58275e-118	0.496047	0.533	0.304	3.69524e-114	1
PTPRCAP	5.22336e-118	0.521637	0.392	0.185	1.2195e-113	1
AC004687.1	7.64663e-112	0.456175	0.49	0.265	1.78526e-107	1
LSP1	2.82841e-111	0.361252	0.832	0.527	6.6035e-107	1
ISG20	6.23156e-111	0.447193	0.522	0.294	1.45488e-106	1
ARHGEF1	1.61064e-107	0.495723	0.515	0.307	3.76035e-103	1
RNASET2	9.80652e-106	0.362997	0.541	0.309	2.28953e-101	1
IKZF1	6.81651e-105	0.468896	0.434	0.231	1.59145e-100	1
SLA	5.13395e-104	0.420176	0.417	0.215	1.19862e-99	1
ANXA6	4.5235e-103	0.453612	0.618	0.408	1.0561e-98	1
AHNAK	1.11444e-99	0.533697	0.569	0.362	2.60189e-95	1
UCP2	4.45008e-95	0.409937	0.688	0.438	1.03896e-90	1
LCP1	2.73297e-87	0.291564	0.759	0.468	6.38066e-83	1
TXNIP	5.15389e-86	0.427685	0.748	0.531	1.20328e-81	1
FCMR	1.11629e-83	0.351415	0.454	0.249	2.60621e-79	1
CELF2	6.90413e-83	0.338572	0.495	0.295	1.61191e-78	1
CD53	3.32532e-73	0.280615	0.655	0.42	7.76362e-69	1
CCL4	0	2.64692	0.798	0.174	0	2
CCL5	0	2.60376	0.972	0.262	0	2
CCL4L2	0	2.5371	0.457	0.08	0	2
CD8A	0	2.10374	0.645	0.124	0	2
GZMK	0	1.93763	0.502	0.088	0	2
NKG7	0	1.9079	0.962	0.247	0	2
CST7	0	1.90434	0.949	0.26	0	2
CCL3	0	1.88632	0.484	0.093	0	2
GZMA	0	1.8766	0.871	0.214	0	2
CD8B	0	1.75558	0.559	0.103	0	2
CD7	0	1.72657	0.84	0.263	0	2
XCL2	0	1.72393	0.32	0.07	0	2
DUSP2	0	1.71802	0.615	0.161	0	2
HOPX	0	1.69474	0.593	0.184	0	2
CD3D	0	1.63698	0.683	0.236	0	2
tcr-beta	0	1.60559	0.973	0.396	0	2
CD27	0	1.59144	0.544	0.172	0	2
HCST	0	1.57851	0.949	0.409	0	2
CTSW	0	1.50331	0.802	0.216	0	2
CD3E	0	1.49441	0.783	0.274	0	2
LAG3	0	1.47875	0.533	0.113	0	2
KLRD1	0	1.45654	0.65	0.165	0	2
APOBEC3G	0	1.43739	0.621	0.223	0	2
ITM2A	0	1.43514	0.636	0.215	0	2
PRF1	0	1.43324	0.792	0.205	0	2
CD2	0	1.40459	0.755	0.251	0	2
TNFRSF9	0	1.39545	0.372	0.057	0	2
TIGIT	0	1.38336	0.548	0.143	0	2
KLRK1	0	1.35603	0.667	0.168	0	2
SRGN	0	1.34809	0.904	0.421	0	2
LCK	0	1.30632	0.764	0.263	0	2
KLRC2	0	1.30559	0.335	0.078	0	2
LINC02446	0	1.29091	0.258	0.055	0	2
IL2RG	0	1.28848	0.9	0.41	0	2
LYST	0	1.27794	0.625	0.242	0	2
SH2D2A	0	1.22255	0.544	0.158	0	2
LINC01871	0	1.20923	0.381	0.079	0	2
GZMB	0	1.20819	0.466	0.133	0	2
CXCR6	0	1.20592	0.363	0.064	0	2
GZMH	0	1.20106	0.46	0.117	0	2
CD99	0	1.20098	0.871	0.484	0	2
IFNG	0	1.18602	0.312	0.057	0	2
FASLG	0	1.17623	0.417	0.082	0	2
DDIT4	0	1.15101	0.636	0.298	0	2
CYTOR	0	1.13814	0.479	0.182	0	2
EVL	0	1.12373	0.817	0.418	0	2
DENND2D	0	1.09613	0.644	0.315	0	2
MIR155HG	0	1.09608	0.296	0.073	0	2
SIT1	0	1.08826	0.461	0.169	0	2
IL2RB	0	1.0851	0.507	0.148	0	2
CD3G	0	1.08151	0.555	0.197	0	2
CLEC2B	0	1.06537	0.58	0.249	0	2
TRG-AS1	0	1.06484	0.416	0.118	0	2
HAVCR2	0	1.06043	0.418	0.143	0	2
SIRPG	0	1.05875	0.377	0.102	0	2
CBLB	0	1.05183	0.477	0.166	0	2
PRKCH	0	1.05051	0.573	0.196	0	2
RAC2	0	1.0447	0.915	0.473	0	2
PTPN7	0	1.04185	0.49	0.171	0	2
IL32	0	1.03292	0.833	0.581	0	2
PCED1B-AS1	0	1.03183	0.63	0.271	0	2
IKZF3	0	1.0196	0.525	0.189	0	2
PDCD1	0	1.01421	0.335	0.076	0	2
LCP2	0	1.00753	0.64	0.286	0	2
IFITM1	0	1.00583	0.901	0.471	0	2
ID2	0	1.00207	0.514	0.263	0	2
TNFRSF1B	0	0.999961	0.48	0.222	0	2
GPR174	0	0.999809	0.485	0.155	0	2
LSP1	0	0.999379	0.859	0.487	0	2
ARHGAP9	0	0.997268	0.517	0.214	0	2
CHST12	0	0.996358	0.486	0.177	0	2
CXCR3	0	0.98644	0.46	0.156	0	2
CORO1A	0	0.983631	0.899	0.489	0	2
HLA-A	0	0.971487	0.995	0.758	0	2
CD247	0	0.969757	0.581	0.216	0	2
SEPTIN1	0	0.965204	0.625	0.319	0	2
TBC1D10C	0	0.962948	0.64	0.309	0	2
SLA	0	0.959234	0.439	0.188	0	2
RAB27A	0	0.95632	0.418	0.15	0	2
SEPTIN7	0	0.945681	0.769	0.514	0	2
OASL	0	0.935628	0.323	0.073	0	2
FABP5	0	0.933884	0.399	0.138	0	2
PYHIN1	0	0.925665	0.42	0.141	0	2
GBP5	0	0.92153	0.596	0.263	0	2
LIMD2	0	0.91971	0.827	0.453	0	2
PTPN6	0	0.912627	0.693	0.407	0	2
CCND2	0	0.910657	0.379	0.133	0	2
PTPRCAP	0	0.909621	0.403	0.16	0	2
C12orf57	0	0.905176	0.782	0.582	0	2
GZMM	0	0.90252	0.523	0.191	0	2
ARPC5L	0	0.897015	0.629	0.404	0	2
CD38	0	0.893092	0.366	0.135	0	2
TOX	0	0.892481	0.356	0.107	0	2
CLIC3	0	0.889394	0.355	0.113	0	2
PSTPIP1	0	0.885138	0.406	0.144	0	2
LBH	0	0.87779	0.621	0.367	0	2
KLRC4	0	0.865002	0.301	0.071	0	2
PAXX	0	0.864187	0.708	0.467	0	2
PTPRC	0	0.864071	0.949	0.496	0	2
PSMB9	0	0.858504	0.901	0.6	0	2
ZAP70	0	0.852134	0.545	0.214	0	2
SH2D1A	0	0.848587	0.345	0.101	0	2
CD96	0	0.848124	0.471	0.16	0	2
ACAP1	0	0.844679	0.575	0.278	0	2
SKAP1	0	0.84148	0.521	0.238	0	2
HLA-C	0	0.838497	0.998	0.773	0	2
LINC00861	0	0.824898	0.5	0.206	0	2
GYPC	0	0.811167	0.575	0.31	0	2
HLA-F	0	0.809632	0.675	0.405	0	2
LAT	0	0.808213	0.507	0.212	0	2
HLA-E	0	0.80344	0.985	0.689	0	2
TMSB4X	0	0.800033	0.998	0.725	0	2
CRIP1	0	0.796192	0.862	0.459	0	2
PTPN22	0	0.793483	0.377	0.14	0	2
EOMES	0	0.77912	0.261	0.061	0	2
CD52	0	0.757162	0.799	0.43	0	2
ITGB2	0	0.755737	0.796	0.415	0	2
GMFG	0	0.73482	0.692	0.396	0	2
HLA-B	0	0.723843	0.997	0.766	0	2
LCP1	0	0.710676	0.774	0.433	0	2
ARHGDIB	0	0.704967	0.894	0.519	0	2
S100A4	0	0.597334	0.876	0.454	0	2
GIMAP7	1.46609e-301	0.698789	0.622	0.319	3.42288e-297	2
ABI3	4.68257e-301	0.803013	0.476	0.221	1.09324e-296	2
GIMAP4	6.12775e-293	0.762018	0.597	0.311	1.43065e-288	2
CD69	2.15942e-285	0.851128	0.387	0.154	5.0416e-281	2
SLFN5	3.69572e-285	0.774851	0.475	0.226	8.62839e-281	2
PPP1R18	9.60075e-284	0.768347	0.56	0.312	2.24149e-279	2
LITAF	1.23789e-275	0.845302	0.666	0.46	2.89011e-271	2
MALAT1	2.00261e-274	0.387594	0.996	0.665	4.67549e-270	2
TAP1	1.36515e-273	0.756036	0.611	0.373	3.18722e-269	2
BST2	1.21476e-270	0.672591	0.64	0.381	2.83611e-266	2
GNLY	5.06145e-270	1.24996	0.365	0.135	1.1817e-265	2
CLEC2D	2.03969e-268	0.756648	0.403	0.172	4.76207e-264	2
CD53	1.07573e-261	0.642558	0.663	0.392	2.5115e-257	2
ARL6IP5	1.14132e-259	0.654081	0.741	0.536	2.66464e-255	2
APOBEC3C	2.7756e-258	0.824356	0.352	0.149	6.4802e-254	2
CKLF	1.98837e-253	0.737218	0.563	0.334	4.64224e-249	2
RESF1	5.06213e-248	0.752735	0.524	0.298	1.18186e-243	2
RUNX3	7.36058e-248	0.729899	0.333	0.131	1.71847e-243	2
ISG20	1.91018e-246	0.808365	0.504	0.273	4.4597e-242	2
CELF2	1.59943e-244	0.716751	0.499	0.272	3.7342e-240	2
IFITM2	3.74274e-244	0.559981	0.782	0.516	8.73818e-240	2
LAPTM5	9.55675e-241	0.524649	0.779	0.468	2.23121e-236	2
LY6E	3.57134e-230	0.713976	0.659	0.457	8.338e-226	2
ARL4C	8.43803e-227	0.71855	0.389	0.18	1.97003e-222	2
APMAP	1.43062e-225	0.737846	0.436	0.228	3.34008e-221	2
RASAL3	3.80675e-222	0.67259	0.381	0.176	8.88761e-218	2
HCLS1	3.01395e-221	0.572926	0.658	0.402	7.03666e-217	2
STK4	1.58439e-216	0.656237	0.583	0.375	3.69907e-212	2
CTSC	9.97684e-216	0.548319	0.671	0.461	2.32929e-211	2
IRF1	7.77789e-210	0.633318	0.662	0.432	1.8159e-205	2
ADGRE5	1.32272e-202	0.676083	0.446	0.239	3.08815e-198	2
FCMR	1.76527e-201	0.666699	0.448	0.228	4.12139e-197	2
FYB1	5.87186e-200	0.582248	0.606	0.359	1.3709e-195	2
IL16	1.35245e-195	0.644679	0.468	0.264	3.15757e-191	2
ALOX5AP	5.98171e-189	0.700663	0.442	0.234	1.39655e-184	2
ARPC1B	3.91767e-183	0.421617	0.845	0.617	9.14659e-179	2
GPSM3	8.33461e-183	0.552079	0.632	0.402	1.94588e-178	2
GIMAP5	6.5753e-181	0.62873	0.45	0.246	1.53514e-176	2
UCP2	1.4708e-178	0.55695	0.651	0.42	3.43388e-174	2
FXYD5	2.42701e-173	0.411773	0.747	0.465	5.66633e-169	2
STMN1	0	3.99436	0.971	0.232	0	3
TUBA1B	0	3.2975	0.983	0.542	0	3
HMGB2	0	3.28092	0.948	0.216	0	3
RRM2	0	3.05461	0.721	0.013	0	3
TYMS	0	2.9745	0.881	0.067	0	3
UBE2C	0	2.55108	0.688	0.006	0	3
TOP2A	0	2.54743	0.709	0.009	0	3
MKI67	0	2.52719	0.751	0.013	0	3
PCLAF	0	2.52197	0.836	0.019	0	3
CENPF	0	2.31205	0.635	0.016	0	3
NUSAP1	0	2.1993	0.732	0.02	0	3
CKS2	0	2.17231	0.79	0.18	0	3
HIST1H1B	0	2.1691	0.497	0.012	0	3
ASPM	0	2.16462	0.606	0.006	0	3
PTTG1	0	1.93259	0.734	0.102	0	3
SMC4	0	1.88394	0.778	0.097	0	3
CDK1	0	1.86608	0.665	0.009	0	3
TMPO	0	1.84828	0.868	0.211	0	3
PCNA	0	1.83512	0.759	0.15	0	3
CKS1B	0	1.81742	0.761	0.137	0	3
H2AFX	0	1.80979	0.707	0.073	0	3
MCM7	0	1.78956	0.742	0.085	0	3
TPX2	0	1.78215	0.62	0.012	0	3
CENPM	0	1.75271	0.751	0.035	0	3
ATAD2	0	1.71341	0.696	0.053	0	3
TK1	0	1.6116	0.625	0.022	0	3
KIFC1	0	1.59331	0.627	0.004	0	3
UBE2T	0	1.58914	0.74	0.04	0	3
CCNA2	0	1.58892	0.57	0.004	0	3
ZWINT	0	1.54774	0.667	0.017	0	3
CDKN3	0	1.54518	0.56	0.014	0	3
LMNB1	0	1.53475	0.744	0.083	0	3
BIRC5	0	1.51772	0.551	0.005	0	3
CLSPN	0	1.49962	0.631	0.009	0	3
ASF1B	0	1.49637	0.646	0.011	0	3
FEN1	0	1.48595	0.677	0.047	0	3
MCM3	0	1.44103	0.692	0.124	0	3
CDC20	0	1.42252	0.402	0.008	0	3
MAD2L1	0	1.41581	0.671	0.031	0	3
SMC2	0	1.41246	0.713	0.079	0	3
GTSE1	0	1.36132	0.545	0.004	0	3
CDCA8	0	1.35818	0.541	0.007	0	3
DLGAP5	0	1.34735	0.476	0.003	0	3
CCNB1	0	1.34601	0.352	0.022	0	3
CENPU	0	1.33983	0.606	0.018	0	3
DHFR	0	1.33922	0.6	0.065	0	3
HELLS	0	1.33181	0.598	0.043	0	3
KNL1	0	1.32722	0.583	0.03	0	3
AURKB	0	1.32381	0.526	0.003	0	3
FANCI	0	1.30349	0.585	0.021	0	3
UHRF1	0	1.287	0.526	0.005	0	3
NUDT1	0	1.28634	0.753	0.145	0	3
RRM1	0	1.26744	0.669	0.083	0	3
CENPK	0	1.26321	0.677	0.049	0	3
EZH2	0	1.25338	0.564	0.035	0	3
PLK1	0	1.24432	0.384	0.004	0	3
CCNB2	0	1.23692	0.421	0.005	0	3
PKMYT1	0	1.23218	0.522	0.003	0	3
KIF20B	0	1.23078	0.587	0.063	0	3
HIST1H3B	0	1.21848	0.354	0.003	0	3
NCAPG	0	1.21488	0.505	0.007	0	3
KIF11	0	1.17902	0.505	0.009	0	3
HMMR	0	1.17829	0.424	0.005	0	3
CENPE	0	1.15861	0.447	0.018	0	3
DNAJC9	0	1.15598	0.665	0.101	0	3
NDC80	0	1.14811	0.528	0.015	0	3
CDCA3	0	1.11727	0.455	0.006	0	3
MCM4	0	1.1159	0.497	0.032	0	3
CENPN	0	1.11548	0.568	0.033	0	3
CENPW	0	1.10513	0.514	0.023	0	3
RACGAP1	0	1.10154	0.495	0.028	0	3
CKAP2L	0	1.09331	0.465	0.002	0	3
HIST1H3D	0	1.09287	0.388	0.035	0	3
GINS2	0	1.08805	0.444	0.012	0	3
TACC3	0	1.07235	0.572	0.07	0	3
MCM2	0	1.06514	0.486	0.023	0	3
PRC1	0	1.06465	0.48	0.012	0	3
HIST1H3C	0	1.0632	0.279	0.007	0	3
NUF2	0	1.05591	0.461	0.008	0	3
KIF23	0	1.05413	0.447	0.005	0	3
LIG1	0	1.04733	0.549	0.058	0	3
NCAPD3	0	1.04663	0.533	0.058	0	3
BARD1	0	1.04662	0.568	0.061	0	3
KIF15	0	1.0408	0.436	0.002	0	3
KIF2C	0	1.03151	0.436	0.003	0	3
HIST1H2AG	0	1.02977	0.361	0.02	0	3
PHF19	0	1.0279	0.535	0.058	0	3
NCAPD2	0	1.02207	0.533	0.056	0	3
RAD51AP1	0	1.01772	0.507	0.015	0	3
SPC25	0	1.00765	0.465	0.002	0	3
MCM6	0	0.994796	0.516	0.052	0	3
TCF19	0	0.986793	0.484	0.016	0	3
CDCA7	0	0.981246	0.446	0.027	0	3
FBXO5	0	0.974994	0.459	0.023	0	3
RFC4	0	0.963492	0.509	0.055	0	3
SGO2	0	0.959938	0.436	0.021	0	3
CDCA2	0	0.9385	0.388	0.005	0	3
DTL	0	0.929079	0.382	0.003	0	3
HJURP	0	0.920774	0.403	0.002	0	3
CDCA5	0	0.919872	0.43	0.003	0	3
APOBEC3B	0	0.914669	0.398	0.007	0	3
BRCA1	0	0.908128	0.444	0.016	0	3
BUB1	0	0.906847	0.421	0.009	0	3
NCAPH	0	0.900394	0.461	0.005	0	3
ESCO2	0	0.897122	0.396	0.004	0	3
FAM111B	0	0.893411	0.363	0.003	0	3
CDKN2A	0	0.891399	0.465	0.037	0	3
NSD2	0	0.889103	0.526	0.058	0	3
KIF14	0	0.886664	0.338	0.002	0	3
RAD51	0	0.874621	0.423	0.005	0	3
BRCA2	0	0.852571	0.419	0.019	0	3
ARHGAP11A	0	0.847652	0.398	0.013	0	3
ANLN	0	0.844021	0.375	0.003	0	3
CDCA4	0	0.842394	0.48	0.048	0	3
CCDC34	0	0.84021	0.455	0.041	0	3
MXD3	0	0.827781	0.39	0.027	0	3
CDT1	0	0.820981	0.39	0.007	0	3
TROAP	0	0.790788	0.314	0.004	0	3
MND1	0	0.789293	0.394	0.003	0	3
RPL39L	0	0.789278	0.488	0.049	0	3
HIST1H2AL	0	0.783475	0.283	0.01	0	3
NCAPG2	0	0.783207	0.392	0.015	0	3
NEIL3	0	0.762558	0.338	0.002	0	3
CDC45	0	0.74496	0.354	0.003	0	3
CDC6	0	0.735744	0.314	0.004	0	3
KIF4A	0	0.735326	0.333	0.003	0	3
ATAD5	0	0.732719	0.371	0.019	0	3
KIF20A	0	0.726379	0.31	0.002	0	3
BUB1B	0	0.714403	0.367	0.004	0	3
HIST1H3G	0	0.712074	0.287	0.002	0	3
AURKA	0	0.711678	0.34	0.015	0	3
CENPH	0	0.710921	0.403	0.022	0	3
ECT2	0	0.702542	0.356	0.019	0	3
C21orf58	0	0.701761	0.352	0.011	0	3
WDHD1	0	0.694129	0.358	0.019	0	3
TIMELESS	0	0.693793	0.356	0.025	0	3
ORC6	0	0.691064	0.356	0.01	0	3
ARHGEF39	0	0.684073	0.342	0.006	0	3
CCNE2	0	0.681324	0.26	0.005	0	3
DEPDC1B	0	0.674444	0.346	0.008	0	3
CHEK1	0	0.66961	0.359	0.021	0	3
NRM	0	0.665151	0.4	0.038	0	3
WDR76	0	0.660552	0.352	0.019	0	3
SHCBP1	0	0.654552	0.325	0.007	0	3
MCM10	0	0.650696	0.314	0.002	0	3
SGO1	0	0.642242	0.354	0.008	0	3
SPC24	0	0.629858	0.315	0.002	0	3
DSCC1	0	0.627472	0.312	0.005	0	3
FANCG	0	0.625311	0.346	0.027	0	3
E2F8	0	0.621367	0.273	0.001	0	3
HIST1H2BH	0	0.619066	0.273	0.01	0	3
CEP55	0	0.615217	0.283	0.003	0	3
CIP2A	0	0.606847	0.319	0.015	0	3
MELK	0	0.604065	0.327	0.004	0	3
DIAPH3	0	0.591445	0.314	0.013	0	3
PIMREG	0	0.587755	0.252	0.002	0	3
POLQ	0	0.584437	0.275	0.002	0	3
OIP5	0	0.57942	0.31	0.006	0	3
SKA3	0	0.569895	0.3	0.003	0	3
BLM	0	0.567566	0.344	0.024	0	3
CCNF	0	0.562324	0.283	0.01	0	3
TTK	0	0.560336	0.293	0.002	0	3
RFC3	0	0.560047	0.304	0.019	0	3
FOXM1	0	0.555082	0.262	0.004	0	3
KNTC1	0	0.551534	0.285	0.017	0	3
DEPDC1	0	0.521909	0.228	0.001	0	3
POC1A	0	0.518386	0.281	0.01	0	3
PBK	0	0.5149	0.258	0.002	0	3
FANCD2	0	0.514128	0.289	0.02	0	3
NEK2	0	0.514094	0.22	0.002	0	3
MTFR2	0	0.506735	0.27	0.004	0	3
HIST1H2AH	0	0.491438	0.205	0.002	0	3
STIL	0	0.487773	0.254	0.005	0	3
RAD54L	0	0.484118	0.249	0.002	0	3
E2F7	0	0.481792	0.212	0.002	0	3
CENPA	0	0.480882	0.207	0.001	0	3
KIF18A	0	0.476899	0.241	0.007	0	3
PARPBP	0	0.45228	0.241	0.012	0	3
CDC25C	0	0.422188	0.222	0.001	0	3
ZGRF1	0	0.418715	0.228	0.011	0	3
KIF18B	0	0.405379	0.201	0.001	0	3
DNA2	0	0.403493	0.212	0.006	0	3
CHAF1B	0	0.400828	0.214	0.009	0	3
SKA1	0	0.383291	0.214	0.001	0	3
TRIP13	0	0.365134	0.214	0.004	0	3
GMNN	9.35374e-308	0.802914	0.472	0.058	2.18382e-303	3
LRR1	3.61961e-302	0.685916	0.438	0.05	8.45071e-298	3
USP1	8.21662e-301	1.2032	0.715	0.138	1.91833e-296	3
RNASEH2A	1.31935e-300	0.939183	0.524	0.072	3.08029e-296	3
SPAG5	1.44045e-298	0.594	0.342	0.031	3.36301e-294	3
MCM5	5.99653e-298	1.37164	0.648	0.117	1.40001e-293	3
TUBB	3.6179e-295	3.01453	0.985	0.566	8.44671e-291	3
FABP5	1.48705e-292	1.81405	0.778	0.176	3.47181e-288	3
AC011603.2	8.32428e-290	0.928009	0.34	0.031	1.94347e-285	3
HIST1H3H	3.64449e-287	0.856849	0.214	0.011	8.50878e-283	3
H2AFZ	3.95955e-284	2.36778	0.987	0.548	9.24436e-280	3
HMGN2	1.87695e-279	2.62171	0.989	0.63	4.38212e-275	3
SAE1	2.87919e-279	1.02129	0.633	0.113	6.72204e-275	3
CDC7	5.15262e-277	0.411931	0.222	0.013	1.20298e-272	3
PSRC1	6.08648e-276	0.45441	0.216	0.012	1.42101e-271	3
CENPP	8.39527e-276	0.372326	0.214	0.012	1.96004e-271	3
POLD1	5.52174e-274	0.533912	0.344	0.033	1.28916e-269	3
CENPJ	6.0502e-272	0.432639	0.247	0.017	1.41254e-267	3
DTYMK	1.00458e-271	1.06718	0.618	0.115	2.34539e-267	3
DSN1	7.41402e-271	0.562891	0.358	0.036	1.73095e-266	3
UBE2S	1.06562e-267	0.690549	0.319	0.03	2.48789e-263	3
KPNA2	7.2244e-263	1.71364	0.597	0.113	1.68668e-258	3
HIST1H1D	1.53082e-261	2.05731	0.639	0.13	3.574e-257	3
GEN1	1.08084e-258	0.479266	0.272	0.022	2.52344e-254	3
SKA2	1.68904e-258	0.98921	0.662	0.131	3.94341e-254	3
DNMT1	3.21515e-257	1.2875	0.763	0.181	7.50641e-253	3
HMGB1	1.64998e-256	2.02286	1	0.772	3.85221e-252	3
CDK2	5.48578e-256	0.522708	0.308	0.028	1.28076e-251	3
HIRIP3	3.28696e-254	0.736512	0.455	0.064	7.67406e-250	3
SAC3D1	1.26514e-252	0.638911	0.321	0.032	2.95372e-248	3
INCENP	1.32089e-248	0.487108	0.258	0.02	3.08388e-244	3
SPDL1	9.3024e-248	0.501512	0.281	0.024	2.17183e-243	3
FAM111A	1.72591e-247	1.05988	0.637	0.127	4.02948e-243	3
YEATS4	7.5696e-247	0.769031	0.491	0.076	1.76728e-242	3
GGH	1.37281e-235	0.842305	0.566	0.105	3.20509e-231	3
CRIP1	3.81142e-235	2.08952	0.962	0.53	8.89851e-231	3
DDX39A	4.77688e-235	1.23294	0.843	0.246	1.11526e-230	3
NASP	2.65318e-234	1.28039	0.793	0.221	6.19438e-230	3
CENPO	5.02238e-233	0.35707	0.216	0.015	1.17258e-228	3
ANP32E	1.9398e-232	1.3924	0.792	0.224	4.52886e-228	3
CENPL	7.19363e-232	0.409044	0.264	0.023	1.6795e-227	3
TTF2	1.02007e-230	0.651022	0.396	0.052	2.38156e-226	3
BTG3	6.79502e-230	0.885413	0.554	0.099	1.58643e-225	3
DEK	2.16702e-224	1.53347	0.937	0.407	5.05933e-220	3
DBF4	1.66679e-220	0.699381	0.457	0.07	3.89145e-216	3
H2AFV	5.22777e-220	1.64995	0.88	0.348	1.22053e-215	3
KIF22	7.27573e-218	1.26503	0.748	0.21	1.69867e-213	3
POLE	1.54883e-216	0.394634	0.228	0.018	3.61606e-212	3
TMEM106C	5.05118e-216	1.25083	0.702	0.184	1.1793e-211	3
IFI27L1	6.70028e-216	0.636758	0.377	0.051	1.56431e-211	3
DLEU2	9.73562e-214	0.665197	0.39	0.054	2.27297e-209	3
KNSTRN	1.1363e-212	0.520053	0.262	0.025	2.65292e-208	3
CKAP5	7.86245e-211	0.940783	0.537	0.104	1.83565e-206	3
MAD2L2	2.94361e-210	0.974713	0.715	0.177	6.87244e-206	3
SMC1A	3.36651e-210	1.1608	0.711	0.182	7.85978e-206	3
NCAPH2	5.52727e-209	0.568343	0.371	0.05	1.29045e-204	3
RFC5	5.71333e-208	0.509101	0.344	0.043	1.33389e-203	3
ZWILCH	2.6477e-207	0.40249	0.254	0.024	6.18158e-203	3
VRK1	9.70235e-206	0.661614	0.442	0.07	2.26521e-201	3
CKAP2	9.50851e-204	0.882458	0.491	0.089	2.21995e-199	3
HAUS8	4.06121e-201	0.467753	0.289	0.032	9.48171e-197	3
ANP32B	9.85592e-199	1.49845	0.914	0.447	2.30106e-194	3
ARHGAP19	9.77319e-198	0.587336	0.358	0.049	2.28175e-193	3
POLA2	2.3664e-196	0.442252	0.287	0.032	5.52484e-192	3
PRIM2	4.0359e-196	0.471365	0.317	0.039	9.4226e-192	3
CHAF1A	7.72844e-196	0.442113	0.245	0.023	1.80436e-191	3
TRIM59	3.7656e-194	0.650979	0.428	0.068	8.79154e-190	3
MTHFD2	2.2803e-193	0.825231	0.595	0.129	5.32382e-189	3
DUT	3.83551e-193	1.79583	0.883	0.409	8.95477e-189	3
CCDC167	5.00093e-189	0.891922	0.631	0.153	1.16757e-184	3
RAN	7.24569e-185	1.31316	0.975	0.653	1.69165e-180	3
SMC3	2.12917e-183	1.09725	0.723	0.207	4.97096e-179	3
HMGB3	2.58979e-183	0.878663	0.423	0.076	6.04639e-179	3
RCC1	5.12169e-181	0.428643	0.25	0.027	1.19576e-176	3
EBP	1.40499e-179	0.777819	0.579	0.132	3.28023e-175	3
MIS18BP1	1.5986e-178	0.92737	0.663	0.172	3.73225e-174	3
RBL1	6.11788e-178	0.514036	0.308	0.04	1.42834e-173	3
POLA1	1.58177e-176	0.443802	0.231	0.023	3.69296e-172	3
CDKN2C	1.35475e-175	0.625014	0.335	0.049	3.16293e-171	3
TOPBP1	2.46874e-173	0.670482	0.413	0.072	5.76377e-169	3
CDC25B	2.63628e-172	0.807144	0.528	0.113	6.15492e-168	3
PRIM1	5.51554e-172	0.475932	0.323	0.045	1.28771e-167	3
SLC43A3	8.97037e-172	0.548801	0.333	0.048	2.09431e-167	3
CENPQ	2.51629e-170	0.365948	0.231	0.024	5.87479e-166	3
C19orf48	7.53104e-170	0.647411	0.392	0.068	1.75827e-165	3
SLBP	7.76447e-169	1.28032	0.681	0.217	1.81277e-164	3
SNRPB	1.0323e-168	1.20663	0.901	0.422	2.41011e-164	3
CCDC18	4.42332e-168	0.446367	0.312	0.043	1.03271e-163	3
RANBP1	5.68382e-168	1.25121	0.83	0.334	1.327e-163	3
AL441992.1	1.51832e-166	0.52766	0.333	0.05	3.54483e-162	3
RPA3	5.26509e-165	1.15355	0.82	0.332	1.22924e-160	3
SRSF2	6.03231e-165	1.1904	0.876	0.379	1.40836e-160	3
CD70	1.54803e-163	0.835973	0.375	0.062	3.61419e-159	3
MIR155HG	5.11003e-163	0.853957	0.512	0.108	1.19304e-158	3
SUV39H1	8.65547e-163	0.366167	0.229	0.025	2.02079e-158	3
NUCB2	1.10782e-161	1.08962	0.633	0.174	2.58644e-157	3
RAD21	6.07528e-160	1.34532	0.839	0.344	1.4184e-155	3
CARHSP1	1.40835e-158	1.06577	0.807	0.297	3.28808e-154	3
LBR	1.51516e-158	1.02192	0.738	0.226	3.53745e-154	3
CYTOR	1.68856e-156	0.949286	0.75	0.23	3.94229e-152	3
DDX11	1.87003e-156	0.494119	0.296	0.042	4.36595e-152	3
TIPIN	1.5894e-154	0.402236	0.247	0.03	3.71078e-150	3
MZT1	6.30307e-154	0.753171	0.564	0.142	1.47158e-149	3
HPRT1	2.45241e-153	0.841553	0.669	0.195	5.72564e-149	3
CBX5	2.76732e-153	0.851634	0.625	0.175	6.46086e-149	3
RBBP7	1.11625e-152	0.956432	0.757	0.255	2.60612e-148	3
HIST2H2AC	4.26493e-152	0.595706	0.285	0.04	9.95734e-148	3
MIS18A	9.00205e-152	0.466964	0.337	0.055	2.10171e-147	3
SRSF3	1.80099e-149	1.1062	0.901	0.453	4.20477e-145	3
CDCA7L	2.10505e-149	0.452937	0.273	0.037	4.91466e-145	3
RFC2	8.79052e-149	0.607153	0.415	0.083	2.05232e-144	3
GZMA	2.22811e-147	1.35867	0.866	0.334	5.20197e-143	3
H2AFY	4.98517e-147	0.967705	0.767	0.273	1.16389e-142	3
SNRPD1	8.18831e-146	1.04089	0.807	0.331	1.91172e-141	3
HIST1H1E	2.54639e-145	1.81255	0.61	0.195	5.94507e-141	3
SNRNP25	6.27118e-145	0.802287	0.558	0.15	1.46413e-140	3
FANCL	9.61073e-144	0.503154	0.327	0.055	2.24382e-139	3
MSH2	1.3842e-143	0.515021	0.342	0.059	3.23169e-139	3
IFI16	2.33216e-143	0.993667	0.818	0.297	5.4449e-139	3
ITGB3BP	1.35256e-142	0.565834	0.396	0.078	3.15782e-138	3
MPHOSPH9	8.89705e-142	0.599844	0.428	0.088	2.07719e-137	3
MIR4435-2HG	9.35106e-142	0.650467	0.491	0.113	2.18319e-137	3
TUBB4B	1.33903e-140	1.64577	0.837	0.415	3.12624e-136	3
HSPB11	5.77638e-140	0.948852	0.774	0.291	1.34861e-135	3
CEP78	2.95941e-139	0.562405	0.434	0.089	6.90934e-135	3
TMEM97	5.61799e-139	0.424014	0.247	0.033	1.31163e-134	3
JPT1	1.38913e-138	1.25837	0.793	0.343	3.2432e-134	3
APOBEC3H	1.67433e-137	0.434696	0.273	0.039	3.90907e-133	3
EXOSC8	1.76035e-137	0.667261	0.537	0.139	4.10988e-133	3
ARL6IP6	2.11827e-137	0.730618	0.562	0.146	4.94551e-133	3
SIVA1	1.65548e-136	1.19705	0.845	0.417	3.86506e-132	3
ZDHHC12	2.22137e-136	0.751917	0.589	0.169	5.18623e-132	3
CKLF	4.06887e-136	1.00785	0.887	0.368	9.49959e-132	3
CD38	4.59632e-136	0.71587	0.627	0.171	1.0731e-131	3
SASS6	1.40809e-135	0.323927	0.239	0.031	3.28747e-131	3
HAUS5	1.65132e-135	0.370019	0.233	0.03	3.85535e-131	3
RALY	2.2177e-135	0.97918	0.862	0.389	5.17767e-131	3
CXCR4	6.40765e-135	0.810983	0.591	0.158	1.49599e-130	3
DDB2	1.05483e-134	0.648921	0.434	0.095	2.46272e-130	3
CTPS1	1.35565e-134	0.453982	0.308	0.052	3.16503e-130	3
HNRNPA3	8.36182e-134	1.04313	0.937	0.52	1.95223e-129	3
BUB3	5.92728e-132	1.05166	0.86	0.404	1.38384e-127	3
UBL7-AS1	7.73795e-132	0.397958	0.294	0.047	1.80658e-127	3
ITM2A	3.00318e-131	1.217	0.792	0.288	7.01153e-127	3
PLP2	6.58598e-131	1.0223	0.721	0.251	1.53763e-126	3
TFDP1	1.79374e-130	0.503418	0.382	0.079	4.18786e-126	3
HAT1	4.9556e-130	0.676589	0.474	0.117	1.15698e-125	3
TOX	4.41049e-128	0.604339	0.574	0.147	1.02972e-123	3
NUDT21	1.7689e-127	0.850856	0.717	0.262	4.12985e-123	3
CORO1A	8.45155e-127	1.13499	0.958	0.562	1.97318e-122	3
POLH	8.64691e-127	0.408278	0.281	0.045	2.01879e-122	3
SRSF10	2.80753e-126	0.903836	0.813	0.336	6.55475e-122	3
CALM3	4.08376e-126	1.13144	0.929	0.537	9.53436e-122	3
CNTRL	2.54079e-125	0.657622	0.512	0.132	5.93197e-121	3
TMX1	5.22247e-125	0.702609	0.671	0.21	1.21929e-120	3
ACYP1	6.64653e-125	0.524602	0.369	0.076	1.55177e-120	3
CBX3	2.73671e-124	0.879382	0.824	0.359	6.3894e-120	3
CD8A	3.38891e-124	1.11312	0.683	0.218	7.9121e-120	3
BCL2L12	7.69374e-124	0.495699	0.338	0.066	1.79626e-119	3
SIRPG	1.76587e-123	0.726675	0.558	0.148	4.12278e-119	3
SH2D1A	5.84405e-123	0.691954	0.541	0.14	1.36441e-118	3
DUSP4	9.61084e-123	0.556221	0.373	0.074	2.24384e-118	3
RAD51C	5.83194e-121	0.639193	0.474	0.123	1.36158e-116	3
CD8B	1.5473e-120	1.06313	0.616	0.185	3.61248e-116	3
NUP210	1.55721e-120	0.607764	0.459	0.111	3.63561e-116	3
IDH2	8.81406e-120	1.00004	0.878	0.439	2.05782e-115	3
RECQL	1.31401e-119	0.62278	0.621	0.187	3.06782e-115	3
VIM	1.62381e-119	1.21892	0.973	0.616	3.79112e-115	3
RFWD3	2.43021e-119	0.393791	0.256	0.04	5.67382e-115	3
LDHA	6.36468e-118	0.971534	0.931	0.577	1.48596e-113	3
SSRP1	8.3313e-118	0.710683	0.589	0.183	1.94511e-113	3
TUBA4A	7.00723e-117	1.07515	0.799	0.357	1.63598e-112	3
HNRNPF	1.55216e-116	0.975623	0.935	0.608	3.62383e-112	3
HNRNPR	7.29568e-116	0.873162	0.845	0.391	1.70332e-111	3
HMGN1	8.66376e-116	0.957185	0.948	0.628	2.02273e-111	3
HNRNPAB	1.04173e-115	0.681335	0.541	0.162	2.43214e-111	3
TMEM107	1.1059e-115	0.54265	0.453	0.114	2.58194e-111	3
TEX30	3.11022e-115	0.563885	0.478	0.126	7.26142e-111	3
CCL4	3.77778e-115	0.888132	0.797	0.288	8.81999e-111	3
GMPS	5.52873e-115	0.622479	0.489	0.132	1.29079e-110	3
NUCKS1	7.31863e-115	1.01935	0.885	0.468	1.70868e-110	3
BAZ1B	4.47755e-114	0.687481	0.553	0.165	1.04537e-109	3
NUP37	6.46331e-114	0.479628	0.4	0.093	1.50899e-109	3
PTPN7	3.08007e-113	0.689517	0.698	0.224	7.19104e-109	3
HAUS4	7.73606e-113	0.607728	0.518	0.15	1.80614e-108	3
AC090152.1	1.61229e-111	0.463448	0.402	0.089	3.76421e-107	3
HAUS1	1.8259e-111	0.470876	0.411	0.098	4.26292e-107	3
ACTL6A	2.11477e-111	0.528164	0.451	0.116	4.93736e-107	3
NAP1L1	5.51084e-111	0.960981	0.859	0.438	1.28662e-106	3
CDK5RAP2	9.78552e-111	0.455885	0.367	0.08	2.28462e-106	3
RAB27A	1.03369e-110	0.628987	0.633	0.194	2.41336e-106	3
ANKRD36C	1.10745e-110	0.436123	0.312	0.059	2.58556e-106	3
TUBA1C	1.31565e-110	1.17003	0.669	0.26	3.07166e-106	3
PCNT	1.73188e-110	0.493404	0.325	0.066	4.04341e-106	3
RCCD1	7.77353e-110	0.375759	0.241	0.039	1.81489e-105	3
NUP107	2.13019e-109	0.530236	0.436	0.109	4.97335e-105	3
CCDC28B	3.54428e-109	0.401327	0.287	0.052	8.27484e-105	3
KIF2A	1.32886e-108	0.705285	0.658	0.223	3.10249e-104	3
SNRNP40	2.27786e-108	0.662568	0.648	0.221	5.31811e-104	3
PRPSAP1	2.31391e-108	0.598141	0.484	0.136	5.40228e-104	3
APOBEC3G	1.15076e-107	0.87474	0.757	0.292	2.68667e-103	3
CEP295	2.74804e-107	0.376028	0.27	0.048	6.41585e-103	3
SUPT16H	1.92192e-106	0.786256	0.641	0.228	4.48711e-102	3
FDPS	4.80258e-106	0.781555	0.732	0.295	1.12126e-101	3
WDR34	2.08045e-105	0.633073	0.468	0.134	4.85723e-101	3
IFNG	1.56191e-104	0.582398	0.423	0.101	3.6466e-100	3
GNG2	1.6555e-104	0.63303	0.683	0.225	3.8651e-100	3
HNRNPD	5.41795e-104	0.684503	0.602	0.205	1.26493e-99	3
CD99	6.09576e-104	0.9018	0.956	0.552	1.42318e-99	3
ACAT2	8.925e-104	0.610708	0.499	0.148	2.08372e-99	3
PSMB9	1.61964e-103	0.944294	0.958	0.654	3.78136e-99	3
EOMES	2.95161e-103	0.482102	0.405	0.094	6.89112e-99	3
CENPX	4.93661e-103	0.927905	0.702	0.292	1.15255e-98	3
ARL6IP1	2.13258e-102	1.68506	0.849	0.477	4.97894e-98	3
SNRPA	2.59008e-102	0.689758	0.723	0.282	6.04705e-98	3
CD96	6.23224e-102	0.612053	0.667	0.212	1.45504e-97	3
LSM2	1.36782e-101	0.764994	0.769	0.338	3.19344e-97	3
CLEC2D	1.8774e-101	0.65599	0.644	0.209	4.38316e-97	3
SNRPG	2.10823e-101	0.880155	0.918	0.562	4.92208e-97	3
RPA1	6.12118e-101	0.564171	0.461	0.129	1.42911e-96	3
RHNO1	7.79896e-101	0.398951	0.382	0.092	1.82082e-96	3
TOX2	8.23811e-101	0.387998	0.268	0.048	1.92335e-96	3
POLR3K	1.12799e-100	0.624499	0.543	0.172	2.63352e-96	3
LSM5	1.13748e-100	0.80287	0.757	0.327	2.65567e-96	3
RBBP8	1.21613e-100	0.555304	0.379	0.096	2.83931e-96	3
ENO2	2.05422e-100	0.330874	0.247	0.042	4.79599e-96	3
PPIH	8.62766e-100	0.576188	0.587	0.194	2.0143e-95	3
TPM4	1.31266e-99	0.758713	0.7	0.267	3.06467e-95	3
LINC02446	1.76368e-99	0.892022	0.375	0.089	4.11765e-95	3
PRKDC	2.05315e-99	0.742231	0.709	0.276	4.7935e-95	3
HENMT1	4.07486e-99	0.374747	0.329	0.069	9.51358e-95	3
RNASEH2B	2.89539e-98	0.600807	0.606	0.206	6.75987e-94	3
SPN	4.30609e-98	0.645007	0.669	0.227	1.00534e-93	3
NUP50	4.50735e-98	0.571958	0.501	0.151	1.05233e-93	3
CASP3	1.06192e-97	0.464931	0.438	0.116	2.47927e-93	3
RAC2	1.32942e-97	0.910387	0.95	0.552	3.1038e-93	3
RASSF1	3.45998e-97	0.525265	0.639	0.209	8.07802e-93	3
GZMB	3.84336e-97	0.996211	0.583	0.191	8.97309e-93	3
IFI27L2	6.6342e-97	0.73024	0.757	0.309	1.54889e-92	3
XPO1	6.91499e-97	0.64	0.554	0.182	1.61444e-92	3
LAG3	7.37982e-97	0.567509	0.608	0.188	1.72297e-92	3
N4BP2	8.81294e-97	0.385502	0.323	0.07	2.05756e-92	3
SH2D2A	1.10759e-96	0.57103	0.685	0.225	2.58589e-92	3
APOBEC3C	3.12229e-96	0.624781	0.57	0.181	7.28962e-92	3
ARPC2	4.62953e-96	0.814209	0.981	0.78	1.08086e-91	3
BANF1	1.30067e-95	0.817782	0.878	0.499	3.03668e-91	3
ABI3	2.47708e-95	0.574009	0.744	0.261	5.78323e-91	3
C17orf49	2.79224e-95	0.845622	0.761	0.345	6.51905e-91	3
MED30	4.11169e-95	0.446661	0.444	0.122	9.59956e-91	3
DCK	8.6899e-95	0.610932	0.53	0.165	2.02883e-90	3
SEPTIN7	9.04338e-95	0.81673	0.933	0.556	2.11136e-90	3
SRSF7	1.92245e-94	0.851378	0.893	0.482	4.48833e-90	3
LCP1	2.61596e-94	0.863854	0.939	0.491	6.10749e-90	3
UBE2A	3.16458e-94	0.676155	0.681	0.27	7.38834e-90	3
NKG7	6.27897e-94	0.80099	0.904	0.379	1.46595e-89	3
KLRK1	1.01118e-93	0.53362	0.751	0.257	2.3608e-89	3
SNRPF	2.43875e-93	0.723563	0.792	0.369	5.69375e-89	3
SLC20A1	6.33895e-93	0.560284	0.465	0.134	1.47995e-88	3
POLD3	1.71857e-92	0.477521	0.352	0.087	4.01235e-88	3
PDCD1	3.27303e-92	0.480265	0.449	0.121	7.64154e-88	3
HMGA1	8.71495e-92	0.599077	0.512	0.164	2.03468e-87	3
CCDC14	1.04082e-91	0.452706	0.327	0.076	2.42999e-87	3
PRF1	2.87704e-91	0.553124	0.813	0.312	6.71703e-87	3
FASLG	4.71465e-90	0.437144	0.499	0.141	1.10073e-85	3
EED	4.82928e-90	0.486662	0.402	0.107	1.12749e-85	3
DPM2	9.77028e-90	0.486964	0.524	0.168	2.28107e-85	3
CTSW	2.5638e-89	0.606489	0.83	0.322	5.9857e-85	3
NONO	5.03918e-89	0.738124	0.769	0.356	1.1765e-84	3
TIGIT	9.19602e-89	0.53906	0.642	0.215	2.14699e-84	3
TMEM109	9.95941e-89	0.640565	0.61	0.219	2.32522e-84	3
MSH6	1.28842e-88	0.502029	0.285	0.063	3.00808e-84	3
MAP4K1	1.71799e-88	0.425097	0.509	0.149	4.011e-84	3
TRNAU1AP	2.80901e-88	0.502299	0.468	0.143	6.55819e-84	3
HIST1H4C	4.36002e-88	2.40088	0.87	0.601	1.01793e-83	3
UBR7	9.57267e-88	0.442816	0.327	0.079	2.23493e-83	3
YWHAH	1.39191e-87	0.587698	0.587	0.211	3.24969e-83	3
PA2G4	3.49748e-87	0.791226	0.809	0.424	8.16556e-83	3
tcr-beta	5.12022e-87	0.845205	0.958	0.502	1.19542e-82	3
ODF2	5.6907e-87	0.405633	0.338	0.082	1.32861e-82	3
PSIP1	5.7653e-87	0.722796	0.65	0.258	1.34602e-82	3
CCL3	8.32978e-87	0.703511	0.522	0.164	1.94475e-82	3
ATP2A3	1.01977e-86	0.441972	0.421	0.113	2.38086e-82	3
CEP57	1.29639e-86	0.607085	0.579	0.208	3.02668e-82	3
VDAC3	1.33238e-86	0.751721	0.736	0.342	3.1107e-82	3
SNRPA1	1.35929e-86	0.619745	0.648	0.252	3.17354e-82	3
MLH1	1.47176e-86	0.402012	0.338	0.084	3.43612e-82	3
ATP1B3	4.89952e-86	0.581723	0.604	0.217	1.14389e-81	3
SUZ12	5.83964e-86	0.52232	0.382	0.105	1.36338e-81	3
TAF15	8.57646e-86	0.686998	0.648	0.256	2.00235e-81	3
ARHGDIB	2.58267e-85	0.855425	0.954	0.586	6.02976e-81	3
NOP56	4.6993e-85	0.471386	0.442	0.132	1.09715e-80	3
CSE1L	1.31764e-84	0.452533	0.359	0.096	3.07631e-80	3
CLN6	2.63711e-84	0.369933	0.273	0.06	6.15686e-80	3
GUSB	1.00383e-83	0.50159	0.484	0.156	2.34363e-79	3
HMGXB4	1.2041e-83	0.462309	0.363	0.098	2.81121e-79	3
GZMH	1.40373e-83	0.550688	0.554	0.178	3.2773e-79	3
MYO1G	1.85212e-83	0.442839	0.612	0.203	4.32414e-79	3
TPGS2	3.99818e-83	0.485181	0.509	0.17	9.33455e-79	3
RNPS1	1.09228e-82	0.659727	0.778	0.359	2.55016e-78	3
PDS5B	2.77353e-82	0.421815	0.352	0.092	6.47536e-78	3
MAGOHB	1.29798e-81	0.462519	0.38	0.109	3.0304e-77	3
SP140	8.65217e-81	0.390345	0.507	0.155	2.02002e-76	3
SLF1	1.55887e-80	0.434556	0.392	0.108	3.6395e-76	3
CEP192	1.90225e-80	0.295494	0.266	0.057	4.44118e-76	3
ITGB1BP1	2.84279e-80	0.575393	0.662	0.268	6.63707e-76	3
SUB1	6.74137e-80	0.755599	0.954	0.72	1.57391e-75	3
BUD13	6.77657e-80	0.339649	0.3	0.071	1.58213e-75	3
P2RY10	1.06539e-79	0.397376	0.369	0.095	2.48738e-75	3
EIF4A3	1.76726e-79	0.618938	0.577	0.227	4.12602e-75	3
IKZF3	2.04373e-79	0.516678	0.677	0.247	4.77149e-75	3
CCL5	3.70426e-79	0.621876	0.899	0.393	8.64834e-75	3
COPS3	7.58919e-79	0.533138	0.532	0.191	1.77185e-74	3
RNASEH2C	9.15391e-79	0.680451	0.727	0.338	2.13716e-74	3
SARNP	1.09896e-78	0.555887	0.642	0.26	2.56573e-74	3
REEP4	1.17237e-78	0.419964	0.293	0.07	2.73713e-74	3
NUP205	1.19135e-78	0.352014	0.268	0.06	2.78145e-74	3
PAFAH1B3	1.68599e-78	0.441277	0.44	0.138	3.93628e-74	3
PARP1	7.16312e-78	0.676336	0.748	0.345	1.67237e-73	3
CD6	9.02563e-78	0.46445	0.446	0.131	2.10721e-73	3
PRPS2	2.29638e-77	0.357191	0.323	0.082	5.36135e-73	3
CBFB	4.23499e-77	0.358002	0.3	0.073	9.88742e-73	3
PPM1G	4.68395e-77	0.696675	0.75	0.364	1.09356e-72	3
LAT	7.168e-77	0.455097	0.713	0.26	1.67351e-72	3
PGAM1	8.6174e-77	0.741865	0.906	0.594	2.0119e-72	3
GZMK	1.21624e-76	0.672829	0.503	0.163	2.83955e-72	3
CDKN2D	4.62884e-76	0.484075	0.296	0.072	1.0807e-71	3
MTFP1	1.29568e-75	0.40693	0.361	0.102	3.02503e-71	3
CHAMP1	1.35444e-75	0.389941	0.342	0.093	3.16221e-71	3
RBM17	1.38047e-75	0.62349	0.677	0.298	3.22297e-71	3
GMFG	1.58127e-75	0.661633	0.897	0.445	3.69178e-71	3
OASL	1.792e-75	0.432586	0.407	0.117	4.18379e-71	3
CTNNAL1	3.59558e-75	0.431752	0.272	0.065	8.3946e-71	3
BATF	3.67545e-75	0.419534	0.537	0.178	8.58108e-71	3
RBBP4	7.61966e-75	0.635575	0.728	0.335	1.77896e-70	3
SRRT	9.77989e-75	0.503177	0.522	0.185	2.28331e-70	3
LCK	1.33418e-74	0.582019	0.837	0.353	3.11491e-70	3
TDP1	2.28292e-74	0.314196	0.279	0.066	5.32993e-70	3
CXCR3	2.7078e-74	0.594866	0.579	0.209	6.3219e-70	3
ANKRD36B	3.37193e-74	0.272851	0.26	0.057	7.87246e-70	3
HNRNPA0	5.3132e-74	0.621701	0.801	0.4	1.24047e-69	3
ARPC5	5.92983e-74	0.711919	0.883	0.531	1.38444e-69	3
SET	6.73574e-74	0.674943	0.784	0.4	1.57259e-69	3
KPNB1	1.17251e-73	0.618286	0.759	0.366	2.73745e-69	3
RNF167	1.20999e-73	0.619616	0.782	0.375	2.82496e-69	3
RANGAP1	1.28357e-73	0.410909	0.333	0.091	2.99674e-69	3
ACD	1.79025e-73	0.439209	0.4	0.121	4.1797e-69	3
LMF2	2.06519e-73	0.44067	0.411	0.127	4.82159e-69	3
PDLIM7	2.35839e-73	0.355302	0.283	0.069	5.50614e-69	3
PSMB8	4.06836e-73	0.679708	0.933	0.608	9.49839e-69	3
TSPAN5	6.98979e-73	0.347551	0.312	0.078	1.63191e-68	3
PDIA6	2.24717e-72	0.683098	0.793	0.391	5.24647e-68	3
PIN1	2.34957e-72	0.533706	0.677	0.296	5.48554e-68	3
RNF168	2.73813e-72	0.412347	0.377	0.11	6.39271e-68	3
HLTF	5.34185e-72	0.408186	0.359	0.104	1.24716e-67	3
UBA2	6.46084e-72	0.484994	0.53	0.193	1.50841e-67	3
CD2	6.66769e-72	0.595418	0.803	0.342	1.55671e-67	3
HDAC1	6.81404e-72	0.569147	0.652	0.274	1.59087e-67	3
RIF1	1.03412e-71	0.503383	0.403	0.127	2.41435e-67	3
RBMX	1.05568e-71	0.608778	0.719	0.327	2.4647e-67	3
TPR	1.17414e-71	0.606021	0.744	0.347	2.74127e-67	3
ILF2	2.13961e-71	0.663563	0.813	0.433	4.99535e-67	3
CACYBP	2.69421e-71	0.641896	0.728	0.352	6.29018e-67	3
ANXA5	4.16926e-71	0.746833	0.83	0.472	9.73398e-67	3
CFAP20	4.2803e-71	0.345912	0.342	0.096	9.99321e-67	3
DCPS	5.56175e-71	0.397687	0.444	0.145	1.2985e-66	3
ARPC5L	5.65121e-71	0.611534	0.839	0.44	1.31939e-66	3
TCERG1	6.17177e-71	0.380032	0.409	0.126	1.44092e-66	3
CALM2	7.29533e-71	0.889499	0.948	0.731	1.70324e-66	3
CD7	1.62968e-70	0.527312	0.837	0.369	3.80481e-66	3
PMF1	1.69996e-70	0.482847	0.518	0.194	3.96891e-66	3
GLIPR2	1.82503e-70	0.469212	0.467	0.154	4.26089e-66	3
KLRD1	1.87375e-70	0.501234	0.665	0.253	4.37465e-66	3
TNFRSF9	3.75987e-70	0.561326	0.388	0.114	8.77816e-66	3
CCND3	4.28703e-70	0.612316	0.776	0.351	1.00089e-65	3
SIT1	7.3098e-70	0.633413	0.581	0.219	1.70662e-65	3
ZAP70	1.2371e-69	0.421252	0.715	0.27	2.88826e-65	3
HIKESHI	1.25533e-69	0.446194	0.516	0.188	2.93082e-65	3
TUBG1	1.29144e-69	0.463358	0.388	0.124	3.01513e-65	3
SAMD3	1.39993e-69	0.387258	0.411	0.121	3.26841e-65	3
RHEB	1.7803e-69	0.716025	0.704	0.338	4.15647e-65	3
CD247	2.15412e-69	0.410885	0.723	0.279	5.02922e-65	3
HP1BP3	2.26324e-69	0.773642	0.767	0.413	5.28399e-65	3
YIF1B	2.28802e-69	0.393625	0.468	0.159	5.34184e-65	3
PPP1CA	2.34403e-69	0.632235	0.948	0.666	5.4726e-65	3
XRCC1	2.42437e-69	0.332161	0.367	0.108	5.66018e-65	3
LSM8	5.61928e-69	0.543518	0.755	0.362	1.31193e-64	3
SPCS3	6.03877e-69	0.526306	0.625	0.256	1.40987e-64	3
CD3D	6.68959e-69	0.828373	0.713	0.317	1.56182e-64	3
NABP2	7.23658e-69	0.436595	0.455	0.157	1.68952e-64	3
CDK4	1.07121e-68	0.635525	0.606	0.27	2.50096e-64	3
RUNX3	1.32636e-68	0.376052	0.493	0.164	3.09665e-64	3
GMEB1	2.22969e-68	0.345977	0.315	0.085	5.20565e-64	3
IL2RG	2.37182e-68	0.589432	0.95	0.498	5.53749e-64	3
ERH	2.52101e-68	0.637999	0.87	0.542	5.8858e-64	3
SFPQ	3.60771e-68	0.589816	0.6	0.252	8.42293e-64	3
CD3G	5.81191e-68	0.545206	0.662	0.259	1.35691e-63	3
NFYB	6.22535e-68	0.386681	0.329	0.093	1.45343e-63	3
NCL	7.73895e-68	0.727728	0.912	0.628	1.80681e-63	3
NDE1	9.16452e-68	0.383588	0.359	0.105	2.13964e-63	3
SYNE2	1.08259e-67	0.687502	0.776	0.372	2.52752e-63	3
MAGOH	1.39188e-67	0.551891	0.748	0.361	3.24961e-63	3
MTA2	1.51779e-67	0.358388	0.348	0.1	3.54358e-63	3
EXOSC9	2.43626e-67	0.336773	0.306	0.082	5.68795e-63	3
PSTPIP1	3.46624e-67	0.41203	0.539	0.189	8.09262e-63	3
DCTN3	5.08969e-67	0.687549	0.776	0.41	1.18829e-62	3
IL2RB	7.85711e-67	0.376574	0.595	0.211	1.8344e-62	3
SF3A2	8.34795e-67	0.511747	0.597	0.241	1.949e-62	3
H1FX	9.15556e-67	0.391746	0.314	0.086	2.13755e-62	3
RBM8A	2.40663e-66	0.612072	0.836	0.478	5.61877e-62	3
SLA2	2.51365e-66	0.277211	0.335	0.09	5.86861e-62	3
YWHAQ	3.34163e-66	0.649023	0.834	0.474	7.8017e-62	3
PKM	3.82349e-66	0.72026	0.945	0.62	8.92671e-62	3
ANKRD36	3.94448e-66	0.34896	0.304	0.081	9.20917e-62	3
LUC7L2	5.8318e-66	0.494915	0.623	0.26	1.36155e-61	3
LINC01871	7.55738e-66	0.437658	0.423	0.133	1.76442e-61	3
PSMC3	7.70424e-66	0.568987	0.713	0.335	1.79871e-61	3
CDK2AP2	1.16303e-65	0.741869	0.788	0.441	2.71532e-61	3
XRCC5	1.25846e-65	0.658224	0.845	0.493	2.93813e-61	3
SRSF4	1.33592e-65	0.511732	0.629	0.266	3.11897e-61	3
CLEC2B	1.88843e-65	0.513687	0.715	0.306	4.40891e-61	3
BAX	2.26795e-65	0.631033	0.74	0.365	5.29499e-61	3
MAZ	3.10925e-65	0.472294	0.476	0.172	7.25918e-61	3
POP7	1.47538e-64	0.377372	0.457	0.163	3.44457e-60	3
CCL4L2	1.83324e-64	0.645207	0.442	0.149	4.28007e-60	3
UNG	3.64608e-64	0.530327	0.312	0.093	8.51249e-60	3
LSP1	3.82055e-64	0.666289	0.929	0.553	8.91984e-60	3
CD58	7.93296e-64	0.341449	0.415	0.135	1.85211e-59	3
EMB	1.01077e-63	0.442286	0.591	0.223	2.35984e-59	3
FKBP5	1.08303e-63	0.47603	0.447	0.156	2.52855e-59	3
ILKAP	1.41922e-63	0.367405	0.503	0.185	3.31346e-59	3
HIST1H1C	1.71838e-63	0.848407	0.554	0.245	4.0119e-59	3
PSMA2	2.98543e-63	0.633091	0.872	0.526	6.97009e-59	3
CMC2	3.00734e-63	0.559562	0.662	0.308	7.02124e-59	3
ID3	6.77284e-63	0.769755	0.501	0.195	1.58126e-58	3
SDF2L1	7.16616e-63	0.526623	0.595	0.251	1.67308e-58	3
DOCK2	7.43337e-63	0.354884	0.478	0.165	1.73547e-58	3
OXCT1	8.06733e-63	0.336166	0.375	0.117	1.88348e-58	3
RGCC	9.78539e-63	0.314175	0.342	0.098	2.28459e-58	3
UFD1	1.49486e-62	0.452215	0.612	0.261	3.49005e-58	3
NXT1	1.52056e-62	0.411855	0.402	0.135	3.55006e-58	3
THRAP3	1.87331e-62	0.543169	0.778	0.392	4.37363e-58	3
ZNF207	2.03927e-62	0.488898	0.711	0.329	4.76109e-58	3
PAICS	2.76093e-62	0.473873	0.35	0.113	6.44595e-58	3
CASP8AP2	3.31258e-62	0.341107	0.31	0.088	7.73389e-58	3
CD3E	4.94381e-62	0.689159	0.805	0.366	1.15423e-57	3
PAXX	5.00437e-62	0.590561	0.878	0.507	1.16837e-57	3
RPA2	6.18863e-62	0.471795	0.566	0.23	1.44486e-57	3
GIHCG	6.62798e-62	0.439387	0.287	0.081	1.54743e-57	3
CYB5B	8.23159e-62	0.441409	0.524	0.206	1.92183e-57	3
HNRNPUL1	9.37923e-62	0.476508	0.587	0.247	2.18977e-57	3
EXOSC3	1.42438e-61	0.38159	0.432	0.151	3.32549e-57	3
DRAIC	2.25742e-61	0.3717	0.287	0.079	5.27041e-57	3
PSMG2	2.31482e-61	0.5513	0.744	0.377	5.40442e-57	3
FUBP1	2.67519e-61	0.425934	0.455	0.165	6.24576e-57	3
NAP1L4	3.44114e-61	0.477762	0.694	0.315	8.03403e-57	3
COMMD4	3.5227e-61	0.498769	0.501	0.2	8.22446e-57	3
HACD4	3.82431e-61	0.390788	0.432	0.148	8.92862e-57	3
C12orf75	4.1584e-61	0.565298	0.784	0.389	9.70862e-57	3
HACD3	4.16988e-61	0.385157	0.411	0.139	9.73541e-57	3
ETS1	4.77271e-61	0.404292	0.522	0.19	1.11428e-56	3
MDM2	5.26197e-61	0.37884	0.419	0.143	1.22851e-56	3
CD27	5.74305e-61	0.642307	0.585	0.239	1.34083e-56	3
HNRNPLL	6.84047e-61	0.338627	0.396	0.131	1.59704e-56	3
TMEM14A	1.2288e-60	0.411849	0.505	0.193	2.86889e-56	3
DCP2	1.62761e-60	0.485635	0.535	0.216	3.79998e-56	3
PSMB2	1.8218e-60	0.549782	0.75	0.39	4.25337e-56	3
MZT2A	1.82227e-60	0.426035	0.461	0.172	4.25446e-56	3
TAP1	1.88845e-60	0.553138	0.809	0.412	4.40895e-56	3
GSTM1	2.2424e-60	0.446748	0.283	0.081	5.23533e-56	3
PTBP1	2.38226e-60	0.442128	0.537	0.218	5.56185e-56	3
TPM3	2.74223e-60	0.592536	0.935	0.662	6.40229e-56	3
UBE2I	3.87042e-60	0.598598	0.805	0.452	9.03627e-56	3
EMC9	5.52524e-60	0.402921	0.34	0.107	1.28998e-55	3
TOR2A	5.55482e-60	0.352806	0.304	0.089	1.29688e-55	3
KLRC4	6.29488e-60	0.39278	0.365	0.112	1.46966e-55	3
PIGX	6.75041e-60	0.368558	0.289	0.082	1.57602e-55	3
EMP3	1.96945e-59	0.544928	0.887	0.468	4.59807e-55	3
MAPRE1	2.19519e-59	0.410415	0.566	0.233	5.12511e-55	3
SF3B4	2.27255e-59	0.530232	0.642	0.301	5.30571e-55	3
LYST	2.6374e-59	0.327152	0.713	0.31	6.15753e-55	3
GYPC	3.09282e-59	0.536707	0.751	0.355	7.22081e-55	3
SMC5	4.82985e-59	0.409067	0.415	0.145	1.12763e-54	3
ANXA6	5.00706e-59	0.554957	0.815	0.423	1.169e-54	3
SRSF1	1.64252e-58	0.467701	0.646	0.292	3.8348e-54	3
WDR1	1.80797e-58	0.58924	0.845	0.524	4.22107e-54	3
PBRM1	2.17912e-58	0.37573	0.361	0.118	5.08759e-54	3
MEA1	2.36315e-58	0.594085	0.709	0.366	5.51723e-54	3
C21orf91	4.07363e-58	0.289732	0.379	0.121	9.5107e-54	3
SRPK1	4.08205e-58	0.377428	0.476	0.18	9.53036e-54	3
RTN3	6.31942e-58	0.463337	0.465	0.179	1.47539e-53	3
PRPS1	8.27552e-58	0.325784	0.365	0.119	1.93209e-53	3
HNRNPH1	1.09601e-57	0.406052	0.597	0.249	2.55886e-53	3
SCCPDH	1.78634e-57	0.422673	0.434	0.162	4.17057e-53	3
PRKCH	1.92015e-57	0.305983	0.663	0.262	4.48297e-53	3
SRGN	2.57679e-57	0.439986	0.945	0.509	6.01604e-53	3
FN3KRP	2.81387e-57	0.350975	0.342	0.111	6.56955e-53	3
CST7	4.35658e-57	0.259136	0.88	0.387	1.01713e-52	3
WDR54	5.71087e-57	0.293126	0.342	0.108	1.33332e-52	3
MIF4GD	6.21407e-57	0.348973	0.461	0.17	1.4508e-52	3
ARHGDIA	6.42197e-57	0.538788	0.837	0.475	1.49934e-52	3
SMCHD1	1.01948e-56	0.48414	0.658	0.293	2.38017e-52	3
SKAP1	1.20917e-56	0.364998	0.686	0.286	2.82305e-52	3
HAVCR2	2.92359e-56	0.398441	0.501	0.191	6.82571e-52	3
NIBAN1	3.23859e-56	0.261907	0.291	0.083	7.56115e-52	3
FUT8	3.47805e-56	0.256722	0.354	0.111	8.12021e-52	3
F2R	3.70929e-56	0.295438	0.279	0.076	8.66008e-52	3
CENPT	8.35887e-56	0.322854	0.348	0.112	1.95154e-51	3
HTATSF1	8.56899e-56	0.422469	0.453	0.175	2.0006e-51	3
NUP93	9.43749e-56	0.288779	0.296	0.088	2.20337e-51	3
NCBP1	1.14605e-55	0.274009	0.291	0.085	2.67568e-51	3
GPR174	1.40599e-55	0.327811	0.56	0.214	3.28256e-51	3
CBX1	1.87194e-55	0.344593	0.386	0.135	4.37043e-51	3
MRE11	1.92939e-55	0.269923	0.279	0.079	4.50456e-51	3
DCLRE1C	2.49209e-55	0.341869	0.308	0.093	5.81829e-51	3
LSM4	3.06357e-55	0.56012	0.751	0.398	7.15252e-51	3
SPCS2	3.75971e-55	0.489722	0.759	0.388	8.77779e-51	3
BCAP29	3.98715e-55	0.323607	0.379	0.129	9.3088e-51	3
PCMT1	5.41174e-55	0.411399	0.585	0.253	1.26348e-50	3
PSMD14	6.39786e-55	0.368485	0.497	0.201	1.49371e-50	3
ILF3	6.67253e-55	0.467277	0.667	0.317	1.55784e-50	3
ASXL1	1.07804e-54	0.255377	0.352	0.113	2.51689e-50	3
R3HDM1	1.23698e-54	0.29319	0.321	0.101	2.88799e-50	3
CTCF	1.87355e-54	0.351418	0.337	0.109	4.37417e-50	3
MESD	3.0106e-54	0.402378	0.545	0.227	7.02886e-50	3
DAZAP1	7.49008e-54	0.302107	0.358	0.121	1.74871e-49	3
DHX15	8.18668e-54	0.410607	0.47	0.186	1.91134e-49	3
NPAT	9.4075e-54	0.313271	0.308	0.094	2.19637e-49	3
TESC	9.69088e-54	0.333395	0.338	0.109	2.26253e-49	3
RRP7A	1.75577e-53	0.445215	0.503	0.211	4.0992e-49	3
ENSA	1.76095e-53	0.454276	0.711	0.358	4.11128e-49	3
ABHD3	2.00153e-53	0.290666	0.319	0.1	4.67296e-49	3
SF3B3	2.47595e-53	0.371337	0.459	0.177	5.78061e-49	3
PTGES3	2.79473e-53	0.541726	0.924	0.618	6.52485e-49	3
ENTPD1	3.17309e-53	0.403346	0.325	0.104	7.40821e-49	3
PHF5A	4.08862e-53	0.391838	0.497	0.204	9.5457e-49	3
SEPTIN1	4.68528e-53	0.449163	0.78	0.371	1.09387e-48	3
FLNA	5.69604e-53	0.492799	0.742	0.362	1.32985e-48	3
RFC1	6.04345e-53	0.454503	0.554	0.243	1.41096e-48	3
DDX46	6.32893e-53	0.447094	0.683	0.332	1.47761e-48	3
DCUN1D5	6.42928e-53	0.31384	0.426	0.157	1.50104e-48	3
NOP58	9.30113e-53	0.396472	0.522	0.218	2.17154e-48	3
PIM1	9.64229e-53	0.369052	0.518	0.204	2.25119e-48	3
IQGAP1	1.19654e-52	0.501267	0.757	0.376	2.79356e-48	3
ANAPC11	2.23804e-52	0.585453	0.841	0.543	5.22515e-48	3
LPXN	3.13541e-52	0.372474	0.554	0.225	7.32025e-48	3
SEPTIN6	3.34541e-52	0.470545	0.706	0.34	7.81054e-48	3
PSMA7	4.28246e-52	0.538322	0.939	0.708	9.99826e-48	3
ARHGAP9	4.36124e-52	0.310831	0.644	0.266	1.01822e-47	3
NUDT5	4.76467e-52	0.399612	0.576	0.256	1.11241e-47	3
DNAJC8	5.11267e-52	0.469795	0.751	0.39	1.19366e-47	3
PSME2	1.13081e-51	0.549297	0.956	0.709	2.64011e-47	3
STAG1	1.43011e-51	0.30952	0.304	0.096	3.33888e-47	3
YWHAZ	1.57621e-51	0.539499	0.945	0.698	3.67999e-47	3
PSMA4	1.73809e-51	0.494886	0.723	0.378	4.05792e-47	3
MANF	1.9673e-51	0.383142	0.484	0.194	4.59305e-47	3
FAS	1.98937e-51	0.28228	0.298	0.091	4.64459e-47	3
CNPY3	2.13966e-51	0.397125	0.658	0.293	4.99545e-47	3
SNRPC	2.31269e-51	0.465359	0.69	0.351	5.39945e-47	3
ANXA2	2.54537e-51	0.362157	0.782	0.392	5.94267e-47	3
CCDC82	2.69558e-51	0.337344	0.396	0.145	6.29336e-47	3
RNF34	2.85628e-51	0.282756	0.363	0.124	6.66857e-47	3
CAP1	3.51534e-51	0.547795	0.876	0.559	8.20725e-47	3
IL12RB1	4.3513e-51	0.285108	0.323	0.102	1.0159e-46	3
GNG5	5.8934e-51	0.517596	0.945	0.701	1.37593e-46	3
SNRPE	6.26988e-51	0.505886	0.679	0.346	1.46383e-46	3
MAT2A	8.04599e-51	0.454318	0.686	0.334	1.8785e-46	3
SNHG1	8.13532e-51	0.328005	0.382	0.134	1.89935e-46	3
EVL	8.91465e-51	0.458207	0.889	0.489	2.0813e-46	3
MYH9	1.32025e-50	0.526633	0.845	0.488	3.0824e-46	3
CCAR1	1.53678e-50	0.345828	0.507	0.208	3.58791e-46	3
STIP1	1.72897e-50	0.403979	0.495	0.208	4.03664e-46	3
TAP2	1.86019e-50	0.341164	0.585	0.246	4.34299e-46	3
BCAS4	2.07857e-50	0.288246	0.344	0.113	4.85284e-46	3
XRCC6	2.71704e-50	0.553247	0.834	0.51	6.34348e-46	3
EIF4E	3.24559e-50	0.419478	0.574	0.261	7.57748e-46	3
AGK	3.80851e-50	0.318078	0.335	0.11	8.89173e-46	3
SH3KBP1	1.10672e-49	0.382559	0.633	0.284	2.58387e-45	3
KMT2A	1.11412e-49	0.365647	0.497	0.203	2.60113e-45	3
LRRFIP1	1.13439e-49	0.519746	0.795	0.446	2.64845e-45	3
ADGRE5	1.37757e-49	0.381677	0.625	0.272	3.21622e-45	3
ARMC1	1.59834e-49	0.346216	0.394	0.147	3.73165e-45	3
SMC6	2.23424e-49	0.307699	0.314	0.102	5.21627e-45	3
LY6E	2.25357e-49	0.51896	0.849	0.49	5.26141e-45	3
CISD2	2.60246e-49	0.378296	0.516	0.226	6.07596e-45	3
SRRM1	3.20176e-49	0.494298	0.793	0.454	7.47515e-45	3
ITGAE	3.34256e-49	0.45582	0.48	0.203	7.80388e-45	3
CHRAC1	3.40247e-49	0.32146	0.352	0.124	7.94375e-45	3
LYAR	3.92401e-49	0.340495	0.371	0.13	9.16139e-45	3
GPAA1	4.22421e-49	0.463427	0.566	0.263	9.86227e-45	3
EWSR1	4.83946e-49	0.452518	0.74	0.401	1.12987e-44	3
NUP58	5.22676e-49	0.280773	0.335	0.114	1.22029e-44	3
POLR2G	6.1229e-49	0.448914	0.681	0.351	1.42951e-44	3
PPP1R18	7.75176e-49	0.425731	0.734	0.353	1.8098e-44	3
INO80E	1.05048e-48	0.32175	0.449	0.179	2.45255e-44	3
CDC123	1.06428e-48	0.342513	0.57	0.252	2.48476e-44	3
ID2	1.12597e-48	0.435569	0.648	0.306	2.6288e-44	3
IMPDH2	1.24889e-48	0.506794	0.549	0.261	2.91577e-44	3
PRPF38A	1.31701e-48	0.287752	0.407	0.153	3.07482e-44	3
TMEM258	1.40925e-48	0.527558	0.881	0.593	3.29017e-44	3
MT2A	1.5643e-48	0.38375	0.912	0.599	3.65217e-44	3
OSBPL3	2.02558e-48	0.259235	0.306	0.098	4.72912e-44	3
POLE3	2.10114e-48	0.317274	0.375	0.137	4.90554e-44	3
RNF4	2.60602e-48	0.332523	0.453	0.181	6.08428e-44	3
PSMD1	2.79347e-48	0.361027	0.507	0.218	6.52192e-44	3
C12orf57	3.13679e-48	0.553685	0.912	0.615	7.32347e-44	3
MSN	4.10059e-48	0.513066	0.895	0.572	9.57365e-44	3
LMNB2	4.69137e-48	0.377196	0.314	0.109	1.09529e-43	3
TMUB1	5.53561e-48	0.347597	0.451	0.182	1.2924e-43	3
MTHFD1	7.12695e-48	0.390813	0.44	0.18	1.66393e-43	3
CNN2	9.74848e-48	0.560497	0.683	0.354	2.27598e-43	3
SLC38A1	1.13183e-47	0.320043	0.574	0.241	2.64249e-43	3
U2AF2	1.21359e-47	0.339011	0.447	0.179	2.83338e-43	3
HCFC1	1.25635e-47	0.28946	0.344	0.121	2.9332e-43	3
PDS5A	1.37763e-47	0.286119	0.354	0.126	3.21635e-43	3
VOPP1	1.72999e-47	0.330316	0.453	0.178	4.039e-43	3
PARVG	2.38129e-47	0.350845	0.514	0.21	5.5596e-43	3
DEF6	2.4227e-47	0.315964	0.547	0.223	5.65628e-43	3
CPSF6	2.43123e-47	0.326762	0.446	0.18	5.67619e-43	3
DGKZ	2.65021e-47	0.32137	0.474	0.19	6.18745e-43	3
PPIG	2.78604e-47	0.417869	0.686	0.347	6.50458e-43	3
CBLB	4.98117e-47	0.26257	0.541	0.221	1.16295e-42	3
TECR	6.1436e-47	0.466535	0.744	0.4	1.43435e-42	3
PSMA1	6.24747e-47	0.478137	0.759	0.425	1.4586e-42	3
RBX1	8.31478e-47	0.504412	0.885	0.584	1.94125e-42	3
PTBP3	8.67945e-47	0.364105	0.556	0.245	2.02639e-42	3
NDUFB11	9.00211e-47	0.502854	0.901	0.626	2.10172e-42	3
HOPX	1.17563e-46	0.331148	0.591	0.259	2.74474e-42	3
P4HB	1.24812e-46	0.439229	0.706	0.361	2.914e-42	3
VBP1	1.35057e-46	0.346443	0.501	0.216	3.15317e-42	3
ACTR3	1.37661e-46	0.547978	0.87	0.572	3.21398e-42	3
IFI6	1.70548e-46	0.295268	0.455	0.18	3.98179e-42	3
ERGIC2	2.2523e-46	0.299356	0.476	0.195	5.25845e-42	3
TOR3A	2.53608e-46	0.286672	0.308	0.103	5.92099e-42	3
HPF1	3.09228e-46	0.325898	0.365	0.136	7.21954e-42	3
HNRNPM	3.84791e-46	0.453831	0.681	0.356	8.98372e-42	3
CD5	4.00932e-46	0.265634	0.291	0.09	9.36056e-42	3
WAS	4.00958e-46	0.364471	0.702	0.32	9.36117e-42	3
WNK1	4.62283e-46	0.282059	0.562	0.25	1.07929e-41	3
XCL2	5.00013e-46	0.511999	0.335	0.116	1.16738e-41	3
CAPZA1	6.59991e-46	0.379253	0.648	0.311	1.54088e-41	3
BLOC1S1	1.06925e-45	0.510102	0.935	0.65	2.49638e-41	3
WIPF1	1.21359e-45	0.385991	0.686	0.335	2.83336e-41	3
RAB1B	1.41677e-45	0.384856	0.7	0.358	3.30774e-41	3
SEM1	1.46136e-45	0.489623	0.87	0.557	3.41185e-41	3
SH3BP1	1.51651e-45	0.300458	0.442	0.171	3.5406e-41	3
LSM6	1.83631e-45	0.423413	0.671	0.347	4.28723e-41	3
ARPC1B	3.07544e-45	0.5004	0.935	0.657	7.18022e-41	3
SHMT2	3.23615e-45	0.40678	0.516	0.235	7.55544e-41	3
PTPRCAP	4.31891e-45	0.277815	0.512	0.202	1.00834e-40	3
RAB8A	4.54229e-45	0.36617	0.597	0.278	1.06049e-40	3
HNRNPU	4.97061e-45	0.555405	0.799	0.475	1.16049e-40	3
PCM1	5.15974e-45	0.375712	0.595	0.28	1.20464e-40	3
FAM49B	5.69688e-45	0.400927	0.732	0.377	1.33005e-40	3
RPN2	6.30526e-45	0.367465	0.711	0.35	1.47209e-40	3
SASH3	7.73271e-45	0.336483	0.631	0.279	1.80536e-40	3
TIMM10	9.0887e-45	0.373048	0.556	0.259	2.12194e-40	3
NELFCD	1.12417e-44	0.383701	0.491	0.219	2.6246e-40	3
STT3A	1.14226e-44	0.286378	0.323	0.114	2.66684e-40	3
UQCC2	1.46076e-44	0.409622	0.587	0.289	3.41044e-40	3
ARPC4	1.69479e-44	0.460791	0.774	0.431	3.95683e-40	3
UBE2N	2.28975e-44	0.444593	0.681	0.365	5.34587e-40	3
LAGE3	2.63495e-44	0.406626	0.484	0.215	6.15182e-40	3
TIPRL	3.58266e-44	0.317331	0.497	0.218	8.36442e-40	3
MED4	3.5977e-44	0.363459	0.491	0.217	8.39955e-40	3
PSMG1	5.18884e-44	0.339434	0.379	0.15	1.21144e-39	3
SNRNP200	5.2149e-44	0.363456	0.554	0.254	1.21752e-39	3
MPDU1	7.27527e-44	0.278615	0.386	0.151	1.69856e-39	3
PFKP	7.46244e-44	0.251492	0.342	0.122	1.74226e-39	3
FIBP	8.46648e-44	0.413695	0.641	0.326	1.97667e-39	3
DHX9	9.1755e-44	0.361161	0.474	0.206	2.1422e-39	3
CD47	9.22014e-44	0.337509	0.673	0.32	2.15263e-39	3
USP39	9.57325e-44	0.297971	0.356	0.133	2.23507e-39	3
POLR2B	1.20466e-43	0.295966	0.514	0.222	2.81251e-39	3
HNRNPDL	1.298e-43	0.465692	0.887	0.58	3.03043e-39	3
NUP62	1.39124e-43	0.274025	0.375	0.143	3.24814e-39	3
FUS	1.43328e-43	0.408659	0.86	0.511	3.34628e-39	3
TUBA1A	1.9513e-43	0.392801	0.587	0.276	4.5557e-39	3
CYBC1	2.01385e-43	0.305942	0.56	0.247	4.70172e-39	3
NUTF2	2.25949e-43	0.421252	0.644	0.334	5.27524e-39	3
FNBP1	2.29295e-43	0.326341	0.574	0.257	5.35335e-39	3
ATP6V0E2	2.30626e-43	0.305668	0.53	0.232	5.38443e-39	3
SNAP47	2.66628e-43	0.271749	0.365	0.136	6.22496e-39	3
PSMA6	3.40612e-43	0.48063	0.832	0.524	7.95227e-39	3
MCUB	4.2484e-43	0.307031	0.444	0.179	9.91873e-39	3
OIP5-AS1	4.75752e-43	0.31047	0.53	0.238	1.11074e-38	3
ORMDL2	4.90456e-43	0.325816	0.444	0.185	1.14507e-38	3
RGS10	5.07218e-43	0.283473	0.66	0.297	1.1842e-38	3
PPP5C	7.69454e-43	0.302491	0.369	0.143	1.79644e-38	3
PSMB8-AS1	8.96129e-43	0.296928	0.566	0.247	2.09219e-38	3
PPP1R12A	1.08671e-42	0.350135	0.641	0.315	2.53715e-38	3
TOMM5	1.09532e-42	0.465793	0.805	0.483	2.55725e-38	3
ARHGAP15	1.54434e-42	0.254607	0.501	0.205	3.60557e-38	3
PHTF2	1.58371e-42	0.270321	0.325	0.115	3.69748e-38	3
SPTAN1	1.74079e-42	0.331683	0.641	0.308	4.06423e-38	3
RUVBL2	1.86965e-42	0.324733	0.438	0.188	4.36506e-38	3
THOC3	3.84008e-42	0.30967	0.438	0.185	8.96543e-38	3
ROCK1	3.91641e-42	0.358612	0.62	0.299	9.14364e-38	3
PSMB3	5.66612e-42	0.468764	0.887	0.585	1.32287e-37	3
SNRPD2	7.62988e-42	0.447787	0.922	0.721	1.78135e-37	3
ARAP2	9.0182e-42	0.266221	0.411	0.16	2.10548e-37	3
DENND2D	9.94871e-42	0.318942	0.734	0.373	2.32273e-37	3
ARHGEF1	9.99144e-42	0.301123	0.677	0.323	2.3327e-37	3
TSEN15	1.12825e-41	0.306156	0.405	0.165	2.63412e-37	3
PTPN6	1.50087e-41	0.427711	0.822	0.456	3.50407e-37	3
RAP1GDS1	1.78081e-41	0.260602	0.377	0.146	4.15767e-37	3
ABRACL	2.03001e-41	0.44563	0.83	0.512	4.73945e-37	3
SYNCRIP	2.60589e-41	0.303859	0.558	0.261	6.08398e-37	3
SPATA13	3.02493e-41	0.280708	0.411	0.162	7.0623e-37	3
TIAL1	3.61108e-41	0.300383	0.537	0.247	8.43079e-37	3
PCED1B-AS1	3.61905e-41	0.274458	0.713	0.335	8.44939e-37	3
DDX39B	3.70694e-41	0.434617	0.738	0.408	8.65459e-37	3
CNIH4	4.6839e-41	0.285421	0.497	0.219	1.09355e-36	3
RBM14	5.60282e-41	0.282868	0.34	0.128	1.30809e-36	3
SRP9	6.39894e-41	0.444177	0.897	0.6	1.49396e-36	3
SF3B2	6.92339e-41	0.481662	0.818	0.513	1.6164e-36	3
TGS1	7.67871e-41	0.268288	0.38	0.149	1.79275e-36	3
SFXN1	8.7509e-41	0.287194	0.507	0.224	2.04307e-36	3
KATNBL1	1.24106e-40	0.278902	0.337	0.128	2.8975e-36	3
GGCT	1.25618e-40	0.371394	0.501	0.235	2.93281e-36	3
ARGLU1	1.38016e-40	0.398605	0.738	0.398	3.22226e-36	3
SREK1	1.47713e-40	0.316032	0.386	0.158	3.44866e-36	3
MZT2B	1.51287e-40	0.418149	0.505	0.241	3.5321e-36	3
ELOVL5	1.59477e-40	0.304737	0.493	0.215	3.72332e-36	3
RER1	1.65663e-40	0.367643	0.663	0.341	3.86773e-36	3
VMA21	1.71372e-40	0.299939	0.398	0.163	4.00103e-36	3
TMEM18	1.73352e-40	0.303704	0.432	0.186	4.04725e-36	3
AP1M1	2.09805e-40	0.327302	0.465	0.205	4.89831e-36	3
RPN1	2.15838e-40	0.379608	0.652	0.33	5.03916e-36	3
RCN2	2.27119e-40	0.308406	0.528	0.238	5.30255e-36	3
RHOG	2.38528e-40	0.324196	0.727	0.362	5.56892e-36	3
DDOST	3.20319e-40	0.392578	0.686	0.36	7.47848e-36	3
CYB561D2	3.37813e-40	0.267594	0.468	0.199	7.88693e-36	3
SUMO3	3.44594e-40	0.411518	0.631	0.332	8.04525e-36	3
RANGRF	3.53301e-40	0.297583	0.442	0.19	8.24852e-36	3
UCHL5	3.72425e-40	0.282333	0.43	0.182	8.695e-36	3
DR1	3.7824e-40	0.312993	0.491	0.221	8.83076e-36	3
ASCC3	3.85993e-40	0.270667	0.35	0.134	9.01177e-36	3
CALR	4.40782e-40	0.585125	0.832	0.549	1.02909e-35	3
TACC1	4.42183e-40	0.32965	0.421	0.176	1.03236e-35	3
EIF3A	4.67223e-40	0.447099	0.688	0.369	1.09082e-35	3
ARRB2	4.80119e-40	0.302365	0.572	0.259	1.12093e-35	3
PHIP	5.18332e-40	0.327649	0.48	0.214	1.21015e-35	3
INPP4B	5.68762e-40	0.265724	0.377	0.144	1.32789e-35	3
TMX4	6.20598e-40	0.30458	0.491	0.215	1.44891e-35	3
PNN	7.16605e-40	0.342444	0.593	0.286	1.67306e-35	3
SLA	7.69929e-40	0.266842	0.528	0.232	1.79755e-35	3
STAG2	1.2412e-39	0.35106	0.486	0.222	2.89783e-35	3
KRR1	1.29982e-39	0.276376	0.461	0.201	3.0347e-35	3
PYCARD	1.71619e-39	0.260822	0.686	0.323	4.0068e-35	3
RAB8B	1.78331e-39	0.295927	0.463	0.197	4.16351e-35	3
KPNA3	1.99376e-39	0.288113	0.329	0.124	4.65484e-35	3
JUN	2.12205e-39	0.35793	0.47	0.204	4.95435e-35	3
NAA38	2.4919e-39	0.444533	0.767	0.447	5.81784e-35	3
POLR2K	2.75962e-39	0.364056	0.694	0.374	6.44289e-35	3
ITGB1	3.97052e-39	0.362621	0.65	0.329	9.26998e-35	3
ITGB7	5.02968e-39	0.273241	0.446	0.183	1.17428e-34	3
TP53I13	5.67032e-39	0.305688	0.337	0.13	1.32385e-34	3
AIP	7.12665e-39	0.398681	0.723	0.402	1.66386e-34	3
EIF2S1	9.27514e-39	0.296554	0.455	0.204	2.16547e-34	3
HCST	9.69745e-39	0.33389	0.935	0.508	2.26406e-34	3
U2SURP	9.73881e-39	0.288595	0.631	0.311	2.27372e-34	3
PSMD8	1.04571e-38	0.428089	0.809	0.498	2.44142e-34	3
C1orf35	1.22035e-38	0.302782	0.333	0.129	2.84916e-34	3
OSGEP	1.67484e-38	0.309961	0.446	0.199	3.91024e-34	3
IDI1	2.66706e-38	0.279538	0.488	0.219	6.22678e-34	3
USP14	2.75287e-38	0.269232	0.461	0.205	6.42712e-34	3
ARPP19	2.91026e-38	0.316811	0.474	0.218	6.79458e-34	3
LCP2	4.89118e-38	0.259082	0.727	0.349	1.14194e-33	3
WBP11	5.31876e-38	0.300791	0.449	0.201	1.24177e-33	3
DCTPP1	5.35996e-38	0.412834	0.409	0.185	1.25139e-33	3
ALG5	5.53494e-38	0.25505	0.348	0.137	1.29224e-33	3
PITHD1	7.79701e-38	0.298205	0.421	0.182	1.82037e-33	3
PARK7	9.97007e-38	0.491849	0.929	0.72	2.32771e-33	3
ADRM1	1.50978e-37	0.337695	0.709	0.387	3.52489e-33	3
CCDC85B	1.54615e-37	0.361163	0.658	0.34	3.60979e-33	3
ESYT1	1.64279e-37	0.28567	0.426	0.179	3.83542e-33	3
BSG	1.69778e-37	0.303596	0.807	0.458	3.9638e-33	3
HDAC2	2.05271e-37	0.289955	0.493	0.231	4.79247e-33	3
ARL4C	3.09094e-37	0.285382	0.495	0.216	7.21641e-33	3
HNRNPK	4.27918e-37	0.430706	0.924	0.668	9.99061e-33	3
FYB1	5.16053e-37	0.333822	0.767	0.4	1.20483e-32	3
ELAVL1	5.29395e-37	0.281521	0.459	0.209	1.23598e-32	3
CD320	6.14448e-37	0.2664	0.325	0.124	1.43455e-32	3
DIAPH1	6.73986e-37	0.293487	0.499	0.227	1.57356e-32	3
GNAI2	6.90344e-37	0.259864	0.61	0.292	1.61175e-32	3
PRRC2C	7.89421e-37	0.351395	0.801	0.466	1.84306e-32	3
SLC38A2	7.97658e-37	0.259388	0.388	0.16	1.86229e-32	3
TMEM50A	8.723e-37	0.35732	0.774	0.439	2.03656e-32	3
BZW1	8.94548e-37	0.388526	0.717	0.411	2.0885e-32	3
EIF4EBP1	1.08517e-36	0.34114	0.375	0.161	2.53356e-32	3
LRRC59	1.08895e-36	0.261418	0.388	0.165	2.54238e-32	3
DNAJC1	1.29679e-36	0.303996	0.501	0.235	3.02761e-32	3
SLC25A11	1.308e-36	0.309494	0.608	0.307	3.05378e-32	3
TPRKB	1.419e-36	0.317575	0.447	0.206	3.31293e-32	3
STARD3NL	1.42189e-36	0.278773	0.459	0.208	3.31967e-32	3
IAH1	1.42354e-36	0.323552	0.595	0.303	3.32353e-32	3
CAPZB	1.44719e-36	0.414483	0.904	0.638	3.37874e-32	3
AP2S1	1.57917e-36	0.367876	0.832	0.485	3.68688e-32	3
ELP5	1.66917e-36	0.289482	0.476	0.222	3.89701e-32	3
ADSL	1.72544e-36	0.274234	0.514	0.244	4.02839e-32	3
ADSS	1.79938e-36	0.32913	0.537	0.264	4.201e-32	3
HNRNPH3	2.19915e-36	0.373313	0.629	0.336	5.13435e-32	3
M6PR	2.23149e-36	0.317716	0.677	0.348	5.20986e-32	3
HNRNPC	3.41334e-36	0.42236	0.868	0.597	7.96912e-32	3
S100A4	3.42038e-36	0.320848	0.897	0.531	7.98557e-32	3
POLD2	3.73293e-36	0.319151	0.43	0.195	8.71528e-32	3
PPP6R3	3.98436e-36	0.26399	0.358	0.145	9.30229e-32	3
PNRC2	4.33104e-36	0.448481	0.681	0.395	1.01117e-31	3
NDUFC2	4.3566e-36	0.392316	0.874	0.58	1.01714e-31	3
G3BP1	1.0512e-35	0.32559	0.61	0.314	2.45423e-31	3
RAD23A	1.13898e-35	0.382783	0.744	0.435	2.65919e-31	3
SP3	1.2138e-35	0.260228	0.359	0.148	2.83387e-31	3
GID8	1.22046e-35	0.267997	0.499	0.234	2.84941e-31	3
LSM7	1.30499e-35	0.411274	0.778	0.487	3.04675e-31	3
CEP350	1.52691e-35	0.333987	0.394	0.172	3.56487e-31	3
CELF2	1.55416e-35	0.278772	0.637	0.31	3.6285e-31	3
ZNF706	1.66383e-35	0.494974	0.734	0.457	3.88453e-31	3
ELOVL1	1.68671e-35	0.273971	0.421	0.185	3.93796e-31	3
TCP1	1.89973e-35	0.334189	0.623	0.329	4.43529e-31	3
TAGLN2	2.22222e-35	0.488072	0.824	0.513	5.18822e-31	3
DCAF7	2.81292e-35	0.383591	0.558	0.289	6.56732e-31	3
PTP4A2	2.8914e-35	0.271419	0.587	0.292	6.75054e-31	3
HLA-F	3.06368e-35	0.354115	0.799	0.451	7.15278e-31	3
POP4	3.12877e-35	0.289782	0.447	0.205	7.30473e-31	3
FAM3C	3.27354e-35	0.31941	0.388	0.168	7.64273e-31	3
MBNL1	5.70734e-35	0.344992	0.771	0.445	1.33249e-30	3
CSNK2B	7.07063e-35	0.421764	0.906	0.636	1.65078e-30	3
UBE2L3	8.02186e-35	0.337827	0.696	0.387	1.87286e-30	3
CENPC	8.51818e-35	0.275239	0.386	0.165	1.98874e-30	3
BCLAF1	9.63001e-35	0.26436	0.577	0.288	2.24832e-30	3
RTRAF	9.7516e-35	0.390386	0.805	0.511	2.27671e-30	3
GLRX3	1.1472e-34	0.277044	0.478	0.227	2.67837e-30	3
PDIA4	1.19183e-34	0.286568	0.426	0.191	2.78256e-30	3
PTPRC	1.31726e-34	0.3547	0.948	0.579	3.07541e-30	3
CCT2	1.49416e-34	0.387097	0.658	0.369	3.48842e-30	3
PSMB10	1.89644e-34	0.409206	0.893	0.574	4.42762e-30	3
TWF2	2.24282e-34	0.345217	0.658	0.347	5.23631e-30	3
FRG1	2.25158e-34	0.28046	0.446	0.207	5.25676e-30	3
ARHGAP30	2.42696e-34	0.253696	0.545	0.254	5.66623e-30	3
TMCO1	2.69974e-34	0.288155	0.577	0.287	6.30307e-30	3
EIF4A1	2.77101e-34	0.449827	0.893	0.646	6.46947e-30	3
CCT8	2.93344e-34	0.400889	0.706	0.417	6.8487e-30	3
PPIB	3.00269e-34	0.408683	0.945	0.704	7.01039e-30	3
FRYL	3.2595e-34	0.251527	0.379	0.16	7.60996e-30	3
KRTCAP2	3.48806e-34	0.339777	0.878	0.557	8.14357e-30	3
GTF2A2	4.80802e-34	0.343759	0.685	0.381	1.12253e-29	3
BST2	4.89341e-34	0.297208	0.788	0.425	1.14246e-29	3
CMTM6	6.21052e-34	0.282778	0.598	0.298	1.44997e-29	3
SSNA1	9.44074e-34	0.317501	0.677	0.371	2.20413e-29	3
SS18L2	9.50173e-34	0.278555	0.608	0.314	2.21837e-29	3
ZNRD1	9.90163e-34	0.274439	0.564	0.282	2.31173e-29	3
SNHG6	1.18602e-33	0.365695	0.736	0.433	2.769e-29	3
UBE2V2	1.4822e-33	0.255709	0.505	0.245	3.46048e-29	3
LMAN1	2.60167e-33	0.299928	0.545	0.268	6.07413e-29	3
CAND1	3.3006e-33	0.277902	0.434	0.201	7.7059e-29	3
USP48	3.625e-33	0.254514	0.38	0.166	8.46329e-29	3
MRPL11	3.86511e-33	0.314524	0.535	0.277	9.02387e-29	3
LSM3	3.98936e-33	0.319405	0.751	0.423	9.31397e-29	3
KIF5B	5.16025e-33	0.346026	0.597	0.322	1.20476e-28	3
PAGR1	8.83101e-33	0.25873	0.428	0.197	2.06177e-28	3
NUDC	1.52022e-32	0.335951	0.648	0.357	3.54925e-28	3
CCT6A	2.69572e-32	0.39094	0.675	0.395	6.29371e-28	3
LNPEP	2.88086e-32	0.335687	0.558	0.284	6.72594e-28	3
PPIF	2.98655e-32	0.253178	0.365	0.162	6.97269e-28	3
EZR	3.20762e-32	0.378076	0.849	0.546	7.48884e-28	3
PPP1CC	4.54193e-32	0.33571	0.669	0.376	1.0604e-27	3
TALDO1	5.6341e-32	0.366689	0.815	0.507	1.31539e-27	3
NUDCD2	5.73806e-32	0.302362	0.512	0.262	1.33966e-27	3
CCT4	5.89308e-32	0.352326	0.742	0.44	1.37586e-27	3
EMD	5.9936e-32	0.318387	0.677	0.384	1.39933e-27	3
OSTC	9.40469e-32	0.31451	0.665	0.373	2.19571e-27	3
SMARCA5	9.91198e-32	0.295552	0.516	0.258	2.31415e-27	3
EIF2S2	1.16499e-31	0.323694	0.597	0.322	2.7199e-27	3
CTSC	1.39653e-31	0.275164	0.828	0.496	3.26047e-27	3
MRPL28	1.70149e-31	0.253309	0.532	0.27	3.97248e-27	3
CHD4	1.93625e-31	0.3228	0.467	0.229	4.52057e-27	3
GGNBP2	2.16257e-31	0.324266	0.535	0.279	5.04896e-27	3
ITGB2	2.80195e-31	0.27118	0.889	0.482	6.54171e-27	3
LSM14A	3.07114e-31	0.271323	0.633	0.336	7.1702e-27	3
TLN1	3.23803e-31	0.276717	0.685	0.38	7.55983e-27	3
DOCK8	3.44785e-31	0.252759	0.658	0.339	8.04969e-27	3
ACTN4	3.52761e-31	0.282321	0.694	0.387	8.2359e-27	3
PUF60	3.64639e-31	0.316166	0.629	0.347	8.51322e-27	3
COX5A	4.62819e-31	0.341751	0.924	0.649	1.08054e-26	3
LMAN2	6.80864e-31	0.311071	0.696	0.394	1.58961e-26	3
PRPF4B	6.95551e-31	0.275845	0.47	0.23	1.6239e-26	3
SELENOT	7.82552e-31	0.278616	0.685	0.38	1.82703e-26	3
DNAJC15	8.78201e-31	0.28652	0.665	0.374	2.05033e-26	3
OSTF1	1.56115e-30	0.298553	0.696	0.389	3.64481e-26	3
CCT5	1.61488e-30	0.321502	0.637	0.363	3.77026e-26	3
UBXN4	2.40258e-30	0.295248	0.771	0.455	5.6093e-26	3
ILK	2.58202e-30	0.294987	0.631	0.343	6.02824e-26	3
PSMA5	2.9262e-30	0.382757	0.78	0.502	6.8318e-26	3
KDELR2	5.13452e-30	0.280581	0.554	0.292	1.19876e-25	3
GYG1	5.50169e-30	0.296209	0.396	0.184	1.28448e-25	3
KHDRBS1	5.68204e-30	0.279148	0.539	0.284	1.32659e-25	3
ELOC	5.76369e-30	0.312729	0.719	0.426	1.34565e-25	3
TMEM160	6.32571e-30	0.301123	0.641	0.361	1.47686e-25	3
MRPL51	6.4633e-30	0.381683	0.765	0.488	1.50899e-25	3
UCP2	7.11666e-30	0.25542	0.816	0.458	1.66153e-25	3
DRAP1	1.5528e-29	0.342333	0.813	0.518	3.62532e-25	3
TCEA1	1.76887e-29	0.286138	0.79	0.491	4.12978e-25	3
MEAF6	2.87663e-29	0.257318	0.61	0.331	6.71608e-25	3
PYCR2	3.35335e-29	0.263883	0.522	0.271	7.82906e-25	3
PSMD13	5.25557e-29	0.26284	0.57	0.304	1.22702e-24	3
SEC11A	7.7567e-29	0.326862	0.811	0.502	1.81096e-24	3
FKBP1A	7.9597e-29	0.368814	0.784	0.52	1.85835e-24	3
PPP4C	1.12401e-28	0.324268	0.694	0.41	2.62422e-24	3
CAPRIN1	1.22839e-28	0.290128	0.516	0.274	2.86793e-24	3
NDUFA6	1.449e-28	0.350493	0.828	0.527	3.38298e-24	3
CCT7	3.74818e-28	0.322627	0.694	0.415	8.75087e-24	3
UBE2D2	6.06163e-28	0.321883	0.813	0.544	1.41521e-23	3
SSR3	7.58051e-28	0.289357	0.623	0.35	1.76982e-23	3
LGALS1	1.41215e-27	0.729133	0.511	0.277	3.29695e-23	3
ANAPC5	1.76093e-27	0.251356	0.583	0.316	4.11125e-23	3
CHMP4A	1.86478e-27	0.28255	0.597	0.335	4.35371e-23	3
SRSF11	3.32041e-27	0.278657	0.704	0.419	7.75217e-23	3
EIF5A	3.37928e-27	0.401674	0.738	0.492	7.88961e-23	3
SMS	3.40105e-27	0.280448	0.656	0.369	7.94044e-23	3
NME1	3.65872e-27	0.379678	0.47	0.26	8.54202e-23	3
RAP1B	6.5464e-27	0.297429	0.832	0.53	1.52839e-22	3
ENO1	8.87799e-27	0.374096	0.914	0.693	2.07275e-22	3
CYCS	1.07051e-26	0.267327	0.769	0.455	2.49933e-22	3
IMMT	1.10858e-26	0.256007	0.474	0.251	2.58821e-22	3
KRAS	1.19087e-26	0.307376	0.497	0.266	2.78032e-22	3
UBE2L6	1.29137e-26	0.284476	0.757	0.444	3.01496e-22	3
SMARCB1	1.36917e-26	0.258537	0.497	0.261	3.19661e-22	3
ISG20	1.49167e-26	0.257714	0.597	0.313	3.48261e-22	3
CDC37	1.86879e-26	0.28289	0.809	0.518	4.36306e-22	3
RBPJ	2.24256e-26	0.387056	0.478	0.259	5.23571e-22	3
FDFT1	2.24982e-26	0.271148	0.589	0.331	5.25265e-22	3
POLR2J	4.69652e-26	0.251049	0.541	0.294	1.0965e-21	3
PSMA3	6.39047e-26	0.274441	0.679	0.4	1.49198e-21	3
TMBIM6	1.56413e-25	0.333822	0.918	0.684	3.65178e-21	3
PET100	2.45824e-25	0.260607	0.685	0.4	5.73925e-21	3
PDIA3	2.92403e-25	0.301092	0.784	0.483	6.82674e-21	3
PRPF40A	3.1388e-25	0.265568	0.549	0.309	7.32816e-21	3
SERBP1	3.74526e-25	0.347315	0.807	0.555	8.74406e-21	3
SF3B1	6.74721e-25	0.25871	0.723	0.447	1.57527e-20	3
COPE	1.40009e-24	0.325493	0.866	0.592	3.26879e-20	3
ACTR2	3.94505e-24	0.288443	0.732	0.454	9.21051e-20	3
PRPF8	3.99027e-24	0.277151	0.551	0.311	9.31607e-20	3
VPS29	4.35688e-24	0.266208	0.74	0.452	1.0172e-19	3
ARF5	5.79673e-24	0.283592	0.816	0.54	1.35336e-19	3
EIF4H	5.80665e-24	0.25131	0.587	0.341	1.35568e-19	3
UBE2F	6.34704e-24	0.357106	0.553	0.33	1.48184e-19	3
YBX1	1.03311e-23	0.316577	0.902	0.649	2.412e-19	3
PDCD5	4.24739e-23	0.299781	0.608	0.365	9.91638e-19	3
SEC61G	4.63176e-23	0.254957	0.815	0.524	1.08138e-18	3
ANP32A	3.10395e-22	0.251547	0.683	0.422	7.2468e-18	3
C9orf16	3.81037e-20	0.253953	0.776	0.531	8.89608e-16	3
POMP	4.4228e-19	0.252841	0.845	0.576	1.03259e-14	3
PTPRC	4.19333e-243	2.5065	0.928	0.579	9.79016e-239	4
MALAT1	1.17004e-220	1.87355	1	0.725	2.7317e-216	4
IL2RG	1.50493e-146	1.75512	0.839	0.501	3.51357e-142	4
CD96	4.50323e-135	2.01998	0.569	0.214	1.05137e-130	4
ITGA4	2.6789e-119	2.22838	0.637	0.323	6.25443e-115	4
FUS	1.7571e-117	1.79185	0.751	0.513	4.10229e-113	4
GPR174	4.87445e-116	1.80887	0.54	0.214	1.13804e-111	4
LNPEP	1.01024e-114	1.8987	0.594	0.283	2.3586e-110	4
CD2	2.5699e-113	1.68128	0.702	0.344	5.99994e-109	4
CELF2	2.63245e-107	1.76562	0.612	0.31	6.14599e-103	4
ATP2B4	2.02699e-103	1.7419	0.473	0.178	4.73243e-99	4
EVL	6.53439e-102	1.47058	0.762	0.492	1.52558e-97	4
MACF1	1.70645e-100	1.95749	0.579	0.293	3.98404e-96	4
PTPN22	7.27779e-96	1.61943	0.469	0.18	1.69914e-91	4
CBLB	1.83344e-95	1.8653	0.516	0.221	4.28053e-91	4
RNF213	1.09929e-93	1.71876	0.708	0.503	2.56651e-89	4
ITK	3.94999e-93	1.49082	0.381	0.121	9.22205e-89	4
IKZF3	4.42158e-91	1.68908	0.538	0.25	1.03231e-86	4
RESF1	5.60117e-90	1.97994	0.605	0.337	1.3077e-85	4
PDIA3	4.455e-89	1.56979	0.691	0.485	1.04011e-84	4
IQGAP1	3.37649e-88	1.67831	0.621	0.379	7.8831e-84	4
LCP1	1.47722e-86	1.43339	0.724	0.496	3.44888e-82	4
TAPBP	2.42903e-82	1.6027	0.641	0.419	5.67105e-78	4
NLRC3	1.85123e-80	1.43385	0.354	0.117	4.32208e-76	4
CD3E	1.85538e-80	1.19141	0.72	0.368	4.33176e-76	4
CD3G	5.81007e-80	1.55848	0.543	0.262	1.35648e-75	4
LINC00861	1.52354e-77	1.733	0.538	0.258	3.55701e-73	4
PRKCH	8.20793e-75	1.52926	0.527	0.265	1.9163e-70	4
tcr-beta	1.85096e-72	1.21332	0.834	0.504	4.32144e-68	4
IL2RB	3.125e-72	1.45089	0.477	0.214	7.29593e-68	4
RSRP1	2.86929e-71	1.52881	0.596	0.382	6.69893e-67	4
NEAT1	4.41381e-71	1.6772	0.635	0.399	1.03049e-66	4
STK4	3.34611e-70	1.43569	0.619	0.412	7.81217e-66	4
ANKRD44	5.24932e-70	1.62178	0.498	0.264	1.22556e-65	4
PRF1	3.96379e-69	1.52358	0.617	0.316	9.25427e-65	4
LBR	9.01624e-67	1.58024	0.462	0.232	2.10502e-62	4
ACAP1	2.16182e-66	1.47201	0.565	0.332	5.04719e-62	4
SLFN5	1.07852e-65	1.70149	0.498	0.271	2.51802e-61	4
CXCR6	1.08231e-65	1.71944	0.339	0.119	2.52687e-61	4
CD6	1.72394e-65	1.43469	0.352	0.133	4.02487e-61	4
SLC38A1	7.55498e-65	1.59114	0.471	0.243	1.76386e-60	4
ITGB2	7.96452e-63	1.18897	0.709	0.486	1.85948e-58	4
KLRK1	2.27078e-61	1.61644	0.5	0.263	5.3016e-57	4
PAG1	1.74022e-60	1.61266	0.343	0.136	4.06288e-56	4
CTSW	1.43205e-59	1.42229	0.59	0.328	3.3434e-55	4
EMB	3.84625e-58	1.51645	0.446	0.226	8.97984e-54	4
SPOCK2	1.32362e-56	1.48056	0.395	0.177	3.09025e-52	4
GZMA	4.88946e-56	1.30733	0.617	0.339	1.14154e-51	4
ADAM10	3.69615e-55	1.4978	0.408	0.203	8.6294e-51	4
CCL5	5.18761e-55	0.915703	0.726	0.397	1.21115e-50	4
SPN	9.53435e-55	1.51362	0.446	0.232	2.22599e-50	4
IL10RA	1.41496e-51	1.42122	0.439	0.237	3.30351e-47	4
CD247	3.45758e-50	1.18673	0.511	0.284	8.07241e-46	4
CLEC2D	8.83077e-50	1.38068	0.415	0.214	2.06172e-45	4
CD8A	9.76771e-45	1.43604	0.442	0.224	2.28047e-40	4
CD7	4.655e-39	0.940956	0.612	0.374	1.0868e-34	4
KLRD1	9.4071e-39	1.31959	0.462	0.258	2.19628e-34	4
CD3D	3.75791e-36	0.915387	0.554	0.32	8.77359e-32	4
NKG7	1.05245e-30	0.543269	0.664	0.385	2.45715e-26	4
MS4A1	0	4.34762	0.984	0.016	0	5
CD79A	0	3.97201	0.983	0.017	0	5
BANK1	0	2.66987	0.869	0.014	0	5
CD37	0	2.53325	0.997	0.487	0	5
LTB	0	2.52765	0.959	0.199	0	5
RALGPS2	0	2.46652	0.816	0.057	0	5
TCL1A	0	2.45505	0.295	0.003	0	5
CD79B	0	2.37288	0.816	0.067	0	5
CD19	0	2.36131	0.777	0.004	0	5
VPREB3	0	2.34761	0.668	0.003	0	5
HLA-DRA	0	2.3083	0.999	0.425	0	5
NCF1	0	2.05019	0.9	0.179	0	5
HLA-DQA1	0	2.04582	0.957	0.203	0	5
IGHM	0	2.02894	0.574	0.021	0	5
HVCN1	0	2.02467	0.721	0.075	0	5
HLA-DQB1	0	1.99975	0.976	0.267	0	5
LINC00926	0	1.99459	0.635	0.005	0	5
SELL	0	1.89961	0.759	0.112	0	5
SPIB	0	1.89717	0.637	0.01	0	5
FCRLA	0	1.8776	0.619	0.003	0	5
HLA-DRB1	0	1.82131	0.999	0.5	0	5
ADAM28	0	1.7295	0.582	0.026	0	5
MEF2C	0	1.72774	0.68	0.085	0	5
SMIM14	0	1.7005	0.709	0.19	0	5
CD22	0	1.662	0.545	0.005	0	5
BLK	0	1.65629	0.577	0.008	0	5
HLA-DPB1	0	1.64276	0.995	0.53	0	5
HLA-DPA1	0	1.63713	0.999	0.511	0	5
NAPSA	0	1.60724	0.724	0.114	0	5
NIBAN3	0	1.5892	0.468	0.006	0	5
HLA-DRB5	0	1.51608	0.96	0.37	0	5
SYNGR2	0	1.51375	0.873	0.355	0	5
CXCR4	0	1.49237	0.62	0.137	0	5
CD40	0	1.49235	0.596	0.065	0	5
SWAP70	0	1.48798	0.595	0.082	0	5
POU2F2	0	1.37658	0.608	0.113	0	5
FCER2	0	1.36942	0.34	0.005	0	5
BLNK	0	1.35706	0.534	0.057	0	5
TCF4	0	1.34989	0.521	0.043	0	5
AFF3	0	1.34699	0.446	0.016	0	5
SYPL1	0	1.33058	0.732	0.252	0	5
HLA-DMA	0	1.33057	0.88	0.323	0	5
HLA-DMB	0	1.3214	0.681	0.142	0	5
CD72	0	1.3039	0.399	0.062	0	5
CD83	0	1.29827	0.356	0.051	0	5
LY86	0	1.29483	0.535	0.053	0	5
FAM30A	0	1.25534	0.348	0.005	0	5
IGHV5-78	0	1.24747	0.377	0.001	0	5
LAPTM5	0	1.24639	0.968	0.501	0	5
FCMR	0	1.23286	0.743	0.24	0	5
PAX5	0	1.2071	0.409	0.001	0	5
SNX2	0	1.20509	0.736	0.307	0	5
LAT2	0	1.1964	0.574	0.109	0	5
BCL11A	0	1.19603	0.425	0.016	0	5
HLA-DOB	0	1.17496	0.413	0.013	0	5
CD52	0	1.17204	0.968	0.472	0	5
ARHGAP24	0	1.15566	0.612	0.195	0	5
AIM2	0	1.15281	0.411	0.037	0	5
CD180	0	1.14755	0.403	0.021	0	5
CYB561A3	0	1.14322	0.499	0.101	0	5
IGHD	0	1.13459	0.271	0.002	0	5
2023-03-01	0	1.13053	0.444	0.059	0	5
POU2AF1	0	1.12612	0.421	0.012	0	5
SYK	0	1.10695	0.467	0.092	0	5
LINC02397	0	1.09904	0.367	0.003	0	5
LINC01857	0	1.09824	0.309	0.005	0	5
P2RX5	0	1.09473	0.358	0.021	0	5
GAPT	0	1.074	0.385	0.026	0	5
TLR10	0	1.05897	0.382	0.011	0	5
IRF8	0	1.05745	0.509	0.095	0	5
FCRL1	0	1.04749	0.317	0.002	0	5
PDLIM1	0	1.03628	0.548	0.115	0	5
TNFRSF13B	0	1.00997	0.32	0.002	0	5
IGHA1	0	1.00088	0.327	0.006	0	5
RUBCNL	0	0.995715	0.325	0.015	0	5
CCR7	0	0.986938	0.401	0.049	0	5
CCR6	0	0.978462	0.378	0.024	0	5
BTK	0	0.97442	0.399	0.048	0	5
PLEKHF2	0	0.973227	0.504	0.139	0	5
TSPAN13	0	0.962833	0.323	0.02	0	5
AC119396.1	0	0.946257	0.403	0.072	0	5
ALOX5	0	0.939983	0.396	0.058	0	5
FGD2	0	0.925513	0.398	0.065	0	5
SCIMP	0	0.920264	0.348	0.062	0	5
PHACTR1	0	0.91267	0.267	0.021	0	5
BCAS4	0	0.900488	0.448	0.096	0	5
ID3	0	0.894902	0.647	0.171	0	5
FCHSD2	0	0.889701	0.366	0.07	0	5
NCF4	0	0.860807	0.4	0.081	0	5
GNG7	0	0.857348	0.316	0.04	0	5
HHEX	0	0.845421	0.33	0.033	0	5
FCGR2B	0	0.82937	0.342	0.036	0	5
CR2	0	0.817449	0.232	0.004	0	5
TMEM154	0	0.808117	0.34	0.05	0	5
CXCR5	0	0.806029	0.275	0.008	0	5
TNFRSF13C	0	0.796122	0.267	0.004	0	5
IGKC	0	0.769645	0.528	0.017	0	5
IGHG3	0	0.75063	0.208	0.004	0	5
CPNE5	0	0.741341	0.253	0.005	0	5
SNX22	0	0.733824	0.241	0.008	0	5
STAP1	0	0.727456	0.263	0.013	0	5
ADAM19	0	0.701969	0.256	0.027	0	5
CLEC17A	0	0.686321	0.214	0.001	0	5
PLEKHG1	0	0.683266	0.244	0.019	0	5
CYBB	0	0.670606	0.461	0.089	0	5
WDFY4	0	0.633428	0.224	0.023	0	5
BASP1	0	0.61198	0.221	0.02	0	5
IFI30	0	0.39823	0.811	0.216	0	5
IGHG2	0	0.345517	0.225	0.004	0	5
PARP15	1.22879e-300	0.80198	0.385	0.079	2.86886e-296	5
PLCG2	3.79458e-292	0.842611	0.402	0.094	8.8592e-288	5
RIPOR2	1.38251e-289	0.952712	0.632	0.208	3.22775e-285	5
CD82	2.2694e-289	1.05601	0.574	0.184	5.29836e-285	5
TSPAN3	1.53929e-287	0.962457	0.537	0.172	3.59377e-283	5
CIITA	2.6502e-283	0.880846	0.352	0.075	6.18743e-279	5
BTG2	8.26558e-280	1.04417	0.615	0.221	1.92977e-275	5
RNASET2	8.34855e-280	0.914356	0.755	0.307	1.94914e-275	5
ORAI2	1.17372e-262	0.80252	0.353	0.081	2.74028e-258	5
BTG1	2.39454e-259	1.02075	0.921	0.594	5.59053e-255	5
POLD4	1.7726e-256	1.03155	0.857	0.529	4.13849e-252	5
RIC3	1.42297e-248	0.742426	0.303	0.062	3.32222e-244	5
SYVN1	2.82611e-247	0.729612	0.331	0.074	6.59811e-243	5
QRSL1	3.89471e-241	0.738574	0.324	0.074	9.09298e-237	5
TNFAIP8	1.2498e-237	0.893564	0.641	0.258	2.91791e-233	5
HLA-DOA	2.66527e-234	0.690378	0.307	0.068	6.22262e-230	5
DAPP1	7.76538e-234	0.677905	0.259	0.049	1.81298e-229	5
RASGRP2	8.27761e-231	0.781661	0.419	0.115	1.93257e-226	5
SP140	9.14321e-229	0.78072	0.47	0.142	2.13467e-224	5
LIMD2	2.2368e-222	0.840112	0.93	0.501	5.22226e-218	5
PTPN6	1.44215e-220	0.832769	0.854	0.438	3.36699e-216	5
REL	1.76375e-218	0.825677	0.509	0.177	4.11782e-214	5
BIRC3	1.81091e-216	0.849293	0.444	0.136	4.22794e-212	5
ERP29	7.96707e-215	0.880838	0.838	0.522	1.86007e-210	5
CD53	8.09992e-211	0.843678	0.831	0.421	1.89109e-206	5
UVRAG	1.91488e-209	0.883518	0.494	0.182	4.47066e-205	5
HLA-DQA2	4.98713e-209	1.11435	0.501	0.181	1.16434e-204	5
AC025164.1	6.91579e-201	0.62095	0.274	0.059	1.61463e-196	5
CALHM6	1.80934e-200	0.407427	0.399	0.106	4.22426e-196	5
RCSD1	1.88521e-199	0.877318	0.585	0.234	4.40141e-195	5
SEL1L3	2.52073e-198	0.692236	0.317	0.079	5.88515e-194	5
PARP1	5.58307e-196	0.856194	0.673	0.333	1.30348e-191	5
UBE2J1	3.67469e-194	0.866832	0.517	0.208	8.5793e-190	5
MBD4	3.17634e-192	0.81364	0.461	0.169	7.41579e-188	5
RGS19	1.72785e-187	0.761134	0.551	0.214	4.03402e-183	5
SHISAL2A	1.70837e-186	0.555801	0.255	0.054	3.98852e-182	5
TMEM131L	1.3659e-183	0.663096	0.354	0.101	3.18896e-179	5
MALAT1	4.6551e-179	0.665913	0.996	0.714	1.08683e-174	5
TPD52	4.54511e-178	0.773071	0.447	0.167	1.06115e-173	5
TMEM243	7.71481e-174	0.790439	0.578	0.264	1.80118e-169	5
PKIG	4.49753e-172	0.708067	0.405	0.143	1.05004e-167	5
PALM2-AKAP2	4.02038e-171	0.741967	0.379	0.126	9.38637e-167	5
ZFAS1	3.72056e-167	0.832318	0.759	0.476	8.68639e-163	5
IFNGR2	2.16741e-165	0.676166	0.444	0.169	5.06024e-161	5
SEPTIN6	8.95348e-165	0.762871	0.67	0.326	2.09037e-160	5
NOP53	1.26819e-163	0.806639	0.722	0.427	2.96085e-159	5
CTSH	2.17838e-163	0.685012	0.59	0.269	5.08586e-159	5
CAMK1D	3.20421e-163	0.586948	0.292	0.079	7.48086e-159	5
HSH2D	3.82428e-160	0.543334	0.293	0.078	8.92855e-156	5
DRAM2	1.20935e-157	0.722891	0.414	0.158	2.82347e-153	5
PLAC8	2.41436e-157	0.533797	0.459	0.158	5.63681e-153	5
LYN	1.09888e-152	0.584363	0.393	0.132	2.56556e-148	5
ZCCHC7	1.55806e-151	0.665459	0.364	0.124	3.63759e-147	5
CYBA	2.14852e-150	0.636591	0.909	0.602	5.01615e-146	5
STX7	8.55025e-147	0.78212	0.52	0.251	1.99623e-142	5
ATP2B1	2.30411e-145	0.698455	0.4	0.152	5.37942e-141	5
ARHGAP17	6.07469e-145	0.629671	0.344	0.116	1.41826e-140	5
CCDC50	1.2747e-140	0.703825	0.43	0.182	2.97604e-136	5
SP100	1.24548e-137	0.695862	0.7	0.399	2.90782e-133	5
CNPY3	1.26937e-137	0.690692	0.584	0.282	2.96361e-133	5
DCK	5.33543e-137	0.629516	0.409	0.157	1.24566e-132	5
RAC2	1.89317e-136	0.592992	0.937	0.536	4.41999e-132	5
MARCKSL1	2.89542e-135	0.77115	0.311	0.102	6.75994e-131	5
SP110	4.34071e-131	0.692217	0.507	0.232	1.01342e-126	5
PPM1K	2.95727e-129	0.678317	0.423	0.177	6.90433e-125	5
NCOA3	3.86793e-129	0.642582	0.369	0.138	9.03047e-125	5
EAF2	6.79041e-128	0.684802	0.325	0.119	1.58536e-123	5
CD24	1.62727e-126	0.272778	0.553	0.235	3.7992e-122	5
IER2	3.15499e-126	0.642955	0.676	0.366	7.36595e-122	5
GPSM3	1.03904e-125	0.576948	0.785	0.425	2.42584e-121	5
RHOH	2.12399e-125	0.623481	0.475	0.197	4.95889e-121	5
SH3BP5	7.75069e-123	0.574723	0.38	0.149	1.80955e-118	5
RPL22L1	7.97128e-123	0.68886	0.599	0.336	1.86106e-118	5
KIAA0040	1.61581e-121	0.547829	0.332	0.117	3.77244e-117	5
SMARCB1	5.66788e-117	0.68186	0.492	0.251	1.32328e-112	5
GRB2	1.48855e-114	0.639431	0.658	0.388	3.47531e-110	5
CAPG	1.2689e-111	0.486521	0.555	0.269	2.96251e-107	5
GGA2	2.033e-107	0.56809	0.355	0.145	4.74644e-103	5
OFD1	1.18745e-106	0.538692	0.452	0.205	2.77234e-102	5
ANXA6	7.63882e-105	0.566237	0.698	0.414	1.78343e-100	5
CORO1A	1.91624e-104	0.475138	0.944	0.546	4.47384e-100	5
PNISR	5.44779e-102	0.549138	0.699	0.425	1.27189e-97	5
GAS5	6.79701e-102	0.614729	0.579	0.336	1.5869e-97	5
HLA-E	5.23841e-100	0.45704	0.992	0.732	1.22301e-95	5
AC004687.1	1.00562e-97	0.519197	0.549	0.273	2.34782e-93	5
EVI2B	6.48152e-97	0.521551	0.51	0.249	1.51324e-92	5
IL16	3.67504e-96	0.446935	0.575	0.287	8.58012e-92	5
STK17A	3.49401e-95	0.523423	0.511	0.25	8.15745e-91	5
INPP5D	1.12661e-94	0.507713	0.377	0.161	2.63029e-90	5
ACP5	3.27585e-94	0.629556	0.468	0.238	7.64813e-90	5
ELOVL5	6.58558e-94	0.560207	0.43	0.207	1.53754e-89	5
FOXP1	1.0301e-92	0.683919	0.406	0.198	2.40497e-88	5
FLI1	1.28378e-92	0.45151	0.354	0.146	2.99723e-88	5
CSK	2.27354e-92	0.569887	0.579	0.32	5.30804e-88	5
STK17B	3.71694e-90	0.488234	0.541	0.277	8.67795e-86	5
PTPRCAP	5.03799e-89	0.401322	0.437	0.194	1.17622e-84	5
ARHGDIB	7.90315e-89	0.44959	0.947	0.57	1.84515e-84	5
UCP2	7.21442e-88	0.480193	0.774	0.445	1.68435e-83	5
LYSMD2	4.83867e-87	0.535157	0.424	0.208	1.12968e-82	5
ARHGAP15	1.01e-85	0.449597	0.428	0.197	2.35805e-81	5
ISG20	1.25564e-85	0.523718	0.57	0.303	2.93154e-81	5
DBNL	1.50835e-85	0.589412	0.467	0.252	3.52154e-81	5
CCDC18-AS1	3.78609e-85	0.491865	0.482	0.248	8.83938e-81	5
EIF3L	5.19488e-82	0.526319	0.751	0.539	1.21285e-77	5
FXYD5	6.99828e-78	0.331081	0.838	0.5	1.63389e-73	5
SERP1	5.5658e-77	0.480194	0.808	0.6	1.29945e-72	5
PLP2	1.71672e-76	0.493354	0.469	0.248	4.00802e-72	5
ZFP36	6.01392e-75	0.419432	0.658	0.405	1.40407e-70	5
SMCHD1	6.41243e-73	0.478724	0.512	0.287	1.49711e-68	5
CD47	2.02268e-71	0.452333	0.546	0.314	4.72234e-67	5
TXNIP	1.11592e-68	0.371479	0.813	0.539	2.60533e-64	5
ACAP1	5.62252e-68	0.276885	0.601	0.32	1.31269e-63	5
MYCBP2	1.61732e-64	0.47861	0.466	0.266	3.77596e-60	5
LBH	6.99523e-62	0.352321	0.649	0.402	1.63318e-57	5
WSB1	1.88755e-59	0.317409	0.541	0.315	4.40687e-55	5
SASH3	7.07873e-58	0.360319	0.489	0.273	1.65267e-53	5
KMT2E	2.55603e-54	0.356654	0.625	0.416	5.96756e-50	5
TRIM22	9.74686e-54	0.337859	0.51	0.305	2.2756e-49	5
CNN2	4.07041e-53	0.318488	0.566	0.347	9.50319e-49	5
HCLS1	5.27682e-51	0.278941	0.716	0.435	1.23198e-46	5
ICAM3	8.58017e-48	0.308209	0.613	0.4	2.00321e-43	5
S100A9	0	4.19491	0.849	0.017	0	6
LST1	0	4.15636	0.99	0.061	0	6
S100A8	0	3.98915	0.64	0.008	0	6
AIF1	0	3.96992	0.988	0.071	0	6
IFI30	0	3.82487	0.991	0.214	0	6
FCN1	0	3.81412	0.932	0.01	0	6
LYZ	0	3.19669	0.918	0.044	0	6
CXCL10	0	3.18986	0.416	0.03	0	6
CST3	0	3.11355	0.991	0.332	0	6
FCER1G	0	3.06328	0.984	0.152	0	6
CTSS	0	3.05039	0.982	0.218	0	6
CFD	0	3.02327	0.897	0.035	0	6
MS4A7	0	2.98182	0.876	0.04	0	6
TYROBP	0	2.95472	0.994	0.208	0	6
SMIM25	0	2.90311	0.802	0.007	0	6
TYMP	0	2.88191	0.978	0.251	0	6
PSAP	0	2.79767	0.99	0.4	0	6
IFITM3	0	2.6758	0.958	0.399	0	6
C1QA	0	2.55879	0.542	0.05	0	6
CALHM6	0	2.5556	0.906	0.081	0	6
C1QB	0	2.44584	0.397	0.05	0	6
SPI1	0	2.41426	0.915	0.054	0	6
SAT1	0	2.40523	0.993	0.606	0	6
CD68	0	2.39891	0.919	0.097	0	6
LILRB2	0	2.39719	0.843	0.019	0	6
FGL2	0	2.38114	0.928	0.088	0	6
HCK	0	2.37856	0.893	0.032	0	6
WARS	0	2.34483	0.879	0.238	0	6
CYBB	0	2.31204	0.922	0.068	0	6
[truncated: 9,107 more rows]

## Sheet: Supplementary Table 2
gene	p_val	avg_log2FC	pct.1	pct.2	p_val_adj	cluster
GNLY	0	3.301	0.994	0.164	0	0
KLRB1	0	3.03065	0.943	0.183	0	0
FGFBP2	0	2.95309	0.869	0.099	0	0
SPON2	0	2.54648	0.71	0.101	0	0
HOPX	0	2.42853	0.94	0.328	0	0
PRF1	0	2.33763	0.971	0.435	0	0
FCGR3A	0	2.20721	0.949	0.263	0	0
KLRF1	0	2.14809	0.661	0.053	0	0
CMC1	0	2.14145	0.72	0.275	0	0
KLRD1	0	2.02856	0.937	0.326	0	0
GZMB	0	1.90184	0.869	0.223	0	0
CST7	0	1.79877	0.99	0.566	0	0
CX3CR1	0	1.7968	0.655	0.154	0	0
S1PR5	0	1.76917	0.557	0.071	0	0
CTSW	0	1.75558	0.954	0.454	0	0
SH2D1B	0	1.73393	0.525	0.053	0	0
TRDC	0	1.70398	0.691	0.105	0	0
UBE2F	0	1.68951	0.726	0.328	0	0
CD247	0	1.68668	0.85	0.394	0	0
RAMP1	0	1.66948	0.412	0.028	0	0
NKG7	0	1.6395	0.999	0.543	0	0
KLRC2	0	1.5728	0.573	0.145	0	0
LINC00861	0	1.55412	0.814	0.353	0	0
CLIC3	0	1.5521	0.567	0.197	0	0
FCRL3	0	1.54874	0.473	0.106	0	0
LINC00299	0	1.54436	0.413	0.046	0	0
LAIR2	0	1.436	0.363	0.076	0	0
CCL3	0	1.42214	0.668	0.205	0	0
LINC02384	0	1.39748	0.385	0.052	0	0
LYST	0	1.38996	0.761	0.424	0	0
ADGRG1	0	1.35225	0.591	0.197	0	0
TXK	0	1.31479	0.423	0.085	0	0
LITAF	0	1.30991	0.863	0.562	0	0
KLRK1	0	1.26164	0.768	0.367	0	0
PRSS23	0	1.25387	0.387	0.068	0	0
KIR3DL1	0	1.14739	0.222	0.018	0	0
TYROBP	0	1.06602	0.953	0.288	0	0
CCL4	0	0.526464	0.861	0.403	0	0
ZBTB16	9.52575e-306	1.07887	0.287	0.045	2.22398e-301	0
TTC38	8.48945e-299	1.268	0.397	0.103	1.98203e-294	0
FCRL6	1.26316e-296	1.1777	0.437	0.119	2.94909e-292	0
PYHIN1	4.54497e-291	1.30153	0.605	0.264	1.06111e-286	0
GNPTAB	2.11164e-259	1.28434	0.533	0.226	4.93006e-255	0
TGFBR3	9.423e-258	1.09518	0.338	0.079	2.19999e-253	0
CD160	8.07726e-257	1.13823	0.375	0.096	1.8858e-252	0
DENND2D	9.8198e-250	1.06518	0.77	0.483	2.29263e-245	0
FCER1G	2.04682e-249	0.768759	0.665	0.24	4.77871e-245	0
NCR3	9.35019e-233	1.13317	0.389	0.118	2.18299e-228	0
GZMA	2.24749e-232	0.862462	0.894	0.488	5.24722e-228	0
SH2D2A	5.06309e-228	1.10976	0.63	0.329	1.18208e-223	0
CD38	6.6674e-223	1.23301	0.531	0.242	1.55664e-218	0
DUSP2	3.26897e-217	1.09711	0.678	0.35	7.63207e-213	0
FGR	2.86454e-216	1.11185	0.488	0.197	6.68783e-212	0
C1orf21	1.77029e-207	0.929567	0.287	0.069	4.13309e-203	0
TBX21	3.54904e-202	0.908713	0.301	0.079	8.28593e-198	0
TRGC1	7.03062e-194	0.889146	0.273	0.066	1.64144e-189	0
PTGER2	1.18355e-192	0.984487	0.351	0.112	2.76323e-188	0
PTPN12	1.1316e-190	1.00871	0.275	0.072	2.64194e-186	0
PTGDR	1.46359e-184	0.961431	0.34	0.105	3.41705e-180	0
ITGAX	9.57287e-180	1.12257	0.355	0.126	2.23498e-175	0
ZEB2	2.24096e-179	1.08653	0.543	0.283	5.23198e-175	0
RORA	2.07231e-175	0.963909	0.416	0.163	4.83823e-171	0
ZAP70	8.7886e-171	0.942111	0.647	0.41	2.05187e-166	0
CEP78	6.39944e-166	0.960145	0.31	0.1	1.49408e-161	0
PLEK	2.9358e-160	0.861223	0.599	0.348	6.85422e-156	0
AC092821.3	3.0735e-158	1.03567	0.301	0.099	7.1757e-154	0
KLF2	2.47158e-155	1.00071	0.403	0.175	5.77039e-151	0
LINC01871	2.59778e-154	0.97281	0.428	0.187	6.06504e-150	0
GZMM	1.80646e-153	0.851238	0.638	0.369	4.21753e-149	0
FCMR	2.72356e-153	0.905292	0.635	0.394	6.3587e-149	0
NEAT1	1.83533e-151	0.919659	0.717	0.508	4.28494e-147	0
ADD3	3.82583e-150	1.0128	0.532	0.319	8.93217e-146	0
PRKCH	1.23035e-147	0.887688	0.62	0.389	2.87251e-143	0
CCL4L2	6.95702e-147	0.0200831	0.475	0.206	1.62426e-142	0
APMAP	4.22121e-144	0.939387	0.555	0.34	9.85527e-140	0
PTPN4	4.33579e-138	0.879979	0.422	0.2	1.01228e-133	0
PLAC8	9.94815e-135	0.89398	0.476	0.241	2.32259e-130	0
CCL5	4.22314e-119	0.284401	0.965	0.572	9.85976e-115	0
C12orf75	6.81234e-113	0.820035	0.493	0.281	1.59048e-108	0
SYNE2	3.04105e-112	0.78675	0.568	0.366	7.09993e-108	0
IL2RB	3.46455e-104	0.749062	0.524	0.318	8.08868e-100	0
CD7	4.91622e-50	0.197007	0.774	0.565	1.14779e-45	0
EGR2	0	1.99884	0.571	0.036	0	1
NR4A3	0	1.69749	0.282	0.009	0	1
SH2D1B	2.09802e-244	2.22403	0.679	0.107	4.89825e-240	1
CCL4L2	4.59894e-231	4.76236	0.868	0.229	1.07372e-226	1
CCL3	4.9634e-203	3.37559	0.885	0.256	1.15881e-198	1
TNFRSF9	5.33196e-201	2.0917	0.774	0.175	1.24485e-196	1
NR4A2	9.74675e-195	1.80903	0.476	0.062	2.27557e-190	1
CCL4	3.13627e-190	4.23098	0.979	0.457	7.32225e-186	1
GNLY	1.44436e-188	1.94024	0.979	0.267	3.37214e-184	1
KLRF1	7.98335e-172	1.53549	0.665	0.128	1.86387e-167	1
TAGAP	2.95049e-163	2.29348	0.8	0.266	6.88851e-159	1
XCL2	9.75555e-153	3.32224	0.682	0.176	2.27763e-148	1
DUSP2	8.11702e-144	1.87812	0.915	0.384	1.89508e-139	1
NFKBID	8.80058e-144	2.15914	0.494	0.095	2.05467e-139	1
CCL3L1	1.49151e-143	2.34539	0.359	0.047	3.48224e-139	1
KLRB1	3.52363e-139	1.51074	0.909	0.278	8.22661e-135	1
HOPX	1.67151e-137	1.73227	0.959	0.403	3.90248e-133	1
STARD4	3.68071e-137	1.32696	0.447	0.076	8.59335e-133	1
KIR2DL1	7.14604e-124	1.34875	0.312	0.039	1.66839e-119	1
KLRD1	1.67944e-123	1.49334	0.962	0.401	3.92099e-119	1
CD160	2.75714e-120	1.56695	0.55	0.125	6.43709e-116	1
TRDC	3.07261e-119	1.34375	0.688	0.177	7.17362e-115	1
SRGN	8.88455e-118	1.3772	0.994	0.793	2.07427e-113	1
GZMB	3.65841e-117	2.67276	0.826	0.303	8.54129e-113	1
PRF1	1.92376e-115	1.61083	0.956	0.501	4.49141e-111	1
CST7	1.33475e-114	1.49341	0.994	0.618	3.11625e-110	1
TRGC1	1.07465e-110	1.15299	0.441	0.087	2.50899e-106	1
XCL1	4.12777e-109	2.48601	0.506	0.117	9.6371e-105	1
NR4A1	2.95335e-108	1.65374	0.271	0.035	6.89519e-104	1
ZFP36L1	3.70587e-106	1.55375	0.976	0.738	8.6521e-102	1
IFNG	1.61328e-105	2.04979	0.591	0.162	3.76653e-101	1
CD69	1.61476e-96	1.88484	0.732	0.307	3.76999e-92	1
CRTAM	1.06634e-94	1.68795	0.441	0.106	2.48958e-90	1
FCGR3A	2.06742e-93	1.14218	0.897	0.349	4.82681e-89	1
GPR141	3.22643e-91	0.88727	0.271	0.04	7.53276e-87	1
PHLDA1	9.12167e-91	1.41206	0.426	0.099	2.12964e-86	1
KLRC2	6.34608e-88	1.29027	0.641	0.196	1.48162e-83	1
FGFBP2	2.71849e-86	1.01941	0.679	0.199	6.34685e-82	1
FASLG	9.27401e-85	1.49345	0.629	0.227	2.1652e-80	1
PTGER4	6.94289e-83	1.31243	0.674	0.269	1.62096e-78	1
NKG7	1.01293e-81	1.14599	1	0.6	2.36489e-77	1
TIGIT	7.24376e-81	1.37475	0.779	0.345	1.6912e-76	1
CMC1	5.4438e-80	1.36288	0.75	0.329	1.27096e-75	1
TGIF1	2.57941e-76	1.15827	0.412	0.108	6.02214e-72	1
UBE2F	1.22319e-74	1.36192	0.762	0.376	2.85579e-70	1
NAB2	2.88717e-74	0.858391	0.265	0.047	6.74068e-70	1
LYST	1.58671e-73	1.21392	0.841	0.463	3.70449e-69	1
RNF19A	6.58326e-73	1.38353	0.668	0.307	1.53699e-68	1
SPON2	7.97997e-72	1.09542	0.565	0.18	1.86308e-67	1
TNFRSF18	4.36065e-69	1.19121	0.421	0.114	1.01808e-64	1
GBP2	4.04252e-67	1.26502	0.771	0.422	9.43807e-63	1
RAMP1	2.65921e-66	0.972974	0.341	0.077	6.20845e-62	1
KDM6B	1.41591e-65	1.05684	0.315	0.073	3.30572e-61	1
SH2D2A	2.87045e-64	1.07841	0.747	0.363	6.70163e-60	1
TESPA1	1.52314e-62	1.07494	0.476	0.159	3.55608e-58	1
EVI2A	7.91737e-62	1.35907	0.524	0.208	1.84847e-57	1
ZBTB16	1.99096e-61	0.928008	0.318	0.074	4.6483e-57	1
AC092821.3	2.54745e-61	1.16942	0.406	0.121	5.94753e-57	1
CREM	1.18403e-59	1.07483	0.359	0.1	2.76435e-55	1
HAVCR2	5.4875e-59	1.06392	0.632	0.273	1.28117e-54	1
LINC00299	2.25677e-58	0.82437	0.359	0.093	5.26888e-54	1
ZEB2	7.72857e-58	1.05281	0.665	0.312	1.80439e-53	1
RGS1	5.09899e-57	0.91079	0.326	0.083	1.19046e-52	1
CBLB	8.73661e-57	1.10116	0.682	0.329	2.03974e-52	1
SDCBP	5.60924e-55	1.36894	0.618	0.316	1.30959e-50	1
SLA	1.26506e-54	1.14146	0.691	0.369	2.95353e-50	1
CTSW	9.82439e-53	0.835369	0.912	0.517	2.2937e-48	1
TNF	3.03627e-52	2.37415	0.388	0.132	7.08878e-48	1
LINC00944	3.34683e-52	0.811116	0.294	0.072	7.81385e-48	1
TYROBP	3.38363e-52	0.503047	0.918	0.371	7.89975e-48	1
IGF2R	4.29686e-52	1.00903	0.524	0.21	1.00319e-47	1
PYHIN1	5.06377e-52	0.879424	0.665	0.304	1.18224e-47	1
TNFRSF1B	2.0575e-51	1.10617	0.735	0.422	4.80364e-47	1
LITAF	5.11021e-50	0.935212	0.853	0.599	1.19308e-45	1
KLRK1	2.08366e-49	0.883462	0.803	0.416	4.86472e-45	1
IRF8	4.87918e-49	0.975372	0.459	0.177	1.13914e-44	1
GFOD1	2.37556e-47	0.848686	0.376	0.119	5.54623e-43	1
TXK	3.60925e-46	0.939868	0.388	0.128	8.42652e-42	1
MCTP2	8.20668e-46	0.913727	0.429	0.156	1.91601e-41	1
CD247	4.41917e-45	0.903464	0.776	0.452	1.03174e-40	1
CD226	2.34401e-44	0.847229	0.324	0.098	5.47257e-40	1
FCRL3	2.6029e-44	0.871068	0.426	0.152	6.077e-40	1
GPR18	1.59942e-42	0.842465	0.332	0.108	3.73415e-38	1
LAIR2	8.66084e-41	0.972011	0.344	0.111	2.02205e-36	1
FYN	3.37568e-40	0.906045	0.644	0.357	7.88119e-36	1
GNG2	1.56261e-39	0.990195	0.635	0.36	3.64822e-35	1
PLEK	2.37013e-39	0.913414	0.671	0.377	5.53354e-35	1
LMO4	4.18198e-39	0.955018	0.488	0.223	9.76367e-35	1
PRDM1	5.16458e-39	0.841359	0.4	0.15	1.20578e-34	1
NFKBIA	1.13414e-38	1.60378	0.679	0.461	2.64787e-34	1
LAG3	2.64023e-38	0.832782	0.615	0.308	6.16414e-34	1
FCMR	6.38311e-37	0.797054	0.721	0.421	1.49027e-32	1
CD72	7.25556e-36	0.850965	0.344	0.127	1.69396e-31	1
TNFAIP3	1.12388e-35	1.04058	0.45	0.208	2.62392e-31	1
CCDC107	3.18584e-35	0.977557	0.615	0.38	7.43799e-31	1
LINC00861	1.95377e-34	0.814274	0.715	0.412	4.56147e-30	1
BCL2A1	4.45024e-34	0.974829	0.4	0.172	1.039e-29	1
SLAMF7	6.78695e-34	0.81782	0.488	0.234	1.58455e-29	1
PTGER2	1.00728e-33	0.785872	0.365	0.141	2.3517e-29	1
CX3CR1	2.01114e-33	0.668322	0.506	0.22	4.69542e-29	1
HOXB2	3.26789e-33	0.793272	0.388	0.158	7.62954e-29	1
GNPTAB	3.51283e-33	0.813521	0.526	0.264	8.2014e-29	1
GPR174	4.20239e-33	0.7763	0.624	0.346	9.81131e-29	1
IVNS1ABP	9.03815e-32	0.779476	0.503	0.255	2.11014e-27	1
PTPN22	1.26445e-30	0.812222	0.541	0.291	2.9521e-26	1
MAPRE2	1.80637e-30	0.911322	0.482	0.26	4.21732e-26	1
ID2	2.96637e-30	0.764084	0.638	0.381	6.92558e-26	1
RGS3	7.01545e-29	0.752012	0.368	0.158	1.6379e-24	1
MAP2K3	2.34803e-28	0.819925	0.424	0.216	5.48193e-24	1
RHOC	2.496e-28	0.736604	0.7	0.463	5.82741e-24	1
RIN3	5.28575e-28	0.839689	0.429	0.216	1.23407e-23	1
TNFSF14	6.30818e-28	0.895293	0.353	0.15	1.47277e-23	1
BZW1	1.34323e-27	0.790689	0.629	0.427	3.13603e-23	1
FAM3C	2.97835e-27	0.732236	0.397	0.183	6.95354e-23	1
REL	5.93827e-27	0.956215	0.485	0.281	1.38641e-22	1
ANXA1	3.91963e-26	0.773738	0.641	0.394	9.15117e-22	1
ANP32E	5.09728e-26	0.791247	0.471	0.256	1.19006e-21	1
RAB8B	2.15358e-25	0.822653	0.474	0.269	5.02795e-21	1
PRKCH	1.94536e-24	0.598814	0.671	0.417	4.54183e-20	1
PTPN7	6.04765e-24	0.812615	0.576	0.364	1.41194e-19	1
PIK3R1	2.83639e-22	0.707304	0.509	0.309	6.62212e-18	1
CD7	3.14025e-22	0.42404	0.862	0.588	7.33153e-18	1
LINC01871	3.611e-22	0.602985	0.432	0.217	8.4306e-18	1
FCER1G	1.37766e-21	0.20001	0.603	0.294	3.21642e-17	1
CD38	1.62119e-20	0.643563	0.488	0.279	3.785e-16	1
LGALS1	1.33317e-19	0.768324	0.582	0.378	3.11256e-15	1
CCL5	2.69623e-13	0.0809388	0.971	0.62	6.29489e-09	1
GZMA	1.78936e-11	0.334696	0.815	0.54	4.17762e-07	1
KRT86	0	2.64552	0.621	0.023	0	2
XCL1	0	2.43629	0.821	0.11	0	2
KRT81	0	1.96145	0.451	0.005	0	2
TRDC	1.95143e-273	2.45898	0.906	0.173	4.55599e-269	2
XCL2	9.50297e-248	2.09019	0.875	0.173	2.21866e-243	2
KLRC1	1.3271e-244	2.17063	0.627	0.082	3.09837e-240	2
TMIGD2	4.13992e-217	1.47963	0.423	0.041	9.66547e-213	2
NCAM1	9.54724e-187	0.819199	0.241	0.014	2.22899e-182	2
MATK	3.47091e-135	1.54884	0.63	0.15	8.10353e-131	2
CD7	4.2547e-123	1.69023	0.984	0.586	9.93345e-119	2
IL2RB	1.16888e-117	1.67473	0.85	0.336	2.72898e-113	2
TYROBP	1.19139e-92	1.11245	0.978	0.37	2.78153e-88	2
SH2D1B	4.15426e-89	0.925697	0.498	0.113	9.69895e-85	2
ZNF683	5.08752e-83	1.89488	0.451	0.111	1.18778e-78	2
PTGDR	2.35272e-74	0.974973	0.489	0.13	5.4929e-70	2
ITM2C	6.45594e-74	1.73489	0.596	0.221	1.50727e-69	2
NCR1	1.32066e-71	0.82056	0.332	0.067	3.08336e-67	2
CAPN12	4.43315e-70	0.777865	0.279	0.05	1.03501e-65	2
CD160	7.13364e-63	1.3317	0.442	0.129	1.66549e-58	2
FCER1G	3.10553e-62	0.695491	0.796	0.29	7.25049e-58	2
KLRB1	9.88075e-60	0.757316	0.749	0.283	2.30686e-55	2
SESN1	6.48348e-57	0.915195	0.351	0.093	1.5137e-52	2
CTSW	2.82246e-56	0.996341	0.915	0.517	6.58961e-52	2
KLRD1	1.05479e-51	0.832272	0.853	0.404	2.46262e-47	2
CLIC3	7.86178e-49	1.08455	0.589	0.243	1.83549e-44	2
STK17A	8.10085e-49	0.941686	0.721	0.378	1.8913e-44	2
CD63	6.49473e-42	0.79882	0.796	0.496	1.51632e-37	2
TNFSF14	6.8435e-40	0.862995	0.408	0.149	1.59775e-35	2
KLRK1	1.08654e-39	0.807348	0.771	0.417	2.53674e-35	2
TRGV9	4.46258e-38	0.590549	0.317	0.093	1.04188e-33	2
GSTP1	1.0368e-37	0.892336	0.862	0.636	2.42061e-33	2
APOBEC3G	2.87249e-37	0.863535	0.737	0.455	6.7064e-33	2
GZMK	4.83422e-34	0.632105	0.602	0.261	1.12865e-29	2
KLRC2	2.3511e-32	0.788039	0.483	0.2	5.48912e-28	2
GLIPR2	3.1555e-32	0.816897	0.489	0.242	7.36715e-28	2
CTSD	4.18441e-31	0.553812	0.796	0.523	9.76933e-27	2
HOPX	9.6631e-31	0.504484	0.771	0.409	2.25604e-26	2
CLDND1	8.53865e-29	0.982468	0.458	0.231	1.99352e-24	2
FASLG	6.79651e-27	0.762617	0.483	0.231	1.58678e-22	2
AOAH	1.49686e-26	0.681764	0.549	0.291	3.49472e-22	2
CD247	1.8542e-26	0.600124	0.734	0.453	4.329e-22	2
NKG7	8.3553e-26	0.531579	0.944	0.602	1.95071e-21	2
APMAP	8.70621e-26	0.611935	0.63	0.365	2.03264e-21	2
ITGAE	1.16827e-25	0.985139	0.411	0.208	2.72756e-21	2
ALOX5AP	1.53568e-25	0.706316	0.665	0.422	3.58536e-21	2
TXK	3.76409e-25	0.600089	0.332	0.13	8.78803e-21	2
LAT2	3.04387e-24	0.756853	0.426	0.213	7.10651e-20	2
GNLY	3.04449e-24	1.05107	0.545	0.278	7.10798e-20	2
PDCD4	7.87662e-24	0.742892	0.596	0.37	1.83895e-19	2
GZMA	1.42116e-23	0.662551	0.828	0.54	3.31799e-19	2
CXCR3	2.20492e-23	0.569767	0.611	0.337	5.14782e-19	2
CD96	8.38946e-23	0.586978	0.611	0.348	1.95869e-18	2
CHST12	5.50206e-21	0.577345	0.574	0.343	1.28457e-16	2
PLEKHF1	1.03116e-20	0.661726	0.426	0.22	2.40745e-16	2
STOM	2.9534e-19	0.579928	0.473	0.265	6.89531e-15	2
SLFN5	1.16622e-18	0.59347	0.624	0.405	2.72277e-14	2
CST7	1.36953e-08	0.0609172	0.884	0.622	0.000319744	2
GZMH	0	2.34187	0.87	0.252	0	3
FGFBP2	3.87983e-278	1.22781	0.702	0.175	9.05824e-274	3
S1PR5	4.12133e-269	1.09547	0.546	0.112	9.62206e-265	3
PRSS23	6.61852e-250	1.18468	0.459	0.089	1.54523e-245	3
GZMM	1.11623e-247	1.27405	0.861	0.375	2.60606e-243	3
NKG7	1.95559e-247	1.29529	0.999	0.581	4.56572e-243	3
S1PR1	1.77549e-237	1.15951	0.47	0.101	4.14524e-233	3
CX3CR1	3.27283e-216	1.28068	0.639	0.197	7.64107e-212	3
KLRG1	2.43991e-200	1.1467	0.524	0.142	5.69646e-196	3
FCRL6	3.48373e-185	1.00417	0.51	0.14	8.13345e-181	3
FLNA	7.34029e-180	1.25587	0.852	0.501	1.71374e-175	3
IL32	9.36553e-163	0.93913	0.979	0.594	2.18657e-158	3
CD3G	9.59703e-157	1.0073	0.816	0.396	2.24062e-152	3
C1orf21	1.16332e-154	0.793797	0.358	0.082	2.716e-150	3
EMP3	9.33309e-151	0.89233	0.94	0.696	2.179e-146	3
LINC00861	2.31597e-146	0.923283	0.803	0.391	5.40711e-142	3
IFITM1	3.8209e-144	0.797687	0.986	0.785	8.92065e-140	3
PLEK	6.73163e-142	0.924386	0.743	0.358	1.57163e-137	3
CTSW	1.05106e-141	0.842525	0.938	0.497	2.45391e-137	3
XBP1	2.65038e-137	1.04268	0.651	0.299	6.18784e-133	3
GNLY	1.55134e-134	0.671387	0.711	0.253	3.6219e-130	3
ANXA1	6.12711e-131	0.941261	0.742	0.375	1.4305e-126	3
AHNAK	5.20912e-128	1.10324	0.777	0.469	1.21617e-123	3
KLF2	3.55404e-126	0.864281	0.508	0.186	8.29761e-122	3
LYAR	1.08515e-125	0.89682	0.483	0.174	2.53349e-121	3
PRF1	8.41327e-117	0.572133	0.912	0.483	1.96425e-112	3
BIN2	4.40048e-114	0.908018	0.679	0.363	1.02738e-109	3
SLC9A3R1	2.67514e-113	0.852665	0.788	0.496	6.24564e-109	3
C12orf75	5.90047e-111	0.84437	0.63	0.288	1.37758e-106	3
ADRB2	8.01174e-110	0.817714	0.361	0.112	1.8705e-105	3
CD8B	2.05456e-107	0.996536	0.632	0.284	4.79679e-103	3
GIMAP7	2.21321e-106	0.753026	0.866	0.571	5.16718e-102	3
CST7	2.64327e-104	0.59274	0.982	0.602	6.17124e-100	3
TGFBR3	1.19449e-103	0.73337	0.342	0.1	2.78877e-99	3
CD3E	1.90337e-103	0.692617	0.973	0.563	4.4438e-99	3
KLRD1	1.96817e-103	0.581397	0.816	0.386	4.5951e-99	3
PTGDR	4.57116e-102	0.714492	0.38	0.121	1.06723e-97	3
CD3D	9.87848e-102	0.644394	0.924	0.482	2.30633e-97	3
ZNF683	4.26021e-97	0.626151	0.343	0.103	9.94632e-93	3
CDC25B	1.76027e-94	0.754299	0.372	0.133	4.1097e-90	3
CCL5	5.05749e-94	0.525733	0.998	0.602	1.18077e-89	3
CD8A	1.30254e-91	0.688671	0.712	0.334	3.04104e-87	3
LIME1	1.32804e-88	0.761423	0.683	0.37	3.10057e-84	3
ADGRG1	3.15778e-87	0.745324	0.537	0.234	7.37247e-83	3
SAMD3	2.43815e-83	0.697707	0.454	0.184	5.69236e-79	3
MATK	1.12543e-81	0.634607	0.389	0.144	2.62754e-77	3
RIPOR2	4.18554e-81	0.855607	0.609	0.343	9.77198e-77	3
PXN	3.46134e-80	0.64073	0.337	0.12	8.08119e-76	3
SH3BP5	2.10936e-78	0.697225	0.362	0.142	4.92473e-74	3
CAPN2	2.48177e-78	0.76128	0.522	0.263	5.79419e-74	3
SYNE1	2.38335e-76	0.8486	0.525	0.268	5.5644e-72	3
TLE5	1.82309e-74	0.728471	0.675	0.431	4.25637e-70	3
SPN	4.29498e-73	0.791835	0.615	0.355	1.00275e-68	3
S100A10	1.94628e-70	0.525785	0.837	0.604	4.54398e-66	3
SYNE2	1.4014e-68	0.785962	0.65	0.377	3.27184e-64	3
GZMA	5.78009e-68	0.45104	0.914	0.52	1.34948e-63	3
ITGB7	2.98518e-66	0.676526	0.502	0.256	6.9695e-62	3
PTPN4	4.85953e-65	0.616181	0.46	0.216	1.13455e-60	3
PRMT2	5.8705e-65	0.718554	0.64	0.421	1.37059e-60	3
GNG2	7.61741e-64	0.684431	0.593	0.351	1.77844e-59	3
MBP	9.20856e-62	0.685181	0.643	0.414	2.14992e-57	3
CCND3	1.12236e-61	0.655509	0.71	0.492	2.62038e-57	3
ZAP70	1.95927e-60	0.566127	0.701	0.426	4.57431e-56	3
LINC02446	2.64543e-60	0.645938	0.346	0.138	6.17628e-56	3
MYO1G	5.65954e-60	0.705903	0.539	0.32	1.32133e-55	3
FGR	6.04634e-58	0.557308	0.459	0.223	1.41164e-53	3
GZMB	2.42687e-57	0.151873	0.603	0.296	5.666e-53	3
TPST2	5.89866e-55	0.630113	0.477	0.262	1.37716e-50	3
KLRK1	1.13046e-54	0.441021	0.709	0.405	2.63928e-50	3
LITAF	1.61123e-53	0.479227	0.809	0.59	3.76175e-49	3
SPON2	1.68147e-50	0.442313	0.388	0.175	3.92574e-46	3
ARL4C	1.09087e-49	0.576991	0.546	0.321	2.54685e-45	3
PLEKHF1	5.21512e-49	0.518592	0.421	0.211	1.21757e-44	3
STOM	4.15201e-48	0.616497	0.457	0.256	9.6937e-44	3
CYFIP2	5.65194e-48	0.616806	0.521	0.316	1.31956e-43	3
LCK	3.67182e-46	0.452498	0.811	0.556	8.57259e-42	3
GIMAP4	1.75773e-45	0.502137	0.776	0.557	4.10377e-41	3
APMAP	3.46921e-45	0.553706	0.566	0.357	8.09957e-41	3
MYO1F	6.09734e-45	0.531922	0.539	0.334	1.42355e-40	3
LAT	7.42022e-42	0.423065	0.643	0.407	1.7324e-37	3
GIMAP5	8.64552e-41	0.495951	0.636	0.433	2.01847e-36	3
tcr-beta	1.39175e-27	0.128932	0.985	0.782	3.24933e-23	3
CD2	1.44673e-11	0.00238288	0.778	0.541	3.37769e-07	3
ZNF683	0	2.07295	0.507	0.09	0	4
IL32	2.14973e-179	1.06015	0.983	0.593	5.01898e-175	4
LINC02446	5.37638e-152	1.38155	0.441	0.13	1.25522e-147	4
CXCR3	3.46816e-123	0.925639	0.668	0.319	8.09712e-119	4
GZMK	8.1967e-114	1.08403	0.585	0.246	1.91368e-109	4
CD3E	8.08064e-105	0.709539	0.958	0.563	1.88659e-100	4
XCL1	1.52477e-99	0.969985	0.347	0.11	3.55987e-95	4
CD8B	2.70211e-88	0.765178	0.622	0.285	6.30862e-84	4
ITM2C	7.84203e-85	0.9387	0.469	0.212	1.83088e-80	4
GZMM	1.15053e-83	0.78802	0.686	0.387	2.68614e-79	4
XCL2	1.36669e-76	0.250837	0.429	0.171	3.19082e-72	4
CCL5	4.99362e-74	0.527877	0.941	0.605	1.16586e-69	4
CD3D	3.17433e-73	0.477503	0.908	0.483	7.41111e-69	4
LIME1	3.25473e-73	0.749773	0.637	0.373	7.59881e-69	4
TC2N	2.42229e-68	0.706143	0.434	0.198	5.65532e-64	4
CD8A	1.84769e-64	0.474411	0.676	0.336	4.3138e-60	4
LYAR	6.47261e-63	0.822939	0.382	0.182	1.51116e-58	4
IL7R	2.17738e-62	0.688578	0.333	0.131	5.08353e-58	4
MATK	2.49039e-61	0.632948	0.348	0.147	5.81431e-57	4
ACAP1	7.36031e-59	0.604677	0.724	0.512	1.71841e-54	4
SEPTIN1	3.41e-56	0.607071	0.736	0.527	7.96134e-52	4
LAT	4.06454e-45	0.519549	0.64	0.407	9.48947e-41	4
CD7	6.66334e-44	0.623627	0.793	0.58	1.55569e-39	4
CD3G	5.86688e-40	0.359399	0.662	0.407	1.36974e-35	4
CD2	5.72332e-37	0.332894	0.813	0.538	1.33622e-32	4
LCK	1.47029e-36	0.40406	0.783	0.558	3.43268e-32	4
CTSW	5.1782e-32	0.28507	0.771	0.508	1.20895e-27	4
KLRK1	2.97264e-29	0.285591	0.628	0.41	6.94023e-25	4
CD8A	9.61953e-36	1.41219	0.599	0.353	2.24587e-31	5
GZMK	4.03446e-30	1.63752	0.483	0.264	9.41926e-26	5
CD3E	1.28307e-27	0.791272	0.797	0.585	2.99559e-23	5
RNPS1	9.33351e-14	0.0211089	0.161	0.433	2.17909e-09	5
SFT2D1	4.75416e-13	0.0197359	0.099	0.311	1.10995e-08	5
ENSA	5.73792e-12	0.0100886	0.136	0.363	1.33963e-07	5
RER1	1.27856e-11	0.0263376	0.155	0.391	2.98505e-07	5
REX1BD	2.54252e-11	0.0517524	0.218	0.492	5.93602e-07	5
EMD	4.98036e-11	0.00311088	0.161	0.395	1.16277e-06	5
METTL26	5.0516e-11	0.00494002	0.167	0.406	1.1794e-06	5
RAB2A	7.65239e-11	0.0120551	0.144	0.362	1.7866e-06	5
RAB1B	1.29057e-10	0.00209124	0.164	0.391	3.01309e-06	5
TMEM179B	2.22639e-10	0.0289037	0.175	0.411	5.19795e-06	5
RCSD1	2.67989e-10	0.0494818	0.178	0.411	6.25675e-06	5
ZNRD1	2.76127e-10	0.0380263	0.141	0.35	6.44674e-06	5
HADHA	3.17641e-10	0.0508452	0.172	0.401	7.41597e-06	5
OTUB1	6.24061e-10	0.0932144	0.234	0.512	1.45699e-05	5
EIF4H	9.90778e-10	0.00422054	0.138	0.339	2.31317e-05	5
HNRNPR	1.0748e-09	0.0850377	0.209	0.457	2.50933e-05	5
DDX18	1.32863e-09	0.0806869	0.164	0.38	3.10195e-05	5
CBX3	1.7143e-09	0.00480957	0.169	0.386	4.00238e-05	5
VAMP2	2.77374e-09	0.0762918	0.325	0.65	6.47586e-05	5
CCDC107	7.07195e-09	0.0194305	0.181	0.392	0.000165109	5
NONO	7.16126e-09	0.00391736	0.167	0.374	0.000167194	5
PAK2	1.26797e-08	0.103196	0.257	0.529	0.000296032	5
SHISA5	4.91383e-08	0.0608032	0.218	0.446	0.00114723	5
TERF2IP	5.73249e-08	0.14188	0.195	0.408	0.00133837	5
SRSF2	1.10765e-07	0.131929	0.215	0.437	0.00258603	5
IGFLR1	1.1344e-07	0.112813	0.203	0.413	0.00264848	5
NCL	1.63866e-07	0.0696041	0.376	0.706	0.00382577	5
SSR4	2.0708e-07	0.0137345	0.401	0.737	0.0048347	5
CIRBP	4.56875e-07	0.00536299	0.376	0.686	0.0106667	5
THRAP3	4.93361e-07	0.0787474	0.24	0.469	0.0115185	5
TNFRSF14	6.00827e-07	0.151993	0.226	0.445	0.0140275	5
GNAS	8.50423e-07	0.137932	0.223	0.438	0.0198548	5
EIF4A2	1.73221e-06	0.117324	0.268	0.512	0.0404419	5
PPM1G	2.15419e-06	0.11446	0.22	0.428	0.0502939	5
CAST	3.19844e-06	0.201964	0.266	0.503	0.0746739	5
VCP	5.08413e-06	0.229265	0.254	0.486	0.118699	5
DDX24	6.44779e-06	0.175267	0.314	0.579	0.150536	5
IFI16	8.63451e-06	0.12877	0.26	0.478	0.20159	5
AUP1	9.78559e-06	0.174738	0.237	0.447	0.228464	5
TAX1BP1	1.19533e-05	0.314209	0.257	0.488	0.279075	5
BST2	1.58997e-05	0.0607135	0.353	0.63	0.371209	5
LSM8	1.69482e-05	0.282843	0.223	0.424	0.39569	5
TRIM22	4.15582e-05	0.175739	0.257	0.464	0.970259	5
ACTR3	8.64428e-05	0.0428572	0.407	0.711	1	5
SEPTIN6	9.92357e-05	0.231885	0.282	0.506	1	5
ANXA6	0.000161589	0.113264	0.322	0.554	1	5
TMBIM4	0.000163093	0.258716	0.319	0.571	1	5
IRF9	0.000164152	0.202063	0.297	0.524	1	5
RABAC1	0.000170602	0.152994	0.328	0.575	1	5
CKLF	0.000662179	0.271743	0.325	0.54	1	5
CDC37	0.000915623	0.247906	0.342	0.601	1	5
HNRNPDL	0.00178266	0.281407	0.379	0.648	1	5
SRRM1	0.00200292	0.315517	0.302	0.516	1	5
STAT1	0.00283964	0.196054	0.37	0.58	1	5
TMEM50A	0.00407801	0.223554	0.345	0.576	1	5
TXNIP	0.00487682	0.12571	0.483	0.737	1	5
HNRNPA3	0.00506836	0.241129	0.367	0.605	1	5
ZFP36L1	0.00851383	0.182297	0.506	0.75	1	5
APBB1IP	0.0093182	0.340212	0.325	0.533	1	5
CD8A	0	2.18708	0.961	0.236	0	6
CD27	0	1.93713	0.906	0.28	0	6
CD8B	0	1.93193	0.896	0.187	0	6
CCL5	0	1.91656	0.993	0.554	0	6
GZMK	0	1.90544	0.754	0.17	0	6
CD3D	0	1.58681	0.974	0.418	0	6
CXCR6	0	1.41374	0.583	0.119	0	6
SIRPG	0	1.40902	0.637	0.169	0	6
PDCD1	0	1.32436	0.571	0.128	0	6
ITM2A	0	1.27908	0.792	0.387	0	6
APOBEC3G	0	1.26633	0.779	0.396	0	6
SIT1	0	1.25989	0.724	0.286	0	6
tcr-beta	0	1.2338	0.996	0.754	0	6
CD3E	0	1.22855	0.989	0.509	0	6
CYTOR	0	1.22163	0.656	0.282	0	6
CD2	0	1.16255	0.935	0.48	0	6
CD3G	0	1.13558	0.814	0.345	0	6
GZMA	0	1.12532	0.937	0.467	0	6
CD7	0	1.08104	0.922	0.528	0	6
CCL4	0	1.05104	0.871	0.388	0	6
IL32	0	0.93292	0.977	0.547	0	6
AC243829.4	0	0.810913	0.257	0.03	0	6
FABP5	2.22625e-281	1.01438	0.58	0.234	5.19763e-277	6
NKG7	4.65527e-281	0.82383	0.986	0.532	1.08687e-276	6
MIR155HG	9.07959e-281	1.15787	0.43	0.129	2.11981e-276	6
LAG3	1.21696e-277	1.00443	0.623	0.252	2.84123e-273	6
FASLG	8.84128e-274	0.944685	0.521	0.179	2.06417e-269	6
CCL4L2	1.32073e-267	0.851651	0.537	0.185	3.08352e-263	6
ID3	1.11781e-258	1.45371	0.536	0.221	2.60975e-254	6
HAVCR2	5.66169e-250	0.98021	0.552	0.227	1.32183e-245	6
SNAP47	8.71993e-246	1.01645	0.382	0.117	2.03584e-241	6
DUSP2	9.52141e-245	0.966377	0.69	0.338	2.22296e-240	6
DUSP4	2.32183e-244	0.882052	0.334	0.083	5.42078e-240	6
LCK	2.11645e-240	0.815415	0.851	0.517	4.94128e-236	6
TNFRSF9	4.94991e-238	0.954319	0.44	0.139	1.15566e-233	6
DDIT4	3.20232e-232	0.999339	0.753	0.44	7.47646e-228	6
CST7	5.20762e-226	0.60196	0.96	0.56	1.21582e-221	6
IFNG	1.56637e-224	0.96512	0.398	0.126	3.65701e-220	6
C12orf57	7.18568e-222	0.839782	0.868	0.636	1.67764e-217	6
TIGIT	5.27145e-220	0.945161	0.637	0.299	1.23073e-215	6
CXCR3	9.59391e-202	0.794021	0.608	0.289	2.23989e-197	6
OASL	8.15474e-196	0.856078	0.403	0.147	1.90389e-191	6
CD70	2.19468e-188	0.762278	0.276	0.072	5.12391e-184	6
TOX	1.3255e-181	0.832458	0.463	0.194	3.09465e-177	6
CCL3	1.31178e-166	0.556607	0.516	0.222	3.06261e-162	6
SLF1	9.4917e-158	0.746267	0.334	0.121	2.21603e-153	6
APOBEC3C	4.51093e-156	0.859368	0.482	0.253	1.05317e-151	6
LINC01871	1.4767e-154	0.81733	0.43	0.18	3.44765e-150	6
RAB27A	2.39445e-150	0.789349	0.505	0.26	5.59032e-146	6
PTPN7	5.81275e-148	0.774358	0.582	0.326	1.3571e-143	6
FUT8	7.44109e-147	0.684561	0.336	0.129	1.73727e-142	6
CCND2	9.06201e-141	0.766391	0.477	0.237	2.11571e-136	6
CBLB	1.29176e-140	0.697272	0.548	0.294	3.01586e-136	6
IKZF3	4.37115e-137	0.699885	0.612	0.362	1.02053e-132	6
GZMH	7.49819e-132	0.673826	0.517	0.249	1.7506e-127	6
PCED1B	4.55511e-128	0.742043	0.41	0.2	1.06348e-123	6
LYST	2.29654e-125	0.515998	0.689	0.429	5.36174e-121	6
CHST12	7.38647e-125	0.635005	0.546	0.308	1.72452e-120	6
SEPTIN1	8.84788e-123	0.629044	0.717	0.505	2.06571e-118	6
PTPRCAP	5.926e-122	0.840534	0.513	0.293	1.38354e-117	6
PSTPIP1	4.4693e-117	0.653729	0.491	0.274	1.04345e-112	6
LIME1	4.91775e-113	0.686343	0.58	0.353	1.14815e-108	6
LAT	1.93751e-112	0.561333	0.631	0.38	4.52351e-108	6
TRG-AS1	1.82856e-111	0.667569	0.465	0.244	4.26914e-107	6
ITM2C	4.69081e-111	0.612591	0.402	0.194	1.09516e-106	6
INPP4B	1.511e-109	0.60934	0.39	0.185	3.52774e-105	6
SH2D1A	9.19044e-104	0.601156	0.407	0.202	2.14569e-99	6
ID2	4.40069e-97	0.679275	0.555	0.353	1.02743e-92	6
KLRK1	7.61684e-95	0.387593	0.653	0.379	1.7783e-90	6
PRKCH	6.64607e-91	0.471265	0.611	0.384	1.55166e-86	6
IL2RB	8.15077e-87	0.469938	0.53	0.311	1.90296e-82	6
COTL1	5.4269e-86	0.283403	0.823	0.583	1.26702e-81	6
SH2D2A	1.66566e-80	0.462023	0.552	0.336	3.88882e-76	6
TNFRSF4	0	1.75577	0.526	0.091	0	7
CD200	0	1.38632	0.372	0.047	0	7
FBLN7	0	1.18857	0.355	0.016	0	7
AC004585.1	0	1.08096	0.374	0.044	0	7
CTLA4	0	1.04727	0.355	0.041	0	7
CD28	9.58502e-290	0.957343	0.374	0.054	2.23781e-285	7
KIAA1324	1.03616e-286	0.699797	0.253	0.022	2.41913e-282	7
TSHZ2	1.1475e-274	0.793501	0.252	0.023	2.67907e-270	7
IGFBP4	1.06868e-257	0.955795	0.281	0.033	2.49505e-253	7
SPOCK2	5.83084e-242	1.39132	0.712	0.248	1.36133e-237	7
CXCL13	2.25377e-238	3.48743	0.272	0.035	5.26187e-234	7
LINC01480	4.02014e-234	1.17104	0.353	0.061	9.38581e-230	7
ITM2A	4.39399e-224	1.46752	0.871	0.422	1.02586e-219	7
TBC1D4	3.40896e-222	1.03014	0.411	0.087	7.9589e-218	7
EPHX2	8.39805e-221	0.727504	0.29	0.042	1.96069e-216	7
CD27	3.27892e-217	1.13489	0.841	0.35	7.6553e-213	7
NMB	8.01805e-211	1.44624	0.246	0.032	1.87198e-206	7
PDCD1	2.62444e-209	1.18385	0.577	0.173	6.12728e-205	7
tcr-beta	1.96107e-205	1.11575	0.999	0.779	4.57851e-201	7
MAL	9.64808e-199	0.902893	0.32	0.057	2.25254e-194	7
DUSP4	2.90279e-197	1.04822	0.426	0.102	6.77714e-193	7
SIRPG	2.56683e-186	0.912798	0.642	0.217	5.99278e-182	7
CD3D	5.54283e-180	0.96725	0.961	0.476	1.29408e-175	7
TOX2	3.33606e-162	0.698725	0.313	0.065	7.7887e-158	7
TCF7	1.56037e-160	0.995401	0.361	0.088	3.64299e-156	7
CD2	7.86275e-159	0.936633	0.938	0.527	1.83572e-154	7
TNFRSF18	3.40405e-155	1.0529	0.387	0.1	7.94745e-151	7
LEF1	8.8882e-150	0.731363	0.293	0.061	2.07513e-145	7
ARMH1	4.88771e-148	0.873159	0.27	0.056	1.14113e-143	7
PGM2L1	8.88909e-141	0.789454	0.272	0.058	2.07534e-136	7
LAT	1.52002e-140	0.882826	0.795	0.393	3.54879e-136	7
CD3E	2.39378e-140	0.792442	0.988	0.559	5.58877e-136	7
CORO1B	8.37984e-139	1.1153	0.648	0.317	1.95644e-134	7
CD4	4.50531e-136	0.982372	0.451	0.158	1.05186e-131	7
SOD1	2.71732e-133	0.977496	0.87	0.62	6.34412e-129	7
TIGIT	2.07176e-113	0.797371	0.7	0.328	4.83694e-109	7
IL6ST	1.62965e-111	0.960722	0.421	0.153	3.80475e-107	7
BTLA	4.15568e-110	0.629815	0.291	0.078	9.70227e-106	7
SNX9	1.35615e-105	0.877491	0.381	0.135	3.16621e-101	7
DGKA	1.1803e-104	0.65779	0.442	0.163	2.75566e-100	7
NDFIP1	1.89407e-103	0.791207	0.684	0.377	4.42208e-99	7
CD3G	1.19217e-98	0.577214	0.801	0.394	2.78336e-94	7
CCR7	3.67393e-96	0.831562	0.309	0.096	8.57752e-92	7
ICOS	2.72909e-95	0.607596	0.308	0.092	6.37161e-91	7
NDFIP2	1.55877e-92	0.472409	0.291	0.084	3.63927e-88	7
TSPAN5	1.97822e-88	0.549175	0.321	0.104	4.61855e-84	7
LIMS1	3.21989e-88	0.678288	0.506	0.233	7.51747e-84	7
CD82	4.90776e-88	0.779769	0.557	0.265	1.14581e-83	7
SESN3	4.73516e-87	0.757457	0.371	0.141	1.10552e-82	7
RBPJ	2.31967e-85	0.748867	0.549	0.272	5.41573e-81	7
CD5	1.12617e-84	0.509218	0.372	0.134	2.62926e-80	7
C12orf57	2.74892e-84	0.663628	0.883	0.658	6.41789e-80	7
FKBP5	1.08544e-77	0.810695	0.432	0.197	2.53418e-73	7
SOCS1	1.23865e-77	0.63659	0.342	0.128	2.89188e-73	7
OXNAD1	7.80867e-77	0.562237	0.427	0.176	1.82309e-72	7
ID3	1.75902e-76	0.983163	0.51	0.255	4.10679e-72	7
CNIH1	4.066e-74	0.674044	0.494	0.25	9.49289e-70	7
PIK3IP1	8.66788e-74	0.534898	0.374	0.148	2.02369e-69	7
PEBP1	6.61161e-72	0.620686	0.737	0.494	1.54361e-67	7
PTPN7	3.43936e-71	0.589074	0.635	0.348	8.02988e-67	7
LBH	6.02307e-71	0.72942	0.781	0.516	1.40621e-66	7
BATF	6.68172e-68	0.842404	0.515	0.274	1.55998e-63	7
PBXIP1	2.22973e-67	0.691203	0.394	0.176	5.20576e-63	7
LCK	7.48672e-67	0.532326	0.853	0.551	1.74792e-62	7
SIT1	7.87239e-67	0.483346	0.647	0.337	1.83797e-62	7
ARID5B	2.31443e-65	0.644185	0.465	0.226	5.40349e-61	7
DNPH1	6.8028e-65	0.638778	0.55	0.308	1.58825e-60	7
DDIT4	1.17185e-64	0.844715	0.719	0.475	2.73591e-60	7
PPP1CC	2.18529e-62	0.723703	0.623	0.398	5.102e-58	7
NR3C1	3.05579e-62	0.678768	0.584	0.352	7.13435e-58	7
RGCC	7.70126e-62	0.676877	0.34	0.14	1.79801e-57	7
SFXN1	1.958e-61	0.528035	0.423	0.195	4.57133e-57	7
PTPN11	4.07996e-61	0.605056	0.418	0.198	9.52547e-57	7
CD7	4.87573e-61	0.693189	0.82	0.577	1.13834e-56	7
INPP4B	1.56351e-60	0.503185	0.436	0.202	3.65033e-56	7
IL7R	1.12983e-59	0.242339	0.333	0.13	2.6378e-55	7
GYPC	1.17235e-59	0.614587	0.742	0.509	2.73709e-55	7
TOX	6.74611e-59	0.488911	0.466	0.222	1.57502e-54	7
IL32	1.56382e-58	0.762569	0.899	0.598	3.65105e-54	7
PRDX2	1.77951e-57	0.513469	0.587	0.339	4.15462e-53	7
GPRIN3	5.61561e-55	0.541028	0.435	0.214	1.31108e-50	7
SLA	1.45785e-53	0.574579	0.601	0.358	3.40364e-49	7
SELL	4.98457e-53	0.521851	0.45	0.227	1.16375e-48	7
PCED1B	8.73574e-53	0.441217	0.44	0.219	2.03953e-48	7
CXCR3	1.88561e-49	0.51099	0.57	0.325	4.40233e-45	7
LEPROTL1	3.54732e-49	0.529829	0.617	0.387	8.28192e-45	7
RGS10	3.51006e-48	0.446409	0.683	0.441	8.19494e-44	7
RNF19A	7.16799e-48	0.505891	0.53	0.299	1.67351e-43	7
CD6	1.33866e-46	0.390063	0.418	0.203	3.12536e-42	7
OCIAD2	7.0761e-44	0.420539	0.538	0.306	1.65206e-39	7
IGFLR1	3.79752e-43	0.48318	0.605	0.391	8.86606e-39	7
LAG3	3.61474e-42	1.01116	0.505	0.3	8.43933e-38	7
CTSB	1.51971e-40	0.0204994	0.513	0.284	3.54806e-36	7
SNRPN	6.09648e-38	0.378958	0.498	0.288	1.42335e-33	7
DUSP2	8.51346e-38	0.488704	0.61	0.38	1.98764e-33	7
SKAP1	2.09377e-36	0.370337	0.641	0.399	4.88834e-32	7
LTB	7.16167e-36	0.342956	0.582	0.355	1.67203e-31	7
PPP1R2	6.29371e-35	0.375511	0.616	0.412	1.46939e-30	7
TUBA4A	1.18119e-33	0.383894	0.593	0.379	2.75772e-29	7
ICAM3	5.26565e-33	0.349502	0.758	0.541	1.22937e-28	7
CLEC2D	1.36046e-32	0.377929	0.533	0.327	3.17626e-28	7
SEPTIN1	5.75116e-22	0.247274	0.738	0.525	1.34272e-17	7
ACAP1	1.97294e-21	0.207376	0.714	0.511	4.60623e-17	7
ZAP70	8.37541e-18	0.144473	0.648	0.428	1.95541e-13	7
IL7R	0	2.76866	0.806	0.099	0	8
LTB	0	2.1804	0.898	0.335	0	8
TCF7	0	1.36645	0.514	0.08	0	8
CD40LG	0	1.33272	0.475	0.038	0	8
MAL	1.36567e-288	1.10318	0.389	0.055	3.18844e-284	8
AQP3	7.53598e-261	1.08344	0.395	0.063	1.75942e-256	8
CCR7	2.33399e-250	1.19381	0.45	0.088	5.44917e-246	8
LEF1	9.03391e-235	0.975504	0.362	0.058	2.10915e-230	8
PASK	6.37151e-175	0.989921	0.28	0.047	1.48756e-170	8
FLT3LG	1.39673e-170	1.1232	0.579	0.205	3.26095e-166	8
LDHB	3.46395e-149	1.00654	0.886	0.629	8.08728e-145	8
SPOCK2	7.02047e-141	0.800194	0.665	0.256	1.63907e-136	8
CAMK4	2.40933e-128	0.758516	0.35	0.091	5.62507e-124	8
GIMAP5	1.05412e-125	1.01237	0.757	0.425	2.46105e-121	8
TC2N	3.91837e-122	0.81985	0.532	0.192	9.14821e-118	8
LDLRAP1	5.47185e-117	0.642217	0.26	0.057	1.27751e-112	8
PRKCQ-AS1	1.05209e-111	0.725236	0.281	0.068	2.45631e-107	8
GIMAP7	2.60381e-111	0.878731	0.853	0.573	6.07911e-107	8
INPP4B	4.81373e-94	0.725949	0.494	0.2	1.12386e-89	8
DGKA	1.40964e-92	0.750249	0.43	0.167	3.29108e-88	8
NOSIP	4.01226e-91	1.02001	0.579	0.321	9.36742e-87	8
CD5	1.29732e-86	0.663989	0.38	0.135	3.02885e-82	8
tcr-beta	3.03834e-85	0.582774	0.995	0.781	7.09361e-81	8
PBXIP1	1.745e-82	0.662532	0.435	0.175	4.07406e-78	8
MCUB	2.67573e-80	0.712792	0.528	0.259	6.24702e-76	8
TMEM123	7.97352e-80	0.727485	0.489	0.234	1.86158e-75	8
LAT	3.2685e-77	0.669277	0.723	0.402	7.63096e-73	8
LIME1	5.28953e-73	0.64303	0.675	0.372	1.23495e-68	8
SUSD3	5.06181e-72	0.65291	0.331	0.123	1.18178e-67	8
CD4	1.23007e-71	0.570121	0.4	0.165	2.87185e-67	8
IL32	1.997e-71	0.585273	0.951	0.597	4.6624e-67	8
OXNAD1	1.06402e-65	0.616439	0.414	0.179	2.48417e-61	8
TNFRSF4	5.07624e-65	0.536271	0.31	0.11	1.18515e-60	8
CD3E	7.95102e-63	0.497396	0.964	0.564	1.85633e-58	8
NOP53	6.02368e-59	0.627836	0.678	0.455	1.40635e-54	8
ANXA1	3.3705e-58	0.687219	0.641	0.383	7.8691e-54	8
OCIAD2	5.33907e-58	0.652497	0.544	0.307	1.24651e-53	8
GIMAP4	8.52768e-57	0.591869	0.8	0.556	1.99096e-52	8
FYB1	1.17281e-52	0.585617	0.823	0.589	2.73817e-48	8
SELL	2.37076e-49	0.732574	0.435	0.23	5.53502e-45	8
CD3D	5.31443e-48	0.281423	0.909	0.484	1.24076e-43	8
GIMAP1	1.44883e-42	0.505289	0.593	0.374	3.38259e-38	8
CD3G	7.55588e-41	0.319093	0.704	0.405	1.76407e-36	8
CXCR3	8.50481e-41	0.547007	0.546	0.329	1.98562e-36	8
TUBA4A	1.57057e-35	0.415496	0.597	0.381	3.66682e-31	8
ALOX5AP	2.17559e-29	0.267527	0.644	0.413	5.07936e-25	8
CD2	1.18349e-19	0.116486	0.81	0.54	2.7631e-15	8
LCK	2.88008e-16	0.193282	0.775	0.559	6.72411e-12	8
CCR6	0	2.53835	0.804	0.056	0	9
CD40LG	0	2.23081	0.752	0.051	0	9
RORC	0	1.5672	0.488	0.004	0	9
LINC00892	0	1.47779	0.534	0.03	0	9
PTPN13	0	1.38431	0.357	0.013	0	9
IL23R	0	1.27007	0.339	0.002	0	9
CCL20	0	1.1551	0.37	0.004	0	9
IL17F	0	1.10979	0.208	0	0	9
LINC02694	0	0.947208	0.261	0.007	0	9
IL17RE	0	0.938321	0.273	0.005	0	9
AQP3	4.82073e-277	1.61227	0.621	0.072	1.1255e-272	9
IL4I1	8.55415e-263	1.58146	0.469	0.043	1.99714e-258	9
DPP4	3.59639e-242	1.05761	0.298	0.017	8.39649e-238	9
CXCR6	1.31557e-188	2.0663	0.798	0.184	3.07147e-184	9
SLAMF1	6.8029e-187	1.67415	0.668	0.125	1.58827e-182	9
TMIGD2	1.63415e-180	1.16873	0.391	0.041	3.81525e-176	9
RORA	1.72537e-162	1.76531	0.761	0.186	4.02821e-158	9
IL7R	6.66387e-155	2.12741	0.652	0.133	1.55581e-150	9
GPR25	2.80969e-151	0.945917	0.276	0.024	6.55978e-147	9
PERP	9.99853e-147	0.838226	0.301	0.03	2.33436e-142	9
NR1D1	9.04621e-144	0.789434	0.258	0.022	2.11202e-139	9
SPOCK2	7.98766e-132	1.50328	0.851	0.269	1.86488e-127	9
CAMK4	1.02812e-126	1.2549	0.512	0.099	2.40035e-122	9
JUN	1.51299e-109	1.51945	0.73	0.238	3.53237e-105	9
LTB	1.92455e-109	1.77772	0.904	0.359	4.49325e-105	9
CD2	6.07414e-109	1.44244	0.975	0.547	1.41813e-104	9
RBL2	3.4803e-103	1.47035	0.86	0.387	8.12546e-99	9
CD6	3.41795e-92	1.42065	0.652	0.209	7.97988e-88	9
TNFRSF25	5.52941e-91	0.886344	0.335	0.058	1.29095e-86	9
JAML	4.34964e-89	1.26177	0.646	0.207	1.01551e-84	9
PBXIP1	1.73538e-87	1.29518	0.602	0.182	4.05159e-83	9
THEMIS	8.4718e-86	1.14053	0.528	0.139	1.97791e-81	9
IFI44	1.22749e-84	0.845222	0.323	0.059	2.86581e-80	9
CPNE7	3.1922e-83	0.838585	0.329	0.059	7.45284e-79	9
ALOX5AP	9.27303e-81	1.22801	0.866	0.417	2.16497e-76	9
CAPG	3.73777e-79	1.23591	0.646	0.23	8.72658e-75	9
KLRB1	1.06499e-74	0.804936	0.795	0.282	2.48642e-70	9
TNFSF14	1.00204e-73	0.980621	0.516	0.146	2.33945e-69	9
EML4	5.69545e-73	1.27911	0.786	0.383	1.32972e-68	9
CD96	1.20647e-72	1.31244	0.767	0.344	2.81675e-68	9
MGAT4A	1.64905e-70	1.0682	0.475	0.136	3.85005e-66	9
ELK3	5.31822e-69	0.896171	0.339	0.075	1.24165e-64	9
FLT3LG	3.02128e-67	1.05203	0.596	0.221	7.05378e-63	9
CKLF	1.75273e-64	1.18858	0.851	0.527	4.09209e-60	9
TNF	1.9777e-64	0.861974	0.45	0.131	4.61733e-60	9
tcr-beta	2.79229e-64	1.03833	0.994	0.791	6.51916e-60	9
TRIB2	4.57206e-64	0.896228	0.37	0.09	1.06744e-59	9
CD4	4.75945e-64	1.12855	0.516	0.172	1.11119e-59	9
UBASH3A	7.1552e-63	0.91395	0.444	0.126	1.67052e-58	9
CD5	4.11509e-57	0.96787	0.457	0.144	9.60751e-53	9
LGALS3	5.00649e-57	0.902682	0.568	0.211	1.16886e-52	9
PNP	1.73824e-56	0.961182	0.503	0.179	4.05827e-52	9
GYG1	1.28214e-55	1.01759	0.568	0.231	2.99342e-51	9
STN1	1.35548e-53	0.750564	0.398	0.116	3.16464e-49	9
FKBP11	2.62748e-53	0.846349	0.534	0.188	6.13437e-49	9
OXNAD1	2.29384e-51	0.793014	0.525	0.187	5.35543e-47	9
FYB1	1.45758e-50	0.982283	0.87	0.598	3.403e-46	9
GPR183	2.52573e-50	0.786975	0.307	0.079	5.89682e-46	9
CD3E	5.04864e-50	0.806609	0.95	0.582	1.17871e-45	9
CD3G	1.44993e-49	0.804636	0.848	0.414	3.38516e-45	9
CD82	5.97693e-47	0.877544	0.624	0.278	1.39543e-42	9
ATP1A1	1.73059e-46	0.98503	0.581	0.259	4.04041e-42	9
LPCAT4	5.23278e-46	0.704227	0.385	0.121	1.2217e-41	9
TTC39C	1.61669e-44	0.794962	0.376	0.121	3.77449e-40	9
TC2N	2.41127e-44	0.917413	0.522	0.207	5.62959e-40	9
CDC42EP3	6.95606e-43	0.838969	0.575	0.255	1.62403e-38	9
AHR	1.53118e-41	0.88766	0.326	0.102	3.57485e-37	9
TNFAIP3	2.98765e-39	0.922596	0.497	0.207	6.97526e-35	9
YWHAQ	6.44294e-39	0.826735	0.752	0.457	1.50423e-34	9
DYNLT3	8.44626e-39	0.629191	0.379	0.131	1.97195e-34	9
ANKRD12	2.82596e-37	0.910565	0.77	0.504	6.59776e-33	9
CTSH	3.50696e-36	0.685958	0.503	0.206	8.1877e-32	9
METTL9	4.26471e-36	0.781348	0.575	0.29	9.95681e-32	9
OSTF1	1.31967e-35	0.815755	0.739	0.489	3.08104e-31	9
MYADM	1.54993e-35	0.814984	0.348	0.123	3.61863e-31	9
SCML4	6.58075e-35	0.720458	0.472	0.189	1.53641e-30	9
NMRK1	1.14488e-34	0.690597	0.335	0.115	2.67295e-30	9
LPXN	3.53961e-34	0.738927	0.634	0.34	8.26392e-30	9
ATP2B4	1.53528e-33	0.982819	0.531	0.253	3.58442e-29	9
PDE4B	1.00841e-32	0.757682	0.345	0.125	2.35433e-28	9
HNRNPLL	1.43364e-32	0.673065	0.382	0.146	3.34711e-28	9
MAP3K4	1.46129e-32	0.719353	0.307	0.104	3.41167e-28	9
ID2	1.63233e-32	0.754627	0.683	0.38	3.811e-28	9
CITED2	2.33351e-32	0.771317	0.373	0.147	5.44805e-28	9
CD3D	3.26991e-32	0.544773	0.91	0.502	7.63426e-28	9
CLSTN3	3.27956e-32	0.827874	0.335	0.118	7.65679e-28	9
PLCG1	4.08183e-32	0.634267	0.366	0.135	9.52986e-28	9
ASF1A	1.68209e-31	0.593779	0.394	0.154	3.92718e-27	9
PRNP	4.06959e-31	0.663833	0.388	0.156	9.50128e-27	9
SLC2A3	2.9162e-30	0.73696	0.509	0.238	6.80845e-26	9
RBPJ	1.08255e-29	0.765083	0.547	0.286	2.52744e-25	9
PDCD4	1.17731e-29	0.717093	0.637	0.369	2.74866e-25	9
INPP4B	3.12508e-28	0.645226	0.475	0.214	7.29613e-24	9
AAK1	1.03418e-27	0.68461	0.481	0.224	2.41451e-23	9
ACAP1	2.78025e-27	0.664855	0.795	0.52	6.49106e-23	9
ELOVL5	6.96744e-27	0.702365	0.525	0.276	1.62669e-22	9
RAPGEF6	1.13755e-26	0.73237	0.432	0.201	2.65583e-22	9
GRAP2	4.13911e-26	0.624306	0.37	0.153	9.66357e-22	9
TNFAIP8	9.40809e-26	0.661721	0.649	0.39	2.19651e-21	9
IL32	1.54126e-25	0.520668	0.935	0.613	3.59838e-21	9
EMB	3.94395e-25	0.722253	0.63	0.359	9.20794e-21	9
RESF1	9.93113e-25	0.893898	0.711	0.499	2.31862e-20	9
SUSD3	2.42275e-24	0.46503	0.332	0.132	5.6564e-20	9
RASAL3	7.10881e-24	0.727912	0.575	0.335	1.65969e-19	9
PAG1	8.1488e-24	0.691835	0.438	0.215	1.9025e-19	9
LAT	1.09362e-23	0.597676	0.702	0.416	2.55328e-19	9
LCK	1.01571e-22	0.524283	0.839	0.567	2.37137e-18	9
NLRC3	3.88477e-22	0.722296	0.404	0.19	9.06977e-18	9
PEBP1	1.58642e-21	0.547188	0.733	0.507	3.70383e-17	9
TSEN54	8.34051e-21	0.558845	0.491	0.265	1.94726e-16	9
STK17A	1.71452e-20	0.551927	0.64	0.38	4.00289e-16	9
LCP2	2.9308e-20	0.616402	0.786	0.556	6.84254e-16	9
TMEM173	3.11827e-20	0.616946	0.435	0.226	7.28021e-16	9
SKAP1	3.64519e-20	0.622758	0.658	0.411	8.51041e-16	9
STOM	4.80078e-20	0.625695	0.488	0.265	1.12084e-15	9
TMEM123	1.0314e-19	0.577338	0.447	0.246	2.40801e-15	9
SEPTIN1	1.21266e-19	0.518075	0.776	0.536	2.8312e-15	9
CCDC107	4.21535e-19	0.508928	0.615	0.381	9.84157e-15	9
G3BP2	6.79326e-19	0.560006	0.528	0.317	1.58602e-14	9
PLEKHF1	1.08949e-18	0.475369	0.441	0.22	2.54363e-14	9
AHNAK	1.04556e-17	0.627996	0.699	0.485	2.44106e-13	9
LEPROTL1	4.92978e-17	0.537831	0.606	0.399	1.15096e-12	9
TMC8	8.76394e-17	0.543444	0.509	0.299	2.04612e-12	9
TUBA4A	1.14962e-16	0.469066	0.612	0.39	2.68402e-12	9
SIT1	1.4981e-16	0.436219	0.593	0.355	3.49761e-12	9
PTPN22	1.28006e-15	0.555087	0.5	0.293	2.98855e-11	9
DDIT4	3.49288e-15	0.373554	0.73	0.487	8.15482e-11	9
ANP32E	3.80139e-15	0.384675	0.46	0.257	8.87509e-11	9
STMN1	0	4.18125	0.973	0.148	0	10
TYMS	0	3.14233	0.866	0.009	0	10
HMGB2	0	3.10207	0.928	0.253	0	10
RRM2	0	3.00896	0.674	0.007	0	10
MKI67	0	2.53995	0.728	0.013	0	10
UBE2C	0	2.52593	0.642	0.003	0	10
TOP2A	0	2.50649	0.669	0.009	0	10
PCLAF	0	2.49902	0.819	0.013	0	10
CENPF	0	2.30413	0.615	0.017	0	10
ASPM	0	2.14502	0.583	0.005	0	10
CKS2	0	2.13947	0.757	0.147	0	10
NUSAP1	0	2.13798	0.674	0.015	0	10
HIST1H1B	0	2.10549	0.469	0.015	0	10
PCNA	0	1.91069	0.755	0.104	0	10
CKS1B	0	1.83027	0.716	0.102	0	10
MCM7	0	1.80992	0.746	0.081	0	10
CDK1	0	1.80906	0.619	0.007	0	10
TPX2	0	1.75403	0.587	0.013	0	10
H2AFX	0	1.72795	0.667	0.075	0	10
SMC4	0	1.72492	0.737	0.122	0	10
CENPM	0	1.69389	0.723	0.044	0	10
ATAD2	0	1.58348	0.667	0.076	0	10
KIFC1	0	1.56517	0.605	0.002	0	10
TK1	0	1.55382	0.565	0.009	0	10
UBE2T	0	1.52302	0.692	0.037	0	10
ZWINT	0	1.51728	0.626	0.009	0	10
CCNA2	0	1.50672	0.528	0.004	0	10
CLSPN	0	1.47914	0.619	0.01	0	10
FEN1	0	1.47809	0.678	0.044	0	10
ASF1B	0	1.45869	0.606	0.012	0	10
CDKN3	0	1.45702	0.521	0.012	0	10
BIRC5	0	1.44929	0.512	0.003	0	10
LMNB1	0	1.42996	0.741	0.12	0	10
SMC2	0	1.37952	0.698	0.074	0	10
DHFR	0	1.37259	0.56	0.023	0	10
KNL1	0	1.35808	0.556	0.011	0	10
CDC20	0	1.35374	0.37	0.002	0	10
MAD2L1	0	1.34578	0.633	0.034	0	10
GTSE1	0	1.33539	0.521	0.001	0	10
TMEM106C	0	1.32465	0.676	0.104	0	10
CDCA8	0	1.31344	0.506	0.005	0	10
DLGAP5	0	1.30324	0.453	0.001	0	10
HELLS	0	1.30009	0.596	0.05	0	10
CCNB1	0	1.29291	0.322	0.011	0	10
AURKB	0	1.28444	0.492	0.002	0	10
UHRF1	0	1.27756	0.506	0.004	0	10
CENPU	0	1.26621	0.578	0.017	0	10
FANCI	0	1.26013	0.567	0.026	0	10
CCNB2	0	1.22347	0.404	0.004	0	10
MCM4	0	1.20503	0.503	0.02	0	10
PLK1	0	1.20349	0.358	0.003	0	10
RRM1	0	1.20341	0.637	0.081	0	10
EZH2	0	1.20329	0.551	0.047	0	10
PKMYT1	0	1.19808	0.49	0.001	0	10
HIST1H3B	0	1.19203	0.333	0.001	0	10
NCAPG	0	1.18742	0.488	0.006	0	10
CENPK	0	1.1859	0.676	0.071	0	10
KIF11	0	1.15023	0.479	0.008	0	10
MCM2	0	1.14978	0.503	0.021	0	10
HMMR	0	1.13852	0.399	0.002	0	10
CENPE	0	1.13136	0.429	0.025	0	10
DNAJC9	0	1.11523	0.653	0.106	0	10
GINS2	0	1.11136	0.436	0.009	0	10
NDC80	0	1.07515	0.496	0.022	0	10
CDCA3	0	1.07173	0.424	0.003	0	10
DTYMK	0	1.06494	0.592	0.088	0	10
GGH	0	1.06118	0.53	0.017	0	10
CENPN	0	1.06056	0.533	0.022	0	10
CENPW	0	1.05747	0.485	0.025	0	10
CKAP2L	0	1.04446	0.433	0.001	0	10
HIST1H3C	0	1.02953	0.265	0.002	0	10
KIF15	0	1.02947	0.42	0.002	0	10
RACGAP1	0	1.02624	0.456	0.027	0	10
NUF2	0	1.026	0.444	0.01	0	10
PRC1	0	1.02076	0.451	0.012	0	10
KIF23	0	1.00886	0.415	0.002	0	10
RAD51AP1	0	1.00621	0.488	0.016	0	10
KIF2C	0	1.00156	0.417	0.001	0	10
MCM6	0	0.992796	0.528	0.066	0	10
CDCA7	0	0.981293	0.47	0.04	0	10
HMGB3	0	0.972527	0.395	0.016	0	10
SPC25	0	0.967956	0.436	0	0	10
TCF19	0	0.96243	0.465	0.018	0	10
DTL	0	0.933263	0.376	0.002	0	10
SGO2	0	0.925481	0.419	0.021	0	10
CDCA2	0	0.922406	0.37	0.002	0	10
FBXO5	0	0.910172	0.433	0.027	0	10
NSD2	0	0.906684	0.522	0.055	0	10
BRCA1	0	0.905192	0.44	0.014	0	10
APOBEC3B	0	0.896287	0.376	0.004	0	10
HJURP	0	0.891893	0.379	0	0	10
ESCO2	0	0.887288	0.377	0.003	0	10
BUB1	0	0.877681	0.408	0.012	0	10
NCAPH	0	0.874241	0.435	0.005	0	10
CDCA5	0	0.864022	0.397	0.002	0	10
KIF14	0	0.861992	0.326	0.001	0	10
FAM111B	0	0.853765	0.342	0.002	0	10
WDR34	0	0.847956	0.429	0.026	0	10
BRCA2	0	0.846572	0.41	0.025	0	10
ANLN	0	0.838234	0.351	0.001	0	10
RAD51	0	0.837833	0.395	0.006	0	10
CCDC34	0	0.825805	0.431	0.026	0	10
CDT1	0	0.819684	0.372	0.004	0	10
GMNN	0	0.816065	0.449	0.032	0	10
ARHGAP11A	0	0.806359	0.381	0.017	0	10
ACOT7	0	0.793844	0.483	0.049	0	10
CDC45	0	0.792673	0.354	0.001	0	10
NCAPG2	0	0.767823	0.379	0.014	0	10
NEIL3	0	0.749384	0.324	0.002	0	10
TROAP	0	0.743661	0.292	0.003	0	10
MND1	0	0.742493	0.363	0.002	0	10
CHEK1	0	0.739258	0.361	0.008	0	10
ATAD5	0	0.736909	0.37	0.025	0	10
KIF4A	0	0.731145	0.32	0.001	0	10
CDC6	0	0.72363	0.304	0.002	0	10
WDHD1	0	0.698661	0.361	0.019	0	10
HIST1H3G	0	0.691234	0.272	0	0	10
CENPH	0	0.687949	0.392	0.026	0	10
KIF20A	0	0.687581	0.288	0	0	10
IFI27L1	0	0.68057	0.372	0.029	0	10
CCNE2	0	0.679205	0.254	0.005	0	10
ECT2	0	0.678317	0.333	0.013	0	10
C21orf58	0	0.674076	0.331	0.012	0	10
AURKA	0	0.67128	0.315	0.009	0	10
DEPDC1B	0	0.669707	0.329	0.003	0	10
TIMELESS	0	0.668356	0.349	0.024	0	10
BUB1B	0	0.661422	0.345	0.005	0	10
MCM10	0	0.661144	0.309	0	0	10
ORC6	0	0.659198	0.34	0.009	0	10
WDR76	0	0.641594	0.345	0.025	0	10
ARHGEF39	0	0.638108	0.32	0.007	0	10
SHCBP1	0	0.630851	0.311	0.005	0	10
SGO1	0	0.622046	0.34	0.008	0	10
SPAG5	0	0.620689	0.318	0.005	0	10
DSCC1	0	0.615134	0.302	0.004	0	10
CEP55	0	0.608366	0.272	0.002	0	10
SPC24	0	0.60043	0.29	0.001	0	10
E2F8	0	0.593491	0.256	0.001	0	10
HIST1H2BH	0	0.586558	0.263	0.012	0	10
CIP2A	0	0.586522	0.308	0.014	0	10
PIMREG	0	0.584856	0.247	0.001	0	10
POLQ	0	0.577637	0.261	0.002	0	10
DIAPH3	0	0.573803	0.293	0.002	0	10
MELK	0	0.573665	0.311	0.003	0	10
CTNNAL1	0	0.572783	0.259	0.006	0	10
TTK	0	0.555715	0.286	0.001	0	10
OIP5	0	0.54661	0.292	0.006	0	10
RFC3	0	0.530722	0.284	0.016	0	10
SKA3	0	0.530387	0.275	0.001	0	10
FOXM1	0	0.51657	0.243	0.002	0	10
CCNF	0	0.506437	0.263	0.012	0	10
MTFR2	0	0.496891	0.259	0.004	0	10
PBK	0	0.495943	0.238	0	0	10
NEK2	0	0.485336	0.204	0.001	0	10
DEPDC1	0	0.479643	0.211	0.001	0	10
STIL	0	0.478218	0.242	0.004	0	10
RAD54L	0	0.470965	0.236	0.001	0	10
E2F7	0	0.466644	0.202	0.002	0	10
KIF18A	0	0.455668	0.234	0.007	0	10
CIT	0	0.442472	0.222	0.004	0	10
POC1A	0	0.438677	0.252	0.006	0	10
CDC25C	0	0.409233	0.209	0	0	10
TRIP13	0	0.359833	0.204	0.002	0	10
TUBA1B	5.22408e-308	3.11841	0.989	0.557	1.21966e-303	10
NCAPD2	4.06994e-307	0.954905	0.517	0.065	9.50209e-303	10
RFC4	1.84081e-304	0.903563	0.503	0.061	4.29774e-300	10
RPL39L	2.87178e-301	0.732835	0.458	0.05	6.70475e-297	10
PARPBP	5.76339e-301	0.44224	0.234	0.01	1.34558e-296	10
NCAPD3	1.14627e-299	0.984203	0.504	0.064	2.67619e-295	10
LIG1	1.39984e-297	0.951387	0.513	0.066	3.2682e-293	10
HIST1H2AL	3.26967e-296	0.728107	0.267	0.015	7.63369e-292	10
KNTC1	7.68308e-296	0.561597	0.281	0.017	1.79377e-291	10
KIF20B	2.04073e-294	1.11479	0.574	0.084	4.7645e-290	10
BARD1	6.38165e-285	0.971497	0.562	0.082	1.48992e-280	10
HIST1H2AG	2.77192e-283	0.978496	0.349	0.03	6.47161e-279	10
YEATS4	6.16003e-282	0.770857	0.485	0.061	1.43818e-277	10
H2AFZ	1.57833e-281	2.26938	0.98	0.547	3.68492e-277	10
HMGN2	3.9787e-280	2.53105	0.986	0.626	9.28907e-276	10
PTTG1	1.1423e-279	1.73417	0.71	0.149	2.66693e-275	10
TUBB	2.24764e-279	2.94983	0.97	0.584	5.24757e-275	10
HIRIP3	6.42786e-276	0.759826	0.453	0.054	1.50071e-271	10
MXD3	6.87346e-275	0.746416	0.37	0.036	1.60475e-270	10
MCM3	1.78039e-273	1.36445	0.699	0.144	4.15667e-269	10
KIF22	2.29111e-273	1.3439	0.707	0.149	5.34906e-269	10
CHAF1B	1.61327e-261	0.403582	0.215	0.01	3.76649e-257	10
TMPO	2.28879e-260	1.66065	0.855	0.256	5.34364e-256	10
FANCG	1.01108e-257	0.577577	0.327	0.029	2.36056e-253	10
SAC3D1	2.16235e-257	0.615632	0.304	0.025	5.04844e-253	10
PHF19	3.54595e-255	0.943051	0.528	0.082	8.27873e-251	10
CDCA4	6.06279e-254	0.781875	0.474	0.064	1.41548e-249	10
CDKN2A	2.50327e-250	0.798479	0.442	0.056	5.84439e-246	10
PHGDH	1.13049e-248	0.44779	0.25	0.016	2.63935e-244	10
DSN1	7.01672e-247	0.542641	0.354	0.036	1.63819e-242	10
KPNA2	3.82171e-246	1.66648	0.578	0.108	8.92254e-242	10
RPA3	9.04653e-243	1.38105	0.798	0.235	2.11209e-238	10
GEN1	1.95238e-242	0.465953	0.267	0.02	4.55823e-238	10
TUBB4B	6.81025e-242	2.18496	0.798	0.264	1.58999e-237	10
RNASEH2A	3.38644e-240	0.880803	0.513	0.081	7.90631e-236	10
CARHSP1	1.83723e-239	1.27171	0.805	0.218	4.28938e-235	10
SPDL1	3.48301e-236	0.47799	0.267	0.02	8.13178e-232	10
MCM5	1.22811e-232	1.32727	0.669	0.154	2.86728e-228	10
NRM	1.70835e-232	0.632413	0.39	0.047	3.98847e-228	10
LRR1	4.4821e-232	0.638235	0.411	0.053	1.04644e-227	10
NUDT1	2.31008e-230	1.14304	0.746	0.19	5.39334e-226	10
USP1	1.47605e-228	1.09788	0.701	0.159	3.44614e-224	10
CDKN2C	1.19668e-227	0.609358	0.317	0.031	2.79389e-223	10
UBE2S	6.50456e-226	0.646138	0.301	0.028	1.51862e-221	10
AC011603.2	5.1679e-224	0.866313	0.318	0.033	1.20655e-219	10
BLM	1.03105e-222	0.527911	0.336	0.035	2.4072e-218	10
TUBA1C	1.5395e-222	1.41213	0.635	0.145	3.59428e-218	10
SAE1	1.53074e-221	0.939408	0.606	0.121	3.57382e-217	10
CDK2	1.61625e-220	0.497821	0.292	0.027	3.77345e-216	10
KNSTRN	5.08046e-219	0.478244	0.243	0.018	1.18613e-214	10
DUT	3.53407e-216	1.84617	0.873	0.36	8.251e-212	10
ZGRF1	1.15822e-215	0.403465	0.224	0.015	2.70409e-211	10
TEX30	7.97597e-213	0.627654	0.447	0.066	1.86215e-208	10
CBX5	1.84222e-212	0.965706	0.633	0.134	4.30104e-208	10
SKA2	3.23228e-211	0.910031	0.64	0.139	7.5464e-207	10
H2AFV	1.29027e-210	1.58768	0.85	0.321	3.01239e-206	10
C19orf48	6.08809e-210	0.678143	0.386	0.052	1.42139e-205	10
TACC3	3.31861e-207	0.920508	0.546	0.104	7.74795e-203	10
POLD1	2.67214e-206	0.499126	0.331	0.038	6.23865e-202	10
CDC7	3.89441e-203	0.43105	0.225	0.017	9.09229e-199	10
RFC5	8.01142e-202	0.492382	0.335	0.039	1.87043e-197	10
HIST1H3D	1.34887e-201	0.988569	0.363	0.048	3.1492e-197	10
FANCD2	5.56782e-199	0.481681	0.275	0.027	1.29992e-194	10
NASP	2.60946e-197	1.18734	0.798	0.247	6.0923e-193	10
SNRNP25	8.53131e-197	0.871684	0.551	0.112	1.9918e-192	10
CENPJ	1.59942e-195	0.397546	0.233	0.019	3.73416e-191	10
CRIP1	5.36769e-195	1.60848	0.987	0.761	1.2532e-190	10
FABP5	3.23892e-194	1.58712	0.803	0.271	7.56191e-190	10
TUBG1	2.76918e-193	0.576665	0.354	0.047	6.46521e-189	10
ANP32E	8.18299e-190	1.26175	0.778	0.239	1.91048e-185	10
CENPS	2.73029e-188	0.390078	0.222	0.018	6.3744e-184	10
INCENP	5.75936e-187	0.4549	0.245	0.022	1.34464e-182	10
DNMT1	3.76885e-186	1.15588	0.78	0.243	8.79914e-182	10
ZWILCH	2.45744e-185	0.387529	0.252	0.024	5.7374e-181	10
DEK	1.42538e-183	1.33385	0.927	0.46	3.32784e-179	10
NCAPH2	2.21789e-180	0.548899	0.36	0.051	5.17811e-176	10
EBP	2.73981e-180	0.743007	0.558	0.116	6.39663e-176	10
RAN	9.73825e-179	1.24677	0.966	0.672	2.27359e-174	10
FAM111A	1.97705e-177	0.923217	0.614	0.147	4.61582e-173	10
RBBP8	8.80635e-177	0.642299	0.354	0.052	2.05602e-172	10
AL441992.1	9.42325e-177	0.508708	0.317	0.04	2.20005e-172	10
MIS18A	3.06064e-176	0.463143	0.322	0.042	7.14568e-172	10
CKAP5	9.38178e-176	0.877514	0.524	0.111	2.19037e-171	10
CENPL	1.28511e-170	0.378068	0.261	0.028	3.00035e-166	10
TTF2	1.1809e-167	0.603951	0.381	0.061	2.75704e-163	10
RCCD1	4.68379e-165	0.365616	0.222	0.021	1.09352e-160	10
BTG3	6.34993e-165	0.769253	0.53	0.114	1.48252e-160	10
CCDC167	1.03762e-164	0.821756	0.608	0.15	2.42254e-160	10
POLA1	7.94317e-163	0.434336	0.231	0.023	1.85449e-158	10
RANBP1	1.31663e-161	1.21816	0.821	0.325	3.07394e-157	10
ITGB3BP	9.57607e-161	0.562734	0.377	0.062	2.23573e-156	10
SLBP	2.09476e-160	1.23077	0.676	0.216	4.89065e-156	10
ANP32B	4.13884e-160	1.27561	0.905	0.502	9.66294e-156	10
TMEM97	5.63597e-159	0.433549	0.24	0.026	1.31583e-154	10
DDX39A	1.4185e-158	1.01716	0.839	0.31	3.31177e-154	10
RCC1	3.97689e-156	0.393849	0.231	0.024	9.28484e-152	10
TFDP1	3.16506e-155	0.50797	0.372	0.062	7.38945e-151	10
TIPIN	2.29256e-152	0.412508	0.247	0.028	5.35243e-148	10
LDHA	3.03316e-152	1.19629	0.927	0.528	7.08152e-148	10
PRIM2	3.28925e-151	0.447412	0.32	0.047	7.6794e-147	10
POLD3	2.6614e-149	0.529987	0.342	0.055	6.21356e-145	10
SIVA1	6.68139e-149	1.21274	0.839	0.383	1.5599e-144	10
HAUS8	8.03019e-148	0.435603	0.281	0.038	1.87481e-143	10
CKAP2	9.33732e-148	0.756132	0.474	0.103	2.17998e-143	10
HPRT1	4.52337e-147	0.850037	0.662	0.195	1.05607e-142	10
MAD2L2	1.73035e-146	0.839438	0.708	0.215	4.03984e-142	10
HIST1H1C	1.21344e-144	1.31655	0.53	0.14	2.83303e-140	10
RBBP7	2.6101e-144	0.905631	0.748	0.244	6.0938e-140	10
CTPS1	2.67922e-144	0.455144	0.295	0.043	6.25517e-140	10
VRK1	2.94584e-144	0.565241	0.431	0.085	6.87764e-140	10
COX8A	3.31768e-144	1.0549	0.95	0.684	7.7458e-140	10
POLA2	9.02356e-144	0.422639	0.275	0.038	2.10673e-139	10
SHMT1	2.25282e-143	0.416667	0.331	0.053	5.25966e-139	10
IDH2	1.51149e-142	1.12681	0.868	0.396	3.52888e-138	10
HIST1H1D	9.60618e-142	1.76696	0.61	0.192	2.24275e-137	10
RFC2	1.21509e-141	0.607329	0.429	0.089	2.83687e-137	10
CALM3	2.0218e-141	1.18591	0.918	0.483	4.72029e-137	10
ACYP1	2.73273e-139	0.510787	0.356	0.062	6.3801e-135	10
CHAF1A	3.16368e-138	0.43231	0.233	0.028	7.38624e-134	10
ACAT2	5.47628e-138	0.678045	0.476	0.108	1.27855e-133	10
SNRPB	3.4547e-137	1.03376	0.909	0.479	8.06569e-133	10
SNRPD1	1.9179e-135	0.999716	0.801	0.329	4.47771e-131	10
DLEU2	2.07185e-135	0.600092	0.385	0.075	4.83715e-131	10
SRSF2	2.23094e-135	1.04154	0.873	0.412	5.20856e-131	10
SMC3	2.65086e-133	0.944622	0.716	0.239	6.18896e-129	10
LSM5	9.9921e-133	0.922523	0.75	0.27	2.33285e-128	10
DBF4	3.71809e-132	0.579125	0.445	0.096	8.68063e-128	10
TOPBP1	4.88607e-132	0.596745	0.406	0.084	1.14075e-127	10
SMC1A	6.24182e-131	0.951061	0.699	0.236	1.45728e-126	10
CENPX	1.32371e-130	0.953519	0.682	0.232	3.09047e-126	10
ARHGAP19	2.19789e-130	0.515339	0.349	0.064	5.13142e-126	10
HNRNPAB	7.31154e-130	0.707906	0.512	0.132	1.70703e-125	10
MT2A	1.9982e-128	1.20653	0.909	0.492	4.66519e-124	10
DDX11	7.63037e-128	0.493888	0.306	0.051	1.78146e-123	10
HADH	1.43404e-127	0.618446	0.469	0.111	3.34805e-123	10
FANCL	2.15899e-126	0.470375	0.326	0.057	5.0406e-122	10
H2AFY	2.59913e-126	0.883912	0.757	0.277	6.06819e-122	10
HAT1	5.04483e-126	0.658624	0.476	0.116	1.17782e-121	10
HIST2H2AC	1.4483e-125	0.543163	0.27	0.041	3.38135e-121	10
FDPS	1.6563e-125	0.829182	0.721	0.247	3.86698e-121	10
HSPB11	1.68063e-125	0.888267	0.76	0.287	3.92376e-121	10
CDC25B	9.37884e-125	0.712926	0.519	0.133	2.18968e-120	10
RBL1	1.10596e-124	0.474833	0.318	0.055	2.58209e-120	10
GIHCG	2.14384e-124	0.491342	0.277	0.043	5.00521e-120	10
MSH2	6.29123e-123	0.463718	0.335	0.061	1.46881e-118	10
RAD51C	4.57197e-122	0.601643	0.465	0.112	1.06742e-117	10
MZT1	1.25248e-121	0.672255	0.538	0.148	2.92417e-117	10
PAICS	2.89274e-121	0.567775	0.352	0.071	6.75368e-117	10
SRSF3	4.87473e-121	0.965399	0.894	0.48	1.1381e-116	10
SLC25A5	2.13424e-120	1.06082	0.925	0.585	4.9828e-116	10
HAUS4	4.3218e-120	0.601085	0.501	0.132	1.00901e-115	10
SNRPG	2.12171e-119	0.978704	0.911	0.521	4.95356e-115	10
LSM4	2.70659e-119	0.869452	0.726	0.276	6.31907e-115	10
NUCB2	1.62877e-117	0.926347	0.631	0.205	3.80269e-113	10
PRIM1	1.63157e-117	0.424372	0.326	0.06	3.80922e-113	10
BCL2L12	4.7618e-116	0.484154	0.335	0.065	1.11174e-111	10
NUCKS1	1.26507e-115	1.03119	0.862	0.434	2.95355e-111	10
SLC43A3	8.61354e-115	0.519187	0.34	0.069	2.011e-110	10
TPI1	1.23676e-114	0.980869	0.97	0.711	2.88746e-110	10
GSTM1	5.42308e-114	0.5159	0.292	0.052	1.26613e-109	10
NUDT21	9.38899e-114	0.787381	0.703	0.253	2.19205e-109	10
MTHFD1	1.0214e-113	0.583345	0.433	0.106	2.38466e-109	10
RAD21	3.86283e-113	1.13787	0.819	0.385	9.01854e-109	10
NUDT8	3.91745e-113	0.397768	0.236	0.035	9.14608e-109	10
EXOSC8	6.93268e-113	0.591251	0.521	0.143	1.61857e-108	10
CBX3	1.18785e-112	0.828929	0.825	0.361	2.77328e-108	10
HIST1H4C	4.00323e-112	2.91028	0.809	0.482	9.34634e-108	10
HINT2	3.1025e-110	0.689757	0.63	0.208	7.24341e-106	10
ZDHHC12	3.42048e-110	0.663214	0.571	0.176	7.98579e-106	10
HMGN1	1.39269e-109	0.901555	0.95	0.625	3.25151e-105	10
SSRP1	2.87047e-109	0.681914	0.596	0.187	6.70168e-105	10
SASS6	2.95087e-109	0.310133	0.24	0.036	6.88941e-105	10
NUP37	4.10655e-108	0.441469	0.386	0.087	9.58756e-104	10
PRPSAP1	3.2393e-107	0.560624	0.47	0.124	7.5628e-103	10
SCCPDH	1.35341e-106	0.514836	0.424	0.104	3.1598e-102	10
MTHFD2	4.69416e-106	0.681318	0.581	0.186	1.09595e-101	10
C12orf75	4.87013e-106	0.827727	0.766	0.292	1.13703e-101	10
HIST1H1E	1.03482e-105	1.61379	0.594	0.224	2.41599e-101	10
CDK4	1.32592e-105	0.75311	0.606	0.207	3.09562e-101	10
TMEM14A	1.19405e-103	0.518951	0.492	0.132	2.78774e-99	10
CCDC18	1.80696e-103	0.386083	0.304	0.06	4.21872e-99	10
SNRPF	2.22457e-102	0.766178	0.803	0.344	5.19371e-98	10
UNG	2.99129e-102	0.608671	0.315	0.066	6.98377e-98	10
JPT1	3.36988e-102	1.09796	0.771	0.375	7.86766e-98	10
MPHOSPH9	1.1263e-100	0.497492	0.42	0.105	2.62957e-96	10
UQCC2	3.67616e-100	0.665836	0.578	0.193	8.58272e-96	10
MIR4435-2HG	7.55514e-100	0.549724	0.499	0.142	1.7639e-95	10
CDCA7L	1.31513e-99	0.418114	0.277	0.052	3.07044e-95	10
RFWD3	4.08815e-99	0.349868	0.247	0.042	9.5446e-95	10
TRIM59	6.63086e-99	0.486665	0.403	0.098	1.54811e-94	10
PSMC3	2.18129e-98	0.705913	0.705	0.266	5.09266e-94	10
RNASEH2C	3.08118e-97	0.746188	0.717	0.287	7.19363e-93	10
MSH6	7.51431e-97	0.492337	0.286	0.058	1.75437e-92	10
MAT2A	1.0899e-96	0.688717	0.676	0.249	2.54459e-92	10
SMS	1.39639e-96	0.73122	0.626	0.225	3.26014e-92	10
SRSF10	1.80483e-96	0.763331	0.809	0.363	4.21374e-92	10
LMNB2	4.08781e-96	0.448849	0.308	0.066	9.54381e-92	10
OXCT1	4.80185e-96	0.424922	0.377	0.089	1.12109e-91	10
HNRNPA3	5.65287e-96	0.834875	0.937	0.584	1.31978e-91	10
BANF1	6.37362e-96	0.817243	0.875	0.477	1.48805e-91	10
POLH	1.13287e-95	0.360465	0.267	0.049	2.64492e-91	10
TPGS2	4.78553e-95	0.48362	0.488	0.14	1.11728e-90	10
NABP2	8.3842e-95	0.505235	0.454	0.126	1.95746e-90	10
CEP295	1.05002e-94	0.356175	0.267	0.05	2.45148e-90	10
ACTL6A	1.60136e-94	0.488111	0.436	0.118	3.7387e-90	10
VDAC3	2.4357e-94	0.774857	0.712	0.296	5.68663e-90	10
BOLA3	2.62101e-94	0.520613	0.524	0.159	6.11926e-90	10
RHEB	3.12515e-93	0.78466	0.676	0.268	7.29629e-89	10
POLD2	3.39686e-93	0.483005	0.397	0.103	7.93065e-89	10
COX5A	9.21167e-93	0.796941	0.909	0.562	2.15065e-88	10
RALY	1.27419e-92	0.798172	0.852	0.442	2.97485e-88	10
MIS18BP1	1.52047e-92	0.705002	0.642	0.243	3.54985e-88	10
HNRNPF	1.20201e-91	0.805115	0.934	0.657	2.80632e-87	10
POP7	2.38235e-91	0.434999	0.449	0.126	5.56208e-87	10
CSE1L	5.66799e-91	0.437817	0.342	0.081	1.3233e-86	10
PCNT	9.47019e-91	0.439734	0.315	0.07	2.211e-86	10
CCDC28B	1.15529e-90	0.409724	0.293	0.061	2.69726e-86	10
CYTOR	1.54823e-90	0.721237	0.773	0.327	3.61465e-86	10
ANAPC11	1.77109e-90	0.849157	0.826	0.456	4.13496e-86	10
UBE2A	3.06006e-90	0.655642	0.678	0.261	7.14433e-86	10
CLN6	3.73624e-90	0.381542	0.267	0.054	8.723e-86	10
GMPS	8.08358e-90	0.524386	0.467	0.136	1.88727e-85	10
MAGOHB	1.01061e-89	0.443035	0.367	0.092	2.35947e-85	10
CD70	1.5582e-89	0.718292	0.37	0.095	3.63792e-85	10
RHNO1	2.75091e-89	0.358926	0.377	0.094	6.42255e-85	10
UBL7-AS1	1.50938e-88	0.348177	0.281	0.058	3.52396e-84	10
TCTEX1D2	3.60242e-88	0.324499	0.265	0.052	8.41057e-84	10
PAFAH1B3	8.21304e-88	0.433513	0.428	0.119	1.9175e-83	10
CACYBP	9.59286e-88	0.727756	0.725	0.31	2.23964e-83	10
BUB3	1.86272e-87	0.808394	0.86	0.468	4.34889e-83	10
TMEM107	1.33992e-86	0.444185	0.433	0.122	3.1283e-82	10
PMF1	5.66488e-86	0.510201	0.512	0.163	1.32258e-81	10
UBR7	1.00006e-85	0.429984	0.324	0.076	2.33484e-81	10
TUBA4A	1.12114e-85	0.911267	0.78	0.379	2.61753e-81	10
LSM3	1.64982e-85	0.655122	0.737	0.312	3.85183e-81	10
HLTF	3.70921e-85	0.411716	0.358	0.09	8.65989e-81	10
CMC2	6.33118e-85	0.628585	0.639	0.244	1.47814e-80	10
HNRNPD	2.41842e-84	0.599435	0.599	0.218	5.64629e-80	10
LBR	2.62445e-84	0.764021	0.735	0.311	6.1273e-80	10
POLR3K	2.73729e-84	0.554208	0.544	0.183	6.39075e-80	10
MIR155HG	3.29439e-84	0.632971	0.513	0.166	7.69142e-80	10
DDB2	4.74045e-84	0.538057	0.422	0.122	1.10675e-79	10
GGCT	8.17288e-84	0.52771	0.504	0.165	1.90812e-79	10
HAUS1	1.55779e-83	0.410656	0.403	0.11	3.63696e-79	10
TOMM5	3.60257e-83	0.737239	0.791	0.39	8.41091e-79	10
NONO	8.91754e-83	0.712189	0.766	0.351	2.08198e-78	10
MTFP1	1.0322e-82	0.419992	0.36	0.093	2.40987e-78	10
PGAM1	1.0845e-82	0.785207	0.903	0.571	2.53199e-78	10
MRPL37	3.57296e-82	0.457583	0.449	0.135	8.3418e-78	10
PPIH	8.16471e-82	0.52508	0.585	0.206	1.90622e-77	10
PA2G4	1.43852e-81	0.753216	0.826	0.435	3.35852e-77	10
DCTN3	3.21682e-81	0.770286	0.741	0.344	7.51031e-77	10
HNRNPR	7.42893e-81	0.720521	0.844	0.434	1.73443e-76	10
ARL3	7.68769e-81	0.400992	0.397	0.11	1.79485e-76	10
MLH1	1.09732e-80	0.368146	0.327	0.081	2.56191e-76	10
CCDC14	1.8848e-80	0.422611	0.331	0.082	4.40045e-76	10
SUPT16H	2.04638e-80	0.673401	0.642	0.256	4.77768e-76	10
PSMD14	6.04063e-80	0.441925	0.496	0.159	1.41031e-75	10
NAP1L1	6.51167e-80	0.786437	0.857	0.48	1.52028e-75	10
MYL6B	7.26116e-80	0.363065	0.335	0.084	1.69526e-75	10
BAZ1B	9.66727e-80	0.547315	0.54	0.187	2.25702e-75	10
CDK5RAP2	3.23808e-79	0.370992	0.356	0.093	7.55996e-75	10
DPM2	4.88054e-79	0.442198	0.517	0.17	1.13946e-74	10
ILF2	1.51085e-78	0.718541	0.794	0.393	3.52739e-74	10
ANXA5	1.73813e-78	0.785511	0.818	0.427	4.05802e-74	10
TMX1	2.98826e-78	0.551626	0.692	0.274	6.9767e-74	10
RPA1	3.68316e-78	0.494629	0.467	0.148	8.59908e-74	10
HMGXB4	4.56977e-78	0.431214	0.367	0.101	1.0669e-73	10
NAA38	4.61841e-78	0.696115	0.751	0.346	1.07826e-73	10
SUZ12	4.91709e-78	0.499838	0.377	0.106	1.14799e-73	10
ARL6IP6	5.41518e-78	0.552161	0.564	0.199	1.26428e-73	10
EIF4A3	9.0355e-78	0.584881	0.555	0.205	2.10952e-73	10
HACD3	1.06123e-77	0.427376	0.406	0.117	2.47766e-73	10
CFAP20	2.93961e-77	0.334215	0.338	0.086	6.8631e-73	10
GNG5	3.31261e-77	0.701601	0.934	0.652	7.73394e-73	10
LSM2	4.79944e-77	0.669913	0.758	0.358	1.12053e-72	10
PRKDC	1.82312e-76	0.658251	0.714	0.304	4.25644e-72	10
PRDX3	4.68099e-76	0.680766	0.755	0.365	1.09287e-71	10
XPO1	6.02224e-76	0.549793	0.555	0.201	1.40601e-71	10
APOBEC3H	1.03719e-75	0.357059	0.274	0.061	2.42152e-71	10
RUVBL2	1.80093e-75	0.403205	0.413	0.124	4.20464e-71	10
POLR2H	2.4087e-75	0.435395	0.428	0.132	5.62359e-71	10
COX6C	3.03756e-75	0.666707	0.943	0.707	7.09179e-71	10
IMPDH2	1.91194e-74	0.620342	0.53	0.198	4.46381e-70	10
HDGF	2.41786e-74	0.366027	0.327	0.086	5.64498e-70	10
EMC9	2.78682e-74	0.379404	0.317	0.08	6.50638e-70	10
MZT2B	1.48121e-73	0.538561	0.496	0.172	3.45819e-69	10
SNRNP40	4.24884e-73	0.538261	0.64	0.252	9.91976e-69	10
PSMG1	6.44501e-73	0.396841	0.351	0.097	1.50472e-68	10
CEP78	8.053e-73	0.35135	0.41	0.119	1.88013e-68	10
NUP107	2.18486e-72	0.435988	0.429	0.133	5.101e-68	10
YWHAH	3.10088e-72	0.475637	0.564	0.208	7.23962e-68	10
PSMA2	9.43048e-72	0.69637	0.862	0.492	2.20174e-67	10
TIMM10	9.83705e-72	0.472621	0.531	0.19	2.29666e-67	10
ARL6IP1	1.15376e-71	1.43383	0.859	0.547	2.69368e-67	10
MT1E	3.28583e-71	0.486368	0.379	0.113	7.67144e-67	10
CISD2	7.24483e-71	0.448916	0.517	0.183	1.69145e-66	10
DUSP4	1.02338e-70	0.455322	0.39	0.115	2.38929e-66	10
MZT2A	1.0568e-70	0.413383	0.442	0.14	2.4673e-66	10
COX20	2.35015e-70	0.547382	0.551	0.21	5.4869e-66	10
NME1	2.8727e-70	0.618001	0.458	0.163	6.70688e-66	10
NFYB	1.10059e-69	0.374704	0.329	0.089	2.56955e-65	10
RANGAP1	1.71514e-69	0.379527	0.315	0.084	4.00434e-65	10
PLP2	4.86789e-69	0.732877	0.712	0.333	1.13651e-64	10
RECQL	7.41059e-69	0.453054	0.619	0.239	1.73015e-64	10
SNRPA1	1.39326e-68	0.537782	0.624	0.252	3.25285e-64	10
SNRPE	1.43837e-68	0.622121	0.66	0.29	3.35817e-64	10
SNRPA	1.68007e-68	0.537029	0.721	0.318	3.92247e-64	10
SARNP	1.80782e-68	0.503161	0.624	0.25	4.22072e-64	10
PSMB2	1.92599e-68	0.614092	0.733	0.347	4.49661e-64	10
NDUFA6	2.09556e-68	0.680496	0.812	0.435	4.8925e-64	10
MED30	6.77128e-68	0.369306	0.449	0.147	1.58089e-63	10
N4BP2	8.69968e-68	0.314752	0.329	0.09	2.03111e-63	10
GZMA	2.06168e-67	0.857795	0.894	0.532	4.81341e-63	10
CHAMP1	3.35849e-67	0.340172	0.335	0.094	7.84106e-63	10
FN3KRP	3.55954e-67	0.336381	0.32	0.087	8.31046e-63	10
SUB1	4.67502e-67	0.647034	0.955	0.744	1.09148e-62	10
CNTRL	5.16737e-67	0.500105	0.528	0.198	1.20643e-62	10
PKM	5.26562e-67	0.750741	0.937	0.633	1.22936e-62	10
CYB5B	8.33243e-67	0.444012	0.535	0.195	1.94537e-62	10
NDUFB6	2.16352e-66	0.560548	0.691	0.306	5.05118e-62	10
DRAIC	2.44444e-66	0.362363	0.283	0.071	5.70703e-62	10
ATP5MC3	2.48196e-66	0.655322	0.934	0.684	5.79464e-62	10
IFI16	3.22946e-66	0.653693	0.839	0.456	7.53983e-62	10
SLC25A11	4.09443e-66	0.472803	0.589	0.231	9.55926e-62	10
ERH	7.67653e-66	0.658231	0.848	0.517	1.79224e-61	10
COPS3	8.50321e-66	0.474853	0.526	0.198	1.98524e-61	10
PIGX	1.68387e-65	0.352968	0.279	0.071	3.93132e-61	10
NUP210	1.82854e-65	0.472686	0.453	0.154	4.26909e-61	10
NDUFB11	1.88957e-65	0.639151	0.9	0.592	4.41158e-61	10
PDLIM7	2.93629e-65	0.324965	0.272	0.069	6.85535e-61	10
PIN1	5.7604e-65	0.485918	0.655	0.275	1.34488e-60	10
SHMT2	2.37051e-64	0.498441	0.513	0.195	5.53442e-60	10
COMMD4	4.36042e-64	0.444892	0.469	0.168	1.01803e-59	10
NOP56	9.26e-64	0.375367	0.435	0.145	2.16193e-59	10
BLOC1S1	1.17868e-63	0.638993	0.919	0.603	2.75186e-59	10
PSMG2	1.27096e-63	0.572998	0.719	0.343	2.96731e-59	10
CKLF	1.46959e-63	0.637596	0.9	0.518	3.43106e-59	10
ENO1	1.8283e-63	0.730626	0.914	0.631	4.26854e-59	10
CD38	5.01429e-63	0.443121	0.649	0.268	1.17069e-58	10
MRPL17	5.42641e-63	0.42209	0.438	0.152	1.2669e-58	10
NUP205	5.99029e-63	0.317432	0.268	0.068	1.39855e-58	10
ODF2	6.54809e-63	0.331295	0.335	0.096	1.52878e-58	10
TRNAU1AP	9.58368e-63	0.38757	0.462	0.162	2.2375e-58	10
SRP9	1.31107e-62	0.613423	0.873	0.542	3.06097e-58	10
ATP5PF	1.9106e-62	0.624027	0.889	0.576	4.46067e-58	10
TDP1	2.31624e-62	0.283119	0.284	0.074	5.40773e-58	10
NUP50	1.1098e-61	0.436058	0.485	0.178	2.59106e-57	10
DBI	1.28388e-61	0.656913	0.893	0.619	2.99748e-57	10
MEA1	1.4446e-61	0.61309	0.701	0.338	3.3727e-57	10
GUSB	2.85493e-61	0.437127	0.487	0.182	6.6654e-57	10
SRPK1	3.47316e-61	0.367619	0.474	0.165	8.10878e-57	10
DCXR	3.81009e-61	0.626334	0.75	0.387	8.89542e-57	10
CBX1	4.14186e-61	0.344762	0.374	0.118	9.67e-57	10
MPC2	1.05364e-60	0.501609	0.644	0.281	2.45992e-56	10
XRCC1	1.09986e-60	0.283566	0.367	0.112	2.56783e-56	10
CEP57	1.12861e-60	0.476309	0.576	0.232	2.63497e-56	10
PDS5B	2.83188e-60	0.323409	0.349	0.106	6.6116e-56	10
ITGB1BP1	5.27123e-60	0.480122	0.637	0.271	1.23067e-55	10
UFD1	5.38455e-60	0.420598	0.599	0.242	1.25713e-55	10
CASP3	5.66422e-60	0.345604	0.438	0.149	1.32243e-55	10
ORC3	6.40062e-60	0.282186	0.288	0.078	1.49435e-55	10
SEM1	8.62493e-60	0.597867	0.86	0.511	2.01366e-55	10
SNRPC	1.27901e-59	0.51157	0.68	0.309	2.98611e-55	10
AC090152.1	1.34524e-59	0.326883	0.41	0.131	3.14073e-55	10
BUD13	1.51421e-59	0.281807	0.293	0.081	3.53523e-55	10
IFI27L2	4.89241e-59	0.55805	0.767	0.382	1.14223e-54	10
ATP6V0E2	6.57796e-59	0.360298	0.51	0.186	1.53576e-54	10
ACD	7.22751e-59	0.402979	0.408	0.138	1.68741e-54	10
SET	7.73785e-59	0.589956	0.785	0.419	1.80656e-54	10
YWHAQ	2.44473e-58	0.595154	0.812	0.449	5.70771e-54	10
PARK7	3.25422e-58	0.659646	0.919	0.681	7.59762e-54	10
BLMH	5.65478e-58	0.250665	0.275	0.074	1.32022e-53	10
MRPL27	8.98004e-58	0.352908	0.521	0.2	2.09657e-53	10
ARMC1	1.2054e-57	0.319411	0.39	0.128	2.81425e-53	10
SIRPG	1.30628e-57	0.483734	0.578	0.234	3.04976e-53	10
MDH1	1.32119e-57	0.526459	0.764	0.389	3.08459e-53	10
PRPS2	2.67047e-57	0.298466	0.311	0.092	6.23476e-53	10
SFPQ	3.91374e-57	0.529209	0.597	0.259	9.13741e-53	10
HMGA1	5.08442e-57	0.543368	0.499	0.202	1.18706e-52	10
COX17	7.05508e-57	0.511777	0.735	0.357	1.64715e-52	10
PSMD1	8.23794e-57	0.377452	0.492	0.186	1.92331e-52	10
MRPL51	9.20231e-57	0.610363	0.75	0.408	2.14846e-52	10
POLR2K	1.65746e-56	0.460703	0.682	0.312	3.86968e-52	10
DCTPP1	2.37179e-56	0.490683	0.419	0.156	5.53742e-52	10
ANKRD36C	2.78859e-56	0.327088	0.295	0.084	6.51052e-52	10
TPRKB	2.90614e-56	0.408237	0.428	0.156	6.78497e-52	10
HPF1	8.53603e-56	0.318553	0.361	0.117	1.99291e-51	10
RBX1	1.01378e-55	0.590649	0.889	0.558	2.36686e-51	10
MAGOH	1.29192e-55	0.515093	0.733	0.358	3.01625e-51	10
MTCH2	1.77282e-55	0.412089	0.549	0.225	4.13901e-51	10
TCP1	2.66356e-55	0.459752	0.603	0.262	6.21861e-51	10
TOX	3.83995e-55	0.351974	0.578	0.225	8.96514e-51	10
TMEM18	4.10479e-55	0.351623	0.436	0.157	9.58346e-51	10
C17orf49	5.82111e-55	0.606555	0.764	0.415	1.35905e-50	10
ENSA	1.23887e-54	0.458543	0.719	0.341	2.89239e-50	10
UQCRQ	1.24651e-54	0.602706	0.814	0.486	2.91023e-50	10
CD8A	1.70521e-54	0.654257	0.705	0.345	3.98116e-50	10
ACAA2	1.99384e-54	0.421587	0.601	0.256	4.65502e-50	10
TPM4	2.25991e-54	0.562536	0.698	0.347	5.2762e-50	10
KIF2A	2.31698e-54	0.481764	0.653	0.294	5.40945e-50	10
ITM2A	5.22311e-54	0.775207	0.801	0.441	1.21944e-49	10
SRRT	5.60281e-54	0.441819	0.526	0.213	1.30809e-49	10
NUDT5	6.20957e-54	0.399344	0.555	0.227	1.44975e-49	10
SPTBN1	9.72837e-54	0.439217	0.358	0.119	2.27128e-49	10
WDR54	1.31707e-53	0.266117	0.338	0.105	3.07496e-49	10
RTN3	1.67979e-53	0.433226	0.442	0.17	3.9218e-49	10
TALDO1	2.30779e-53	0.567003	0.78	0.427	5.388e-49	10
CDK2AP2	2.43551e-53	0.64966	0.78	0.447	5.68619e-49	10
CD8B	2.62754e-53	0.600113	0.64	0.294	6.13451e-49	10
CYCS	3.09949e-53	0.512972	0.76	0.383	7.23637e-49	10
NDUFS8	3.16028e-53	0.528677	0.757	0.392	7.3783e-49	10
DHX15	4.77886e-53	0.376626	0.472	0.181	1.11572e-48	10
SYNE2	5.12436e-53	0.559708	0.767	0.379	1.19638e-48	10
SH2D1A	6.25378e-53	0.42391	0.553	0.223	1.46007e-48	10
CHRAC1	9.90157e-53	0.331728	0.347	0.115	2.31172e-48	10
EXOSC3	1.08619e-52	0.305246	0.422	0.152	2.53592e-48	10
PSIP1	1.16103e-52	0.559784	0.63	0.291	2.71066e-48	10
HENMT1	1.23191e-52	0.279802	0.336	0.106	2.87615e-48	10
RBBP4	2.2523e-52	0.520892	0.719	0.361	5.25844e-48	10
RIF1	2.60487e-52	0.413407	0.395	0.142	6.08158e-48	10
TAF15	5.05517e-52	0.501682	0.657	0.309	1.18023e-47	10
IPO5	5.10372e-52	0.319199	0.333	0.109	1.19157e-47	10
ATP1B3	5.30269e-52	0.43012	0.592	0.26	1.23802e-47	10
NDUFB3	7.61942e-52	0.519648	0.76	0.398	1.77891e-47	10
SEPTIN11	1.22246e-51	0.281323	0.377	0.128	2.85407e-47	10
MRPL13	2.22584e-51	0.372176	0.483	0.192	5.19668e-47	10
RBM17	2.32665e-51	0.487998	0.653	0.312	5.43203e-47	10
HNRNPA0	3.79088e-51	0.507842	0.789	0.422	8.85056e-47	10
ARPP19	4.18511e-51	0.343276	0.469	0.181	9.77098e-47	10
UBA2	5.67837e-51	0.391031	0.517	0.209	1.32573e-46	10
MRPS11	5.98457e-51	0.288986	0.417	0.152	1.39722e-46	10
MPST	1.12123e-50	0.327043	0.37	0.129	2.61773e-46	10
RFC1	1.40028e-50	0.409525	0.56	0.237	3.26924e-46	10
EED	1.428e-50	0.334982	0.395	0.14	3.33396e-46	10
RAB27A	1.62922e-50	0.399726	0.649	0.287	3.80374e-46	10
SLF1	2.09751e-50	0.34626	0.41	0.146	4.89706e-46	10
IFNG	2.52911e-50	0.402437	0.442	0.161	5.9047e-46	10
HIKESHI	3.42709e-50	0.36123	0.526	0.216	8.00124e-46	10
EOMES	4.44416e-50	0.301227	0.424	0.149	1.03758e-45	10
PTBP1	4.82007e-50	0.371396	0.526	0.218	1.12534e-45	10
TXN	6.4622e-50	0.362714	0.782	0.428	1.50873e-45	10
PTGES3	1.24651e-49	0.528779	0.916	0.611	2.91023e-45	10
HTATSF1	1.25561e-49	0.366442	0.436	0.167	2.93146e-45	10
PSMA4	1.84811e-49	0.495674	0.716	0.361	4.31477e-45	10
PDIA6	2.71507e-49	0.559086	0.81	0.458	6.33888e-45	10
DCUN1D5	3.39783e-49	0.264612	0.436	0.161	7.93292e-45	10
PDS5A	3.5894e-49	0.280043	0.36	0.124	8.38017e-45	10
RNPS1	4.42772e-49	0.494155	0.776	0.41	1.03374e-44	10
HNRNPLL	4.8477e-49	0.263381	0.397	0.141	1.13179e-44	10
FIBP	5.94726e-49	0.430087	0.63	0.291	1.38851e-44	10
HDAC2	6.4303e-49	0.324912	0.49	0.197	1.50128e-44	10
CBFB	7.20562e-49	0.283646	0.295	0.093	1.6823e-44	10
NDUFB1	9.07611e-49	0.46468	0.646	0.31	2.119e-44	10
PSMA7	9.6137e-49	0.526262	0.932	0.712	2.24451e-44	10
EIF4E	1.04354e-48	0.349046	0.547	0.23	2.43634e-44	10
SUMO3	1.06701e-48	0.455697	0.639	0.302	2.49114e-44	10
NAP1L4	1.46052e-48	0.38267	0.674	0.309	3.40987e-44	10
KPNB1	1.87774e-48	0.479439	0.758	0.4	4.38397e-44	10
VBP1	1.87926e-48	0.338722	0.478	0.189	4.38751e-44	10
AKR7A2	2.26987e-48	0.427411	0.513	0.22	5.29946e-44	10
MRPS16	2.98906e-48	0.368288	0.522	0.22	6.97855e-44	10
CXCR4	3.03138e-48	0.459158	0.565	0.249	7.07735e-44	10
NUTF2	4.30954e-48	0.447202	0.637	0.302	1.00615e-43	10
HSPD1	5.23207e-48	0.576843	0.671	0.347	1.22153e-43	10
MAPRE1	5.39862e-48	0.353114	0.555	0.235	1.26042e-43	10
RNASEH2B	7.69363e-48	0.388574	0.589	0.263	1.79623e-43	10
SLC25A3	8.26433e-48	0.546104	0.907	0.661	1.92947e-43	10
MDM2	8.30808e-48	0.291416	0.404	0.148	1.93969e-43	10
LMF2	9.49095e-48	0.331036	0.411	0.155	2.21585e-43	10
CCT2	9.71299e-48	0.479076	0.657	0.321	2.26769e-43	10
PRDX6	9.87458e-48	0.493692	0.735	0.397	2.30542e-43	10
NXT1	1.03034e-47	0.373208	0.395	0.149	2.40553e-43	10
EEF1E1	1.42304e-47	0.348606	0.429	0.167	3.32236e-43	10
LRRC59	1.66365e-47	0.300037	0.39	0.143	3.88413e-43	10
CTCF	2.06996e-47	0.307705	0.34	0.117	4.83274e-43	10
ITGAE	2.35208e-47	0.392031	0.487	0.2	5.49139e-43	10
HP1BP3	2.63801e-47	0.629464	0.744	0.433	6.15895e-43	10
ATP5F1C	2.7807e-47	0.516674	0.801	0.461	6.4921e-43	10
ROMO1	2.81486e-47	0.518677	0.758	0.415	6.57184e-43	10
PRPS1	3.52454e-47	0.27882	0.358	0.124	8.22875e-43	10
VDAC1	5.14044e-47	0.500459	0.719	0.377	1.20014e-42	10
TMEM109	5.39479e-47	0.434386	0.619	0.286	1.25952e-42	10
H1FX	8.00951e-47	0.317066	0.311	0.103	1.86998e-42	10
RBM8A	9.02305e-47	0.490374	0.828	0.498	2.10661e-42	10
RBMX	9.6076e-47	0.468449	0.696	0.347	2.24309e-42	10
LINC02446	1.51625e-46	0.58981	0.379	0.142	3.53998e-42	10
XRCC5	1.59502e-46	0.539044	0.844	0.519	3.7239e-42	10
SDF2L1	1.63239e-46	0.439732	0.592	0.272	3.81114e-42	10
STOML2	2.25254e-46	0.345449	0.531	0.225	5.25901e-42	10
HSPE1	2.35258e-46	0.600707	0.742	0.423	5.49257e-42	10
SRSF1	3.03e-46	0.391419	0.657	0.311	7.07415e-42	10
GPAA1	3.96166e-46	0.424058	0.558	0.251	9.2493e-42	10
ELP5	7.6689e-46	0.304518	0.474	0.192	1.79046e-41	10
PDZD11	9.00422e-46	0.257609	0.374	0.136	2.10222e-41	10
EXOSC9	9.12405e-46	0.265611	0.302	0.099	2.13019e-41	10
PSMD8	9.75797e-46	0.491665	0.801	0.463	2.27819e-41	10
BAX	1.05668e-45	0.505189	0.725	0.381	2.46704e-41	10
TRIM28	1.17756e-45	0.33624	0.342	0.122	2.74924e-41	10
R3HDM1	1.57859e-45	0.257207	0.326	0.111	3.68554e-41	10
TIMM23	1.74036e-45	0.288087	0.401	0.152	4.06321e-41	10
PARP1	1.8008e-45	0.491772	0.764	0.413	4.20432e-41	10
PSMB3	1.83167e-45	0.497481	0.886	0.557	4.27639e-41	10
ATP5IF1	2.71005e-45	0.504416	0.896	0.599	6.32714e-41	10
DCPS	2.83168e-45	0.308548	0.438	0.173	6.61113e-41	10
MAZ	2.89006e-45	0.371547	0.463	0.19	6.74742e-41	10
RPS27L	3.53583e-45	0.612379	0.794	0.485	8.25511e-41	10
NCL	4.78195e-45	0.560179	0.925	0.687	1.11644e-40	10
PPM1G	4.96009e-45	0.510727	0.741	0.409	1.15803e-40	10
TMEM258	6.60123e-45	0.507934	0.882	0.592	1.54119e-40	10
MRPL52	8.7636e-45	0.456408	0.676	0.345	2.04604e-40	10
ARL2	1.03657e-44	0.306779	0.504	0.211	2.42009e-40	10
PSMA1	1.50274e-44	0.475622	0.757	0.407	3.50846e-40	10
SLC20A1	1.58776e-44	0.394431	0.456	0.188	3.70695e-40	10
CAMTA1	1.67238e-44	0.314409	0.465	0.19	3.90451e-40	10
DAZAP1	1.81747e-44	0.240277	0.338	0.119	4.24325e-40	10
PBRM1	2.7544e-44	0.306597	0.369	0.138	6.4307e-40	10
SF3B4	3.016e-44	0.434826	0.633	0.311	7.04145e-40	10
GLO1	4.17482e-44	0.285082	0.388	0.148	9.74695e-40	10
YIF1B	4.66548e-44	0.30334	0.47	0.193	1.08925e-39	10
PPIF	7.04528e-44	0.296407	0.345	0.126	1.64486e-39	10
PFKP	7.33013e-44	0.258579	0.345	0.122	1.71137e-39	10
PHF5A	1.0232e-43	0.328317	0.501	0.213	2.38886e-39	10
RNF168	1.2635e-43	0.294452	0.369	0.136	2.9499e-39	10
MRPL12	1.45959e-43	0.32612	0.39	0.152	3.40771e-39	10
LUC7L2	1.48294e-43	0.362673	0.605	0.277	3.46223e-39	10
NDUFS6	1.58768e-43	0.461316	0.771	0.418	3.70676e-39	10
LDHB	1.7462e-43	0.507624	0.898	0.635	4.07685e-39	10
GON7	1.87034e-43	0.267803	0.311	0.107	4.36669e-39	10
ILKAP	2.18872e-43	0.249646	0.487	0.198	5.11e-39	10
CYC1	2.37015e-43	0.368115	0.657	0.312	5.53359e-39	10
MPDU1	2.98105e-43	0.257804	0.377	0.143	6.95986e-39	10
APOBEC3G	3.40998e-43	0.546222	0.776	0.448	7.96127e-39	10
MRPL28	3.59546e-43	0.310551	0.526	0.228	8.39431e-39	10
SRSF7	3.68255e-43	0.539032	0.887	0.594	8.59766e-39	10
MTA2	3.89438e-43	0.265237	0.349	0.125	9.09221e-39	10
UCHL5	4.48765e-43	0.287075	0.433	0.171	1.04773e-38	10
TXNDC17	4.62549e-43	0.440501	0.596	0.288	1.07991e-38	10
ATP5MF	6.10799e-43	0.475432	0.878	0.596	1.42603e-38	10
RAB11A	6.41545e-43	0.389619	0.64	0.311	1.49782e-38	10
LSM8	1.13607e-42	0.395199	0.766	0.403	2.65238e-38	10
FUBP1	1.19477e-42	0.315869	0.445	0.182	2.78943e-38	10
THOC3	1.35172e-42	0.263493	0.431	0.171	3.15586e-38	10
YWHAE	1.38221e-42	0.398573	0.617	0.299	3.22704e-38	10
HCFC1	1.40151e-42	0.276572	0.349	0.128	3.27212e-38	10
TESC	2.0932e-42	0.31572	0.342	0.125	4.887e-38	10
APOBEC3C	2.55069e-42	0.403973	0.589	0.279	5.9551e-38	10
POLR2L	3.22364e-42	0.498457	0.864	0.554	7.52623e-38	10
ADSL	3.3087e-42	0.303401	0.503	0.215	7.72483e-38	10
PPP5C	3.32494e-42	0.237683	0.358	0.131	7.76275e-38	10
GZMB	3.40368e-42	0.545088	0.617	0.304	7.94658e-38	10
GMEB1	3.84777e-42	0.244664	0.313	0.109	8.98338e-38	10
RRP7A	3.89456e-42	0.380189	0.496	0.219	9.09262e-38	10
MYCBP	5.39174e-42	0.252406	0.385	0.148	1.25881e-37	10
IMMT	6.8678e-42	0.334798	0.458	0.195	1.60342e-37	10
SFXN1	6.9375e-42	0.26618	0.492	0.2	1.6197e-37	10
STIP1	9.57252e-42	0.338216	0.483	0.208	2.2349e-37	10
NUP58	1.0933e-41	0.220563	0.317	0.11	2.55252e-37	10
EIF4EBP1	1.11732e-41	0.36434	0.363	0.143	2.60861e-37	10
TCERG1	1.24479e-41	0.253948	0.401	0.156	2.90622e-37	10
GLRX3	1.4359e-41	0.300582	0.467	0.197	3.35239e-37	10
COX7B	1.56213e-41	0.473387	0.839	0.493	3.64711e-37	10
TSPAN5	1.65525e-41	0.282274	0.32	0.112	3.86451e-37	10
FKBP3	1.65986e-41	0.291203	0.408	0.162	3.87528e-37	10
OLA1	1.86338e-41	0.331708	0.504	0.221	4.35044e-37	10
IAH1	1.95353e-41	0.325884	0.585	0.267	4.5609e-37	10
SEPTIN7	1.97811e-41	0.451369	0.95	0.701	4.6183e-37	10
DNAJC8	2.54601e-41	0.420997	0.741	0.389	5.94416e-37	10
PPP1CA	3.04517e-41	0.464081	0.939	0.717	7.10956e-37	10
EIF2S1	3.39773e-41	0.306106	0.449	0.188	7.93267e-37	10
SUCLA2	3.44638e-41	0.225894	0.345	0.126	8.04627e-37	10
TIPRL	5.0072e-41	0.272243	0.483	0.205	1.16903e-36	10
PTPN7	5.7856e-41	0.361738	0.714	0.355	1.35076e-36	10
IER3IP1	6.10639e-41	0.359423	0.556	0.256	1.42566e-36	10
RPL26L1	7.00318e-41	0.273774	0.34	0.128	1.63503e-36	10
MRPL11	8.11258e-41	0.366938	0.522	0.239	1.89404e-36	10
PDCD1	9.57471e-41	0.267261	0.467	0.192	2.23541e-36	10
VPS29	1.58149e-40	0.389139	0.726	0.379	3.69231e-36	10
CSNK2B	2.18281e-40	0.483249	0.9	0.611	5.09621e-36	10
PSME2	2.39253e-40	0.464526	0.968	0.746	5.58584e-36	10
KIF21A	2.49773e-40	0.201599	0.304	0.103	5.83144e-36	10
DHX9	2.61908e-40	0.326028	0.478	0.207	6.11477e-36	10
OIP5-AS1	2.69498e-40	0.275648	0.53	0.233	6.29198e-36	10
ETFB	3.23354e-40	0.367602	0.585	0.284	7.54936e-36	10
NUDCD2	3.76257e-40	0.332886	0.49	0.215	8.78448e-36	10
CCL4	4.00083e-40	0.239551	0.816	0.455	9.34074e-36	10
NDUFC2	4.4669e-40	0.446192	0.866	0.565	1.04289e-35	10
NNT	4.67493e-40	0.233037	0.324	0.117	1.09146e-35	10
HSD17B10	4.77939e-40	0.364369	0.54	0.249	1.11585e-35	10
TSEN15	4.79581e-40	0.252868	0.408	0.161	1.11968e-35	10
SLIRP	6.65471e-40	0.313893	0.499	0.221	1.55368e-35	10
NELFE	9.53382e-40	0.279484	0.454	0.193	2.22586e-35	10
ELOC	1.05028e-39	0.407578	0.699	0.369	2.4521e-35	10
CDC123	1.0595e-39	0.290392	0.569	0.257	2.47361e-35	10
CSRP1	1.16353e-39	0.280376	0.395	0.159	2.7165e-35	10
ASXL1	1.21866e-39	0.173768	0.331	0.118	2.84521e-35	10
SPCS3	1.30217e-39	0.366764	0.631	0.311	3.04017e-35	10
HDAC1	1.33272e-39	0.411126	0.642	0.325	3.1115e-35	10
USP14	1.45292e-39	0.240288	0.456	0.189	3.39212e-35	10
NDUFA4	1.93407e-39	0.449617	0.921	0.72	4.51547e-35	10
CENPT	1.99283e-39	0.250359	0.352	0.133	4.65266e-35	10
HMGN3	2.11557e-39	0.43759	0.837	0.505	4.93922e-35	10
CD99	2.30836e-39	0.436397	0.973	0.75	5.38933e-35	10
AP2S1	2.60671e-39	0.387571	0.816	0.436	6.08588e-35	10
PSMB6	3.34209e-39	0.442423	0.805	0.477	7.80277e-35	10
MRPL22	3.87479e-39	0.249064	0.431	0.178	9.04647e-35	10
CCDC82	4.03221e-39	0.255261	0.392	0.156	9.41401e-35	10
TMEM126A	4.55353e-39	0.245985	0.372	0.146	1.06311e-34	10
VPS25	7.75791e-39	0.2849	0.431	0.181	1.81124e-34	10
CPSF6	7.76306e-39	0.258202	0.447	0.188	1.81244e-34	10
NDUFB2	7.93832e-39	0.498747	0.887	0.627	1.85336e-34	10
MED4	7.95407e-39	0.322486	0.488	0.216	1.85704e-34	10
PSMB8	8.65799e-39	0.441978	0.936	0.723	2.02138e-34	10
MANF	9.41426e-39	0.307683	0.494	0.217	2.19795e-34	10
MCTS1	1.36235e-38	0.287886	0.444	0.191	3.18068e-34	10
DNAJC15	1.48378e-38	0.345195	0.667	0.337	3.46417e-34	10
BCAP29	1.60222e-38	0.224004	0.37	0.144	3.74071e-34	10
HCFC1R1	1.74979e-38	0.275169	0.436	0.184	4.08522e-34	10
SF3A2	1.75195e-38	0.359954	0.596	0.285	4.09027e-34	10
SF3B3	3.23068e-38	0.271614	0.458	0.195	7.54266e-34	10
CD151	3.41195e-38	0.291165	0.411	0.173	7.96589e-34	10
POP5	3.87381e-38	0.263362	0.526	0.233	9.04418e-34	10
ANAPC15	5.13667e-38	0.279927	0.381	0.155	1.19926e-33	10
HNRNPUL1	6.2749e-38	0.327424	0.558	0.264	1.465e-33	10
TMUB1	7.98921e-38	0.297445	0.451	0.193	1.86524e-33	10
COMTD1	8.40998e-38	0.213128	0.318	0.117	1.96348e-33	10
COPS8	1.0004e-37	0.220858	0.374	0.146	2.33563e-33	10
PDCD5	1.09945e-37	0.439195	0.589	0.299	2.5669e-33	10
MFAP1	1.23651e-37	0.203429	0.356	0.136	2.88688e-33	10
PSMA3	1.40269e-37	0.393603	0.66	0.342	3.27486e-33	10
KEAP1	1.48942e-37	0.21795	0.374	0.147	3.47735e-33	10
INO80E	1.49505e-37	0.238479	0.445	0.189	3.49048e-33	10
NDUFA2	1.5127e-37	0.410977	0.769	0.431	3.53171e-33	10
CCL3	1.81632e-37	0.332195	0.551	0.26	4.24056e-33	10
TIMM17A	2.1527e-37	0.282016	0.435	0.187	5.0259e-33	10
ELAVL1	2.17377e-37	0.272453	0.438	0.187	5.0751e-33	10
PNKD	2.19185e-37	0.314637	0.574	0.271	5.1173e-33	10
LAGE3	2.42825e-37	0.355907	0.469	0.213	5.66923e-33	10
PCMT1	2.7295e-37	0.302975	0.583	0.276	6.37256e-33	10
SREK1	3.04232e-37	0.263584	0.394	0.162	7.10291e-33	10
HNRNPM	3.54596e-37	0.379814	0.698	0.371	8.27874e-33	10
CCT8	5.71811e-37	0.430176	0.707	0.393	1.33501e-32	10
RNF167	7.93653e-37	0.39913	0.775	0.438	1.85294e-32	10
APIP	1.04467e-36	0.207172	0.342	0.132	2.43898e-32	10
MRPL57	1.05818e-36	0.468514	0.737	0.419	2.47054e-32	10
LAG3	1.1441e-36	0.263386	0.639	0.301	2.67114e-32	10
POMP	1.15326e-36	0.426213	0.835	0.512	2.69251e-32	10
PTMS	1.26473e-36	0.34106	0.519	0.242	2.95276e-32	10
PMVK	1.37559e-36	0.275364	0.413	0.176	3.2116e-32	10
GSS	1.82681e-36	0.219553	0.338	0.131	4.26505e-32	10
CYB5A	2.22497e-36	0.264173	0.352	0.141	5.19465e-32	10
ATP5MPL	2.43072e-36	0.421462	0.814	0.493	5.67499e-32	10
NELFCD	2.48758e-36	0.297568	0.476	0.214	5.80776e-32	10
RTRAF	3.0728e-36	0.412627	0.812	0.493	7.17407e-32	10
KRR1	3.20082e-36	0.219552	0.445	0.187	7.47295e-32	10
MRPL39	3.28307e-36	0.2025	0.335	0.127	7.66497e-32	10
MRPS15	3.51799e-36	0.283561	0.474	0.212	8.21346e-32	10
FASLG	3.78932e-36	0.186912	0.522	0.225	8.84692e-32	10
CLEC2D	3.89633e-36	0.353053	0.66	0.329	9.09676e-32	10
EZR	4.17215e-36	0.44763	0.821	0.506	9.74072e-32	10
ILF3	4.43901e-36	0.35642	0.658	0.341	1.03638e-31	10
XRCC6	4.6379e-36	0.451523	0.826	0.522	1.08281e-31	10
SPCS2	5.83749e-36	0.35615	0.766	0.422	1.36288e-31	10
NUDC	8.00563e-36	0.368956	0.619	0.314	1.86908e-31	10
PHPT1	8.23021e-36	0.44878	0.651	0.346	1.92151e-31	10
DRG1	1.15338e-35	0.224785	0.335	0.13	2.6928e-31	10
UBE2V2	1.164e-35	0.255659	0.485	0.217	2.71758e-31	10
MRPL47	1.33246e-35	0.247436	0.39	0.163	3.11088e-31	10
CD320	1.61805e-35	0.240041	0.343	0.132	3.77765e-31	10
COX7A2	1.74108e-35	0.450385	0.893	0.655	4.06491e-31	10
SAR1B	1.80604e-35	0.215148	0.388	0.161	4.21656e-31	10
WDR1	2.04486e-35	0.428902	0.844	0.562	4.77414e-31	10
ACP1	2.28852e-35	0.342306	0.615	0.309	5.34302e-31	10
SRSF4	2.41435e-35	0.348322	0.619	0.312	5.63677e-31	10
PRPF38A	2.46939e-35	0.208023	0.408	0.17	5.7653e-31	10
ALG5	2.49745e-35	0.252937	0.358	0.144	5.8308e-31	10
POLE3	4.46873e-35	0.236022	0.369	0.152	1.04332e-30	10
RASSF1	4.68747e-35	0.243458	0.628	0.299	1.09438e-30	10
TNFRSF9	5.60996e-35	0.448321	0.415	0.181	1.30976e-30	10
AP1M1	6.42803e-35	0.277589	0.463	0.207	1.50075e-30	10
USP39	6.45719e-35	0.217938	0.354	0.141	1.50756e-30	10
CHCHD3	7.11237e-35	0.207817	0.349	0.139	1.66053e-30	10
SMC5	7.27735e-35	0.280846	0.404	0.173	1.69904e-30	10
AGK	7.74813e-35	0.247186	0.349	0.137	1.80896e-30	10
MRPS18C	9.92913e-35	0.278582	0.572	0.274	2.31815e-30	10
TECR	1.2613e-34	0.371326	0.735	0.409	2.94475e-30	10
PSMA6	1.32244e-34	0.450183	0.83	0.527	3.0875e-30	10
CFDP1	1.3883e-34	0.272386	0.395	0.17	3.24126e-30	10
CCT6A	1.39088e-34	0.380494	0.664	0.361	3.2473e-30	10
CCT5	1.48989e-34	0.358315	0.633	0.332	3.47844e-30	10
RPA2	1.80776e-34	0.318885	0.571	0.279	4.22059e-30	10
GSTP1	1.86732e-34	0.489256	0.898	0.63	4.35964e-30	10
MRPL16	2.11709e-34	0.258187	0.488	0.222	4.94278e-30	10
CXXC1	2.18667e-34	0.182394	0.347	0.136	5.10522e-30	10
ID3	2.26783e-34	0.560511	0.515	0.264	5.29469e-30	10
NDUFAB1	2.52814e-34	0.419066	0.726	0.417	5.90245e-30	10
FKBP5	2.85516e-34	0.315033	0.449	0.205	6.66594e-30	10
RANGRF	4.04175e-34	0.234617	0.419	0.179	9.43626e-30	10
NAA50	4.74541e-34	0.216953	0.363	0.148	1.10791e-29	10
GSTO1	6.14874e-34	0.31299	0.644	0.33	1.43555e-29	10
ETFA	6.84748e-34	0.300625	0.576	0.287	1.59868e-29	10
PITHD1	8.11932e-34	0.266867	0.415	0.18	1.89562e-29	10
TXNDC9	8.29512e-34	0.208155	0.438	0.19	1.93666e-29	10
NOP58	9.42156e-34	0.281949	0.522	0.247	2.19965e-29	10
ABHD3	1.21573e-33	0.226753	0.338	0.136	2.83836e-29	10
CLTA	1.41308e-33	0.388938	0.791	0.473	3.29911e-29	10
MPC1	1.60631e-33	0.257992	0.442	0.199	3.75025e-29	10
ZCRB1	1.96688e-33	0.186901	0.433	0.187	4.59207e-29	10
NDUFS3	2.1183e-33	0.279204	0.553	0.27	4.9456e-29	10
ERGIC2	2.25465e-33	0.219277	0.492	0.222	5.26392e-29	10
RNF34	2.50849e-33	0.181153	0.361	0.146	5.85658e-29	10
ZNF207	2.6087e-33	0.305802	0.714	0.378	6.09052e-29	10
UBE2I	3.35736e-33	0.437439	0.803	0.511	7.83843e-29	10
ERG28	3.82983e-33	0.175968	0.361	0.144	8.9415e-29	10
CD96	3.84362e-33	0.276174	0.687	0.34	8.97369e-29	10
ATP2A3	4.04056e-33	0.224382	0.415	0.175	9.43351e-29	10
ACTN4	4.17671e-33	0.280229	0.694	0.366	9.75137e-29	10
COA3	4.35316e-33	0.259199	0.562	0.272	1.01633e-28	10
POLR2G	5.07482e-33	0.345532	0.671	0.364	1.18482e-28	10
UBE2L3	6.16011e-33	0.335502	0.691	0.369	1.4382e-28	10
POP4	7.75503e-33	0.241651	0.428	0.188	1.81057e-28	10
CCT4	7.98362e-33	0.375734	0.733	0.416	1.86393e-28	10
SUCLG1	9.18132e-33	0.274706	0.538	0.259	2.14356e-28	10
P2RY10	1.05276e-32	0.252068	0.372	0.152	2.45787e-28	10
DCK	1.07382e-32	0.347101	0.499	0.243	2.50705e-28	10
DPY30	1.25538e-32	0.252118	0.47	0.217	2.93094e-28	10
P4HB	1.57266e-32	0.337397	0.708	0.384	3.6717e-28	10
MIF4GD	1.77087e-32	0.230046	0.462	0.209	4.13445e-28	10
ANXA2	1.98389e-32	0.356519	0.787	0.457	4.63178e-28	10
MRPL18	2.05075e-32	0.280255	0.494	0.233	4.78788e-28	10
HNRNPL	2.34617e-32	0.242123	0.438	0.199	5.47761e-28	10
PSMD9	2.62224e-32	0.270398	0.538	0.262	6.12213e-28	10
NDUFA9	3.05289e-32	0.282416	0.519	0.247	7.12759e-28	10
TIMM8B	3.31919e-32	0.278121	0.565	0.278	7.74931e-28	10
U2AF2	3.54645e-32	0.233741	0.447	0.202	8.27989e-28	10
ADSS	4.60582e-32	0.290475	0.535	0.262	1.07532e-27	10
CHCHD1	5.01012e-32	0.286155	0.46	0.216	1.16971e-27	10
NDE1	5.40892e-32	0.230365	0.356	0.148	1.26282e-27	10
DCAF13	5.58393e-32	0.164793	0.347	0.141	1.30368e-27	10
CIAO2A	6.0602e-32	0.312205	0.633	0.326	1.41488e-27	10
TACC1	9.09338e-32	0.262341	0.42	0.188	2.12303e-27	10
MESD	1.13295e-31	0.259428	0.556	0.276	2.64511e-27	10
RAD23A	1.19732e-31	0.369318	0.728	0.415	2.79538e-27	10
SMARCC1	2.44551e-31	0.195807	0.343	0.143	5.70954e-27	10
COPE	2.50899e-31	0.407578	0.871	0.564	5.85773e-27	10
NDUFA11	2.63334e-31	0.392952	0.918	0.654	6.14806e-27	10
TIGIT	2.95532e-31	0.22351	0.676	0.343	6.89978e-27	10
EIF5A	2.97081e-31	0.450954	0.73	0.455	6.93595e-27	10
PSMD12	3.21071e-31	0.2313	0.415	0.186	7.49604e-27	10
CCAR1	4.1955e-31	0.21161	0.494	0.231	9.79524e-27	10
SLC25A39	5.25903e-31	0.248907	0.531	0.258	1.22782e-26	10
NDUFV2	5.43124e-31	0.382154	0.764	0.462	1.26803e-26	10
DCP2	9.09793e-31	0.316441	0.54	0.276	2.12409e-26	10
NSMCE1	9.18113e-31	0.237149	0.485	0.228	2.14352e-26	10
UBE2N	9.36752e-31	0.354548	0.667	0.373	2.18704e-26	10
VTA1	9.63351e-31	0.18401	0.36	0.152	2.24913e-26	10
GTF3C6	1.04646e-30	0.284809	0.555	0.282	2.44318e-26	10
RIC8A	1.69979e-30	0.221255	0.388	0.171	3.96851e-26	10
RAB1B	1.83327e-30	0.277733	0.696	0.372	4.28013e-26	10
SYNCRIP	1.92657e-30	0.234092	0.547	0.267	4.49797e-26	10
WBP11	2.36229e-30	0.223835	0.442	0.203	5.51525e-26	10
HNRNPH1	2.41327e-30	0.246848	0.581	0.289	5.63426e-26	10
ILK	2.41537e-30	0.275066	0.619	0.319	5.63917e-26	10
RAB8A	2.7056e-30	0.267681	0.589	0.295	6.31676e-26	10
ARHGDIA	3.00186e-30	0.364567	0.825	0.511	7.00844e-26	10
PMS2	3.21223e-30	0.20543	0.369	0.158	7.4996e-26	10
TPR	3.35494e-30	0.344741	0.73	0.431	7.83279e-26	10
PPIG	3.45714e-30	0.289242	0.685	0.374	8.07139e-26	10
UQCR10	3.52308e-30	0.372319	0.905	0.675	8.22534e-26	10
DCAF7	3.60943e-30	0.31773	0.569	0.296	8.42693e-26	10
BABAM1	3.6412e-30	0.254237	0.476	0.228	8.50111e-26	10
GNG2	4.0935e-30	0.278755	0.671	0.354	9.55709e-26	10
USP48	4.85138e-30	0.213954	0.392	0.173	1.13265e-25	10
SEC61G	6.59997e-30	0.363358	0.791	0.474	1.5409e-25	10
USB1	6.64201e-30	0.143655	0.381	0.164	1.55071e-25	10
CCT7	7.36272e-30	0.338084	0.68	0.381	1.71897e-25	10
ARPC5L	8.70377e-30	0.336135	0.839	0.527	2.03207e-25	10
C1D	8.76128e-30	0.212765	0.519	0.25	2.0455e-25	10
SH2D2A	8.89769e-30	0.239099	0.699	0.359	2.07734e-25	10
HNRNPU	8.98852e-30	0.423289	0.81	0.516	2.09855e-25	10
SNHG1	1.13222e-29	0.219567	0.411	0.185	2.6434e-25	10
CD6	1.29734e-29	0.221345	0.46	0.209	3.02891e-25	10
HAVCR2	1.30987e-29	0.205244	0.546	0.271	3.05815e-25	10
API5	1.36236e-29	0.192572	0.417	0.188	3.1807e-25	10
DENND10	1.57538e-29	0.226747	0.367	0.162	3.67804e-25	10
FUT8	1.62685e-29	0.155853	0.367	0.155	3.79821e-25	10
LCMT1	1.87656e-29	0.166647	0.349	0.146	4.38122e-25	10
PSMD11	2.05057e-29	0.270444	0.531	0.265	4.78746e-25	10
FAM192A	2.17627e-29	0.177542	0.388	0.173	5.08094e-25	10
OASL	2.89905e-29	0.220223	0.408	0.181	6.76841e-25	10
SUMO1	3.16633e-29	0.351562	0.758	0.46	7.39243e-25	10
MRPS26	3.28961e-29	0.248881	0.428	0.2	7.68025e-25	10
RNF4	3.41935e-29	0.205452	0.44	0.203	7.98316e-25	10
KLRC4	4.00958e-29	0.234512	0.401	0.177	9.36116e-25	10
GET3	4.26516e-29	0.246762	0.538	0.27	9.95787e-25	10
DDT	4.34806e-29	0.385929	0.725	0.437	1.01514e-24	10
MRPL34	4.63108e-29	0.304176	0.615	0.326	1.08122e-24	10
FRG1	5.35537e-29	0.222018	0.436	0.205	1.25032e-24	10
PSMB7	5.67741e-29	0.258732	0.521	0.259	1.3255e-24	10
TMEM167A	6.18822e-29	0.244458	0.478	0.235	1.44476e-24	10
BUD31	8.44131e-29	0.254277	0.597	0.308	1.97079e-24	10
CD58	9.83226e-29	0.169247	0.403	0.18	2.29554e-24	10
C21orf91	1.01929e-28	0.135545	0.377	0.161	2.37973e-24	10
FUNDC2	1.05864e-28	0.272691	0.553	0.285	2.47162e-24	10
MAP4K1	1.0866e-28	0.181879	0.504	0.236	2.53689e-24	10
SMARCB1	1.17498e-28	0.267201	0.487	0.237	2.74323e-24	10
ZNF706	1.21308e-28	0.435815	0.73	0.455	2.83218e-24	10
PSMC5	1.22789e-28	0.326037	0.676	0.381	2.86675e-24	10
ERVK3-1	1.51309e-28	0.204538	0.397	0.179	3.5326e-24	10
CCT3	1.69989e-28	0.33115	0.649	0.366	3.96874e-24	10
ATP5F1B	1.75591e-28	0.387491	0.894	0.661	4.09952e-24	10
SSNA1	1.88244e-28	0.290201	0.655	0.355	4.39493e-24	10
ADRM1	2.78797e-28	0.293239	0.692	0.386	6.50907e-24	10
POLR2J	3.02523e-28	0.244048	0.53	0.266	7.063e-24	10
ACTR1A	3.04969e-28	0.197061	0.435	0.204	7.12011e-24	10
CAPRIN1	3.35892e-28	0.244369	0.501	0.251	7.84207e-24	10
PSMD2	3.37779e-28	0.283283	0.547	0.281	7.88612e-24	10
CNIH4	3.49167e-28	0.187821	0.478	0.227	8.152e-24	10
OSGEP	3.52856e-28	0.20607	0.435	0.206	8.23813e-24	10
EIF4A1	3.69007e-28	0.414194	0.893	0.645	8.6152e-24	10
ABCF1	3.80237e-28	0.165675	0.401	0.18	8.87738e-24	10
METTL26	3.87934e-28	0.302004	0.685	0.387	9.05709e-24	10
RTF1	3.89127e-28	0.189447	0.451	0.211	9.08495e-24	10
TARDBP	5.13259e-28	0.20048	0.408	0.189	1.19831e-23	10
PRDX2	5.83658e-28	0.401081	0.612	0.347	1.36267e-23	10
MRPS14	6.39029e-28	0.167266	0.369	0.162	1.49194e-23	10
SNAP47	7.09389e-28	0.143318	0.358	0.154	1.65621e-23	10
SF3A3	7.46918e-28	0.182908	0.454	0.213	1.74383e-23	10
ARPC5	8.3516e-28	0.386681	0.868	0.631	1.94985e-23	10
MRPL14	8.42088e-28	0.288567	0.497	0.254	1.96602e-23	10
ABRACL	8.91179e-28	0.347983	0.825	0.537	2.08063e-23	10
GZMK	9.72985e-28	0.184747	0.519	0.259	2.27163e-23	10
SPN	1.07381e-27	0.271402	0.664	0.36	2.50702e-23	10
DECR1	1.11247e-27	0.231466	0.61	0.316	2.59728e-23	10
LIME1	1.20879e-27	0.302048	0.691	0.379	2.82216e-23	10
MAPK1IP1L	1.22662e-27	0.223084	0.492	0.243	2.86379e-23	10
PRELID3B	1.40337e-27	0.151198	0.374	0.165	3.27644e-23	10
EIF2S2	1.46348e-27	0.266744	0.581	0.304	3.41678e-23	10
PLAAT3	1.53628e-27	0.176094	0.46	0.215	3.58675e-23	10
UQCRH	1.53814e-27	0.377388	0.886	0.642	3.5911e-23	10
SSR3	1.66136e-27	0.295783	0.603	0.321	3.87878e-23	10
C22orf39	1.6866e-27	0.147548	0.395	0.178	3.93771e-23	10
GTF2A2	1.7104e-27	0.30159	0.676	0.377	3.99327e-23	10
G3BP1	1.7627e-27	0.255981	0.603	0.316	4.11537e-23	10
THRAP3	1.91089e-27	0.314865	0.762	0.45	4.46136e-23	10
PIN4	2.22008e-27	0.210528	0.47	0.227	5.18323e-23	10
TMEM160	2.33524e-27	0.294007	0.648	0.357	5.4521e-23	10
FAM3C	2.38929e-27	0.205306	0.39	0.18	5.57827e-23	10
IDI1	3.22936e-27	0.193821	0.472	0.225	7.5396e-23	10
NDUFA7	3.70773e-27	0.340288	0.621	0.348	8.65644e-23	10
CAND1	3.83408e-27	0.198197	0.436	0.208	8.95143e-23	10
UQCRC1	4.2341e-27	0.289547	0.631	0.344	9.88535e-23	10
CDC5L	4.29166e-27	0.198282	0.392	0.181	1.00197e-22	10
ABI3	4.36153e-27	0.236819	0.753	0.41	1.01829e-22	10
SNRNP200	4.81848e-27	0.215321	0.547	0.277	1.12497e-22	10
CCDC124	5.18237e-27	0.227524	0.501	0.25	1.20993e-22	10
BSG	5.63277e-27	0.325192	0.803	0.498	1.31508e-22	10
RCN2	9.32306e-27	0.202314	0.531	0.263	2.17666e-22	10
MRPL36	1.04793e-26	0.188153	0.501	0.248	2.4466e-22	10
PGK1	1.06796e-26	0.392516	0.889	0.62	2.49337e-22	10
VPS26A	1.14017e-26	0.161546	0.397	0.182	2.66196e-22	10
FARSA	1.17846e-26	0.199107	0.41	0.193	2.75135e-22	10
PDAP1	1.364e-26	0.248408	0.512	0.26	3.18452e-22	10
SMARCE1	1.57434e-26	0.193421	0.555	0.281	3.67562e-22	10
ELOB	1.72241e-26	0.339668	0.932	0.723	4.02131e-22	10
HACD4	1.75144e-26	0.218063	0.438	0.214	4.08909e-22	10
TIMM17B	1.78399e-26	0.234667	0.547	0.28	4.16507e-22	10
GID8	1.78444e-26	0.1971	0.496	0.243	4.16613e-22	10
DUSP23	1.89248e-26	0.249641	0.526	0.272	4.41838e-22	10
PUF60	1.92029e-26	0.272942	0.633	0.343	4.48331e-22	10
POLR2I	2.13348e-26	0.205659	0.506	0.251	4.98104e-22	10
GZMH	2.44557e-26	0.0833986	0.565	0.283	5.70968e-22	10
SF3B6	3.09335e-26	0.292641	0.719	0.419	7.22204e-22	10
STMP1	3.82999e-26	0.267747	0.628	0.341	8.94189e-22	10
DCTN2	3.95984e-26	0.232584	0.551	0.284	9.24505e-22	10
PTBP3	4.21991e-26	0.214817	0.549	0.28	9.85223e-22	10
ATP5MC1	4.26864e-26	0.40941	0.635	0.385	9.96599e-22	10
GLIPR2	4.34035e-26	0.248355	0.476	0.238	1.01334e-21	10
RPN1	4.5513e-26	0.280925	0.655	0.362	1.06259e-21	10
VKORC1	5.36238e-26	0.239505	0.562	0.293	1.25196e-21	10
EIF1AX	5.39414e-26	0.250216	0.567	0.302	1.25937e-21	10
LINC01871	5.64219e-26	0.20083	0.445	0.212	1.31728e-21	10
MCRIP1	5.75424e-26	0.230992	0.494	0.252	1.34344e-21	10
SELENOK	5.79036e-26	0.244541	0.623	0.333	1.35188e-21	10
RAP1GDS1	6.68939e-26	0.168847	0.376	0.172	1.56177e-21	10
SLC38A2	7.02662e-26	0.199876	0.385	0.179	1.6405e-21	10
BZW1	8.34341e-26	0.302001	0.712	0.42	1.94794e-21	10
RER1	8.43391e-26	0.252381	0.669	0.372	1.96907e-21	10
RTCB	8.5335e-26	0.154029	0.435	0.208	1.99232e-21	10
PCNP	8.8033e-26	0.22966	0.499	0.253	2.05531e-21	10
TSG101	9.05279e-26	0.183886	0.426	0.204	2.11356e-21	10
IFI6	1.25722e-25	0.166012	0.44	0.213	2.93522e-21	10
UQCRFS1	1.30602e-25	0.304593	0.748	0.443	3.04915e-21	10
PLEKHJ1	1.3657e-25	0.183982	0.503	0.25	3.18851e-21	10
WNK1	1.46226e-25	0.235651	0.547	0.29	3.41393e-21	10
EWSR1	1.52986e-25	0.271241	0.735	0.438	3.57177e-21	10
FDX1	1.5728e-25	0.174956	0.401	0.189	3.67201e-21	10
PHF20L1	1.83189e-25	0.181222	0.374	0.173	4.27691e-21	10
PSMA5	1.8843e-25	0.360436	0.778	0.498	4.39928e-21	10
DDX46	1.95307e-25	0.264104	0.676	0.383	4.55983e-21	10
COMMD1	2.30208e-25	0.169982	0.417	0.198	5.37468e-21	10
PBDC1	2.37785e-25	0.17076	0.436	0.208	5.55156e-21	10
LSM6	2.50856e-25	0.279608	0.673	0.385	5.85673e-21	10
FAM177A1	2.73685e-25	0.177802	0.44	0.214	6.38973e-21	10
TGS1	3.29188e-25	0.164108	0.388	0.181	7.68555e-21	10
ORMDL2	3.5853e-25	0.210906	0.447	0.222	8.3706e-21	10
DR1	3.75487e-25	0.186236	0.485	0.24	8.7665e-21	10
SRRM1	3.75979e-25	0.31568	0.784	0.498	8.77799e-21	10
PSMD13	4.10649e-25	0.239247	0.59	0.314	9.58741e-21	10
PPP2CA	4.88316e-25	0.225413	0.617	0.333	1.14007e-20	10
NSL1	5.34947e-25	0.185454	0.422	0.204	1.24894e-20	10
PHB	5.56826e-25	0.27506	0.583	0.319	1.30002e-20	10
SP140	6.65072e-25	0.138447	0.504	0.246	1.55274e-20	10
HNRNPC	6.81878e-25	0.350361	0.864	0.61	1.59198e-20	10
TSTA3	7.3709e-25	0.186605	0.447	0.221	1.72088e-20	10
SIT1	8.1295e-25	0.355783	0.61	0.35	1.89799e-20	10
ARIH2	8.85305e-25	0.18432	0.436	0.214	2.06692e-20	10
NUMA1	9.08315e-25	0.209309	0.388	0.185	2.12064e-20	10
ZBTB8OS	9.78309e-25	0.165122	0.458	0.225	2.28406e-20	10
EMD	1.09524e-24	0.269365	0.66	0.377	2.55707e-20	10
EIF4H	1.11567e-24	0.261229	0.587	0.322	2.60475e-20	10
EIF4G1	1.17626e-24	0.221968	0.447	0.226	2.74621e-20	10
SRA1	1.32621e-24	0.200035	0.454	0.227	3.09629e-20	10
SRP19	1.86324e-24	0.175686	0.542	0.278	4.3501e-20	10
KLRK1	2.36709e-24	0.150389	0.769	0.411	5.52645e-20	10
FKBP1A	2.39379e-24	0.346347	0.78	0.506	5.58879e-20	10
PSMB5	2.50057e-24	0.178204	0.383	0.182	5.83808e-20	10
FXR1	2.8023e-24	0.153551	0.428	0.207	6.54254e-20	10
RUNX3	2.96572e-24	0.136055	0.513	0.259	6.92406e-20	10
STARD3NL	3.01967e-24	0.135809	0.454	0.226	7.05003e-20	10
MAP2K3	3.68792e-24	0.197886	0.431	0.212	8.61019e-20	10
CHCHD7	4.50487e-24	0.177719	0.411	0.199	1.05175e-19	10
PTPN11	4.79473e-24	0.151098	0.424	0.205	1.11943e-19	10
KHDRBS1	5.53481e-24	0.216564	0.531	0.284	1.29221e-19	10
MBD4	6.59541e-24	0.147819	0.42	0.202	1.53983e-19	10
MRPS6	7.37711e-24	0.256306	0.624	0.358	1.72233e-19	10
TIAL1	8.46403e-24	0.174462	0.538	0.279	1.9761e-19	10
AP3S1	9.53304e-24	0.23993	0.508	0.27	2.22568e-19	10
PSMD7	1.08389e-23	0.218646	0.589	0.317	2.53056e-19	10
TXN2	1.17078e-23	0.223823	0.537	0.285	2.73342e-19	10
PRPF31	1.20902e-23	0.158438	0.408	0.196	2.82271e-19	10
NDUFA1	1.22287e-23	0.319638	0.844	0.575	2.85504e-19	10
SMIM12	1.29236e-23	0.173683	0.385	0.185	3.01728e-19	10
SMARCA2	1.30283e-23	0.136207	0.445	0.22	3.04171e-19	10
EIF4EBP2	1.30787e-23	0.142357	0.39	0.186	3.05349e-19	10
CNOT1	1.34966e-23	0.152906	0.411	0.2	3.15105e-19	10
UBE2E3	1.37835e-23	0.184225	0.397	0.194	3.21804e-19	10
PHIP	1.43417e-23	0.192755	0.487	0.251	3.34835e-19	10
NUBP2	1.55918e-23	0.192043	0.424	0.211	3.64022e-19	10
PSMC1	1.58971e-23	0.161221	0.428	0.21	3.71149e-19	10
DDX39B	1.65661e-23	0.296649	0.741	0.446	3.86768e-19	10
MTLN	1.94931e-23	0.208513	0.499	0.26	4.55105e-19	10
STAG2	2.03098e-23	0.219391	0.478	0.247	4.74174e-19	10
SNX5	2.15806e-23	0.215618	0.515	0.271	5.03843e-19	10
PDIA4	2.37629e-23	0.183916	0.422	0.211	5.54791e-19	10
SAMD3	2.81465e-23	0.128081	0.413	0.193	6.57137e-19	10
NDUFS5	2.81906e-23	0.336677	0.839	0.585	6.58165e-19	10
MYO1G	3.04195e-23	0.135262	0.619	0.323	7.10204e-19	10
DNPH1	3.17543e-23	0.323091	0.558	0.316	7.41367e-19	10
WDR61	3.19383e-23	0.13317	0.388	0.186	7.45664e-19	10
LSM1	3.30794e-23	0.160919	0.424	0.208	7.72305e-19	10
MRPL55	3.35995e-23	0.135675	0.385	0.182	7.84449e-19	10
DGCR6L	3.36945e-23	0.216973	0.487	0.252	7.86665e-19	10
BATF	3.41805e-23	0.155386	0.542	0.282	7.98012e-19	10
YBX1	3.92695e-23	0.316816	0.889	0.62	9.16824e-19	10
DGKZ	4.2073e-23	0.16743	0.481	0.243	9.82279e-19	10
MMADHC	4.38576e-23	0.209075	0.605	0.33	1.02394e-18	10
PRRC2A	4.73627e-23	0.159731	0.413	0.203	1.10578e-18	10
SSBP1	4.75644e-23	0.300452	0.739	0.456	1.11049e-18	10
UBE2G1	5.24727e-23	0.175161	0.385	0.184	1.22508e-18	10
HNRNPK	5.97135e-23	0.3147	0.921	0.698	1.39413e-18	10
COMMD8	6.31875e-23	0.204566	0.47	0.244	1.47524e-18	10
HNRNPDL	7.41427e-23	0.302233	0.882	0.63	1.73101e-18	10
METTL5	7.6607e-23	0.178641	0.44	0.221	1.78854e-18	10
FBXL5	7.68909e-23	0.192295	0.422	0.214	1.79517e-18	10
ATP5MD	8.76239e-23	0.297048	0.826	0.56	2.04575e-18	10
PPP1R7	9.26882e-23	0.203454	0.51	0.27	2.16399e-18	10
ID2	9.77876e-23	0.180312	0.673	0.375	2.28305e-18	10
IKZF3	1.03574e-22	0.219139	0.696	0.392	2.41814e-18	10
PET100	1.05801e-22	0.242056	0.676	0.385	2.47015e-18	10
NHP2	1.14619e-22	0.302755	0.59	0.344	2.676e-18	10
POLE4	1.16401e-22	0.184195	0.469	0.242	2.71761e-18	10
PRF1	1.28617e-22	0.0314229	0.839	0.499	3.00282e-18	10
STRAP	1.59548e-22	0.212368	0.564	0.309	3.72497e-18	10
MAP4	1.73839e-22	0.177649	0.429	0.217	4.05862e-18	10
LMAN1	1.74281e-22	0.199228	0.537	0.285	4.06893e-18	10
EIF3A	1.7555e-22	0.301024	0.698	0.415	4.09857e-18	10
NKG7	1.94189e-22	0.231733	0.939	0.595	4.53373e-18	10
ARL6IP4	2.10596e-22	0.318205	0.825	0.546	4.91678e-18	10
POLR2F	2.1861e-22	0.15736	0.478	0.244	5.10389e-18	10
DDB1	2.38528e-22	0.132572	0.429	0.211	5.56892e-18	10
HSPA9	2.98789e-22	0.208644	0.572	0.313	6.97582e-18	10
CENPC	3.00191e-22	0.156617	0.392	0.19	7.00857e-18	10
PYCR2	3.59957e-22	0.200834	0.531	0.285	8.40393e-18	10
CTSW	4.1137e-22	0.118898	0.862	0.512	9.60425e-18	10
AK2	5.62579e-22	0.168775	0.42	0.212	1.31345e-17	10
PSMC2	6.2772e-22	0.180647	0.406	0.204	1.46554e-17	10
NDUFA12	6.37742e-22	0.293124	0.73	0.458	1.48894e-17	10
FDFT1	6.64463e-22	0.229564	0.581	0.323	1.55132e-17	10
SLC9A3R1	7.61714e-22	0.210617	0.823	0.503	1.77837e-17	10
WASHC3	8.11746e-22	0.156863	0.428	0.216	1.89518e-17	10
ADH5	8.62993e-22	0.182149	0.549	0.294	2.01483e-17	10
MRPL41	9.20872e-22	0.283057	0.717	0.44	2.14996e-17	10
ATG5	9.36465e-22	0.114418	0.39	0.19	2.18637e-17	10
DNAJC1	9.54269e-22	0.165024	0.492	0.26	2.22793e-17	10
HNRNPH3	1.03258e-21	0.249645	0.61	0.349	2.41076e-17	10
PPP4R2	1.0593e-21	0.14144	0.49	0.251	2.47314e-17	10
KMT2A	1.11087e-21	0.14367	0.488	0.256	2.59355e-17	10
PNRC2	1.1645e-21	0.311991	0.649	0.399	2.71875e-17	10
ANAPC5	1.17354e-21	0.2017	0.583	0.319	2.73987e-17	10
RAB5IF	1.35842e-21	0.208148	0.504	0.271	3.1715e-17	10
GLOD4	1.51064e-21	0.165589	0.436	0.222	3.52689e-17	10
SEC13	1.55837e-21	0.206961	0.546	0.293	3.63832e-17	10
HDDC2	1.60636e-21	0.172628	0.422	0.212	3.75037e-17	10
ZNHIT3	1.65378e-21	0.145817	0.394	0.193	3.86108e-17	10
NDUFV1	1.79164e-21	0.206438	0.687	0.394	4.18293e-17	10
POLR2B	1.95343e-21	0.131371	0.499	0.256	4.56068e-17	10
CISD3	2.2184e-21	0.181608	0.479	0.255	5.1793e-17	10
OSTC	2.423e-21	0.214589	0.671	0.384	5.65698e-17	10
CHD4	2.68052e-21	0.216861	0.46	0.245	6.25822e-17	10
CGGBP1	3.05721e-21	0.1453	0.438	0.224	7.13767e-17	10
SEC11A	3.31514e-21	0.273216	0.791	0.492	7.73985e-17	10
PSMC6	3.63143e-21	0.131948	0.463	0.237	8.47829e-17	10
SMARCA5	4.0075e-21	0.209694	0.53	0.289	9.35632e-17	10
JUN	4.78086e-21	0.206055	0.46	0.241	1.11619e-16	10
NAA20	5.32934e-21	0.147085	0.429	0.22	1.24424e-16	10
CNIH1	5.36985e-21	0.148182	0.492	0.258	1.2537e-16	10
PFKL	5.77711e-21	0.183884	0.479	0.256	1.34878e-16	10
COPS9	5.82517e-21	0.259468	0.664	0.394	1.36e-16	10
MRPS36	5.89306e-21	0.171223	0.528	0.287	1.37585e-16	10
TCEA1	5.9139e-21	0.235551	0.776	0.491	1.38072e-16	10
RPP21	8.57812e-21	0.153202	0.474	0.249	2.00273e-16	10
PAGR1	1.05822e-20	0.148473	0.41	0.207	2.47064e-16	10
TMEM256	1.19843e-20	0.229354	0.594	0.341	2.79796e-16	10
SURF4	1.24647e-20	0.143841	0.467	0.245	2.91012e-16	10
VDAC2	1.36274e-20	0.242768	0.651	0.381	3.18159e-16	10
GPS2	1.59447e-20	0.188088	0.615	0.346	3.72262e-16	10
NFATC3	1.70727e-20	0.0851091	0.422	0.209	3.98596e-16	10
VAPA	1.73835e-20	0.227312	0.682	0.393	4.05853e-16	10
SERBP1	1.92872e-20	0.332934	0.796	0.548	4.50299e-16	10
GGNBP2	1.96567e-20	0.20643	0.522	0.288	4.58924e-16	10
CHCHD5	2.08626e-20	0.110745	0.428	0.218	4.87078e-16	10
MEAF6	2.27656e-20	0.184293	0.615	0.345	5.31509e-16	10
[truncated: 5,488 more rows]

## Sheet: Supplementary Table 3
gene	p_val	avg_log2FC	pct.1	pct.2	p_val_adj	cluster
VCL	3.65668e-94	1.91158	0.633	0.045	8.53724e-90	0
CX3CR1	5.91482e-93	3.23297	0.917	0.108	1.38093e-88	0
S1PR5	1.10256e-78	2.29695	0.75	0.079	2.57415e-74	0
PRSS23	1.36042e-74	2.2283	0.783	0.094	3.17616e-70	0
FGFBP2	1.46583e-74	2.5253	0.883	0.117	3.42227e-70	0
GNLY	1.42357e-54	2.61852	0.917	0.177	3.32361e-50	0
ADRB2	3.37636e-53	1.75205	0.7	0.102	7.88279e-49	0
TGFBR3	5.54922e-47	2.03835	0.667	0.108	1.29558e-42	0
S1PR1	5.98432e-47	2.10456	0.65	0.1	1.39716e-42	0
ITGAM	1.16835e-44	1.20685	0.333	0.025	2.72775e-40	0
RIPOR2	8.9012e-36	2.13994	0.833	0.248	2.07816e-31	0
GALNT3	2.4793e-35	0.937107	0.25	0.018	5.78843e-31	0
AHNAK	6.31158e-35	2.19969	1	0.467	1.47356e-30	0
ZEB2	1.14796e-34	2.10208	0.767	0.201	2.68014e-30	0
KLF3	3.13893e-33	1.21388	0.333	0.035	7.32846e-29	0
SUSD1	7.02142e-32	0.684022	0.183	0.011	1.63929e-27	0
PLEK	9.34522e-31	1.96521	0.817	0.277	2.18183e-26	0
MYBL1	1.35091e-30	1.05135	0.317	0.034	3.15398e-26	0
RAP1GAP2	1.8105e-30	1.08978	0.3	0.031	4.22697e-26	0
IGLV2-14	1.37535e-29	1.02305	0.267	0.025	3.21104e-25	0
MGAT4A	2.34353e-28	1.42334	0.5	0.093	5.47144e-24	0
PTGDR	6.42608e-28	1.49311	0.517	0.098	1.5003e-23	0
SYNE1	6.54186e-28	2.01096	0.833	0.341	1.52733e-23	0
FGR	9.52148e-27	1.36378	0.517	0.102	2.22298e-22	0
CEP78	3.47746e-26	1.45735	0.517	0.11	8.11883e-22	0
TM4SF19	1.47666e-25	0.552046	0.117	0.005	3.44756e-21	0
AC020911.2	1.77909e-25	0.405054	0.117	0.005	4.15364e-21	0
RORA	2.36536e-25	1.59945	0.583	0.144	5.52242e-21	0
SYNE2	4.34297e-24	2.05623	0.9	0.481	1.01395e-19	0
ITGB1	5.80399e-24	2.2451	0.85	0.397	1.35506e-19	0
STK38	6.15417e-24	1.50165	0.6	0.162	1.43681e-19	0
C1orf21	1.11788e-23	1.21091	0.433	0.082	2.60992e-19	0
LINC00861	5.02803e-23	1.6778	0.883	0.478	1.17389e-18	0
GZMH	6.38485e-23	1.51035	1	0.541	1.49067e-18	0
FCRL6	1.54352e-22	1.32735	0.617	0.162	3.60366e-18	0
PARP15	2.20242e-22	1.51355	0.55	0.142	5.142e-18	0
USP28	2.59669e-22	1.3682	0.517	0.122	6.0625e-18	0
FLNA	3.67641e-22	1.80166	0.9	0.529	8.58331e-18	0
AOAH	3.92489e-21	1.62964	0.7	0.252	9.16343e-17	0
SH3BP5	5.44358e-21	1.12855	0.45	0.096	1.27091e-16	0
KLRD1	9.03548e-21	1.4935	0.933	0.562	2.10951e-16	0
LCP1	9.46174e-21	1.38104	0.95	0.793	2.20903e-16	0
CD226	1.68024e-20	1.28781	0.433	0.094	3.92285e-16	0
SPON2	3.33712e-20	1.38716	0.45	0.1	7.79118e-16	0
CMKLR1	3.45923e-20	0.505364	0.117	0.007	8.07627e-16	0
RASA3	6.69865e-20	1.33397	0.483	0.12	1.56393e-15	0
ENPP4	8.50377e-20	1.00823	0.317	0.052	1.98538e-15	0
CPT1A	8.82318e-20	1.63004	0.467	0.117	2.05995e-15	0
PRF1	1.27622e-19	1.4958	0.967	0.747	2.97959e-15	0
ADAM10	1.31621e-19	1.54506	0.65	0.231	3.07296e-15	0
SLC20A1	1.47937e-19	1.44533	0.617	0.206	3.45388e-15	0
SPN	4.8419e-19	1.59123	0.783	0.411	1.13044e-14	0
MIAT	5.61956e-19	1.25761	0.367	0.071	1.312e-14	0
JAZF1	6.42492e-19	0.965686	0.35	0.065	1.50003e-14	0
GAB3	2.91871e-18	1.30268	0.367	0.075	6.81432e-14	0
XBP1	4.05356e-17	1.34671	0.7	0.28	9.46385e-13	0
KLRG1	4.8177e-17	1.4807	0.617	0.215	1.12479e-12	0
PLEKHG3	5.23911e-17	0.591308	0.133	0.011	1.22318e-12	0
RNF213	9.28315e-17	1.25706	0.9	0.702	2.16734e-12	0
TNIK	2.1306e-16	1.05632	0.45	0.119	4.97431e-12	0
STOM	2.15182e-16	1.42708	0.65	0.251	5.02385e-12	0
RAP2B	3.56853e-16	1.33123	0.383	0.091	8.33144e-12	0
CTSW	4.42668e-16	1.19411	0.983	0.771	1.0335e-11	0
LINC02384	4.64553e-16	1.11324	0.267	0.045	1.08459e-11	0
EMP3	6.71114e-16	1.18329	0.917	0.659	1.56685e-11	0
TMEM30A	1.35878e-15	1.32665	0.533	0.175	3.17234e-11	0
SBK1	2.35862e-15	0.652794	0.183	0.023	5.50668e-11	0
ATP2B4	2.53876e-15	1.34511	0.7	0.311	5.92725e-11	0
RNF144A	3.49055e-15	0.793697	0.167	0.019	8.14938e-11	0
PXN	3.85442e-15	1.18698	0.417	0.113	8.99892e-11	0
IQGAP1	4.84716e-15	1.41309	0.833	0.509	1.13167e-10	0
SAMHD1	7.55154e-15	1.25589	0.717	0.336	1.76306e-10	0
FUS	7.67008e-15	1.16224	0.9	0.645	1.79073e-10	0
PRR5L	9.08691e-15	1.10029	0.433	0.123	2.12152e-10	0
TSPAN2	1.15371e-14	0.790412	0.217	0.033	2.69356e-10	0
CAST	1.2868e-14	1.37887	0.783	0.422	3.0043e-10	0
ITGA4	1.30291e-14	1.37074	0.85	0.546	3.0419e-10	0
MACF1	1.39298e-14	1.47336	0.733	0.39	3.2522e-10	0
PALLD	1.63581e-14	0.518829	0.117	0.01	3.81913e-10	0
AC119396.1	1.8626e-14	1.01325	0.35	0.083	4.3486e-10	0
STAT4	2.29813e-14	1.36903	0.6	0.234	5.36545e-10	0
PATL2	2.79227e-14	1.16194	0.417	0.113	6.51911e-10	0
CDC42EP3	3.08371e-14	1.32355	0.6	0.231	7.19953e-10	0
P2RY8	7.41751e-14	1.19935	0.417	0.12	1.73177e-09	0
XIAP	7.5511e-14	1.0136	0.483	0.15	1.76295e-09	0
ATM	1.6776e-13	1.30926	0.65	0.293	3.91669e-09	0
MBP	1.74912e-13	1.16636	0.733	0.373	4.08367e-09	0
OSBPL5	1.80858e-13	0.644304	0.183	0.026	4.22249e-09	0
MSN	1.85436e-13	1.13829	0.9	0.708	4.32938e-09	0
LBR	2.13518e-13	1.32076	0.717	0.384	4.985e-09	0
INVS	2.31822e-13	0.898225	0.25	0.047	5.41234e-09	0
BCL11B	2.68853e-13	1.21642	0.583	0.236	6.27692e-09	0
PPP2R5C	3.66244e-13	1.08435	0.683	0.306	8.5507e-09	0
GLIPR1	4.48532e-13	1.22387	0.567	0.217	1.04719e-08	0
RASGRP2	4.9074e-13	0.849016	0.35	0.088	1.14573e-08	0
SSH2	5.21419e-13	1.08875	0.517	0.188	1.21736e-08	0
GZMM	6.86041e-13	0.960523	0.867	0.516	1.6017e-08	0
NPC1	7.27363e-13	1.12677	0.317	0.075	1.69817e-08	0
ITGA5	8.09985e-13	0.58778	0.183	0.027	1.89107e-08	0
FCGR3A	1.1502e-12	1.54744	0.517	0.184	2.68538e-08	0
SELPLG	1.157e-12	1.09588	0.767	0.434	2.70126e-08	0
TBX21	1.41558e-12	1.0455	0.367	0.101	3.30495e-08	0
DIP2A	1.57474e-12	1.01584	0.517	0.19	3.67655e-08	0
GSAP	1.75837e-12	0.590963	0.167	0.023	4.10526e-08	0
KMT2A	1.82933e-12	1.20993	0.65	0.299	4.27094e-08	0
SORL1	2.21291e-12	0.984751	0.317	0.077	5.16647e-08	0
RAB27B	2.61234e-12	0.513901	0.15	0.019	6.09904e-08	0
BIN2	3.01666e-12	1.14123	0.683	0.356	7.04299e-08	0
ARHGEF3	3.03229e-12	1.26606	0.633	0.3	7.07948e-08	0
LNPEP	3.2025e-12	1.19454	0.733	0.408	7.47688e-08	0
CD46	3.99616e-12	1.11442	0.65	0.319	9.32983e-08	0
IGF2R	4.66476e-12	1.18738	0.533	0.205	1.08908e-07	0
SAMD3	4.95136e-12	1.12075	0.65	0.321	1.15599e-07	0
MYADM	5.04514e-12	1.12986	0.383	0.114	1.17789e-07	0
CASP8	5.55574e-12	1.00805	0.567	0.232	1.2971e-07	0
LILRB1	5.79566e-12	0.693626	0.217	0.039	1.35311e-07	0
IQGAP2	7.89202e-12	1.03929	0.417	0.135	1.84255e-07	0
GK5	8.33647e-12	0.888329	0.267	0.059	1.94632e-07	0
ADGRG1	9.53853e-12	1.22661	0.7	0.359	2.22696e-07	0
PDGFRB	1.07714e-11	0.788844	0.117	0.013	2.5148e-07	0
HSPA5	1.12867e-11	1.17757	0.75	0.444	2.6351e-07	0
PDIA3	1.32339e-11	1.25346	0.8	0.61	3.08972e-07	0
RBM39	1.36387e-11	0.997098	0.817	0.561	3.18423e-07	0
FAM49B	1.40449e-11	0.963224	0.8	0.483	3.27906e-07	0
PLAC8	1.61367e-11	0.783295	0.283	0.065	3.76745e-07	0
ITK	1.73098e-11	1.04869	0.6	0.276	4.04131e-07	0
TAPBP	1.769e-11	0.901767	0.833	0.574	4.13008e-07	0
CDC14B	2.04782e-11	0.640447	0.117	0.013	4.78104e-07	0
CAPN2	2.64498e-11	1.15522	0.65	0.329	6.17523e-07	0
AC103702.2	3.00616e-11	0.708755	0.233	0.048	7.01849e-07	0
SCAMP1	3.22263e-11	0.801212	0.3	0.075	7.52387e-07	0
GLG1	3.30924e-11	1.14097	0.583	0.264	7.72609e-07	0
ARHGAP12	3.53334e-11	0.791579	0.217	0.042	8.24929e-07	0
MYO1F	3.89547e-11	1.14488	0.65	0.32	9.09476e-07	0
NEAT1	4.26362e-11	0.92251	0.8	0.479	9.95428e-07	0
APLP2	4.49211e-11	1.02993	0.383	0.122	1.04877e-06	0
SPTBN1	5.48202e-11	1.19104	0.417	0.143	1.27989e-06	0
CFLAR	8.30121e-11	1.12856	0.683	0.374	1.93808e-06	0
EPB41	8.7289e-11	1.05288	0.55	0.243	2.03794e-06	0
NFATC3	9.63156e-11	0.990944	0.55	0.236	2.24868e-06	0
SLC25A16	1.15627e-10	0.976904	0.217	0.045	2.69955e-06	0
KLF12	1.2703e-10	0.895303	0.383	0.123	2.96577e-06	0
MBNL1	1.34103e-10	1.081	0.817	0.586	3.13091e-06	0
PCM1	1.68909e-10	1.14737	0.65	0.347	3.94352e-06	0
MYH9	1.71553e-10	0.990101	0.883	0.678	4.00524e-06	0
ARHGAP25	1.72716e-10	0.992831	0.583	0.272	4.0324e-06	0
RNF149	1.76359e-10	1.0854	0.667	0.368	4.11744e-06	0
PTCH1	2.41572e-10	0.48864	0.117	0.014	5.63999e-06	0
ZBED6	2.57319e-10	0.68964	0.167	0.028	6.00762e-06	0
ST6GAL1	2.63069e-10	0.988481	0.417	0.147	6.14188e-06	0
LPCAT1	3.09515e-10	0.85561	0.317	0.09	7.22625e-06	0
XIST	3.14405e-10	1.40069	0.45	0.169	7.34042e-06	0
ADGRG5	3.21477e-10	0.688213	0.217	0.046	7.50552e-06	0
UTRN	3.34012e-10	1.21236	0.583	0.288	7.79817e-06	0
RBL2	3.41418e-10	1.07726	0.75	0.487	7.97109e-06	0
SERPINB9	3.66193e-10	1.20385	0.45	0.177	8.54952e-06	0
SPEN	3.84623e-10	1.09221	0.417	0.149	8.97979e-06	0
FNDC3B	3.91665e-10	0.876339	0.25	0.06	9.14421e-06	0
PTPN4	4.37781e-10	1.11005	0.567	0.267	1.02209e-05	0
SLAMF7	4.76348e-10	1.04675	0.55	0.262	1.11213e-05	0
ITGB2	6.69283e-10	0.816854	0.9	0.792	1.56258e-05	0
ANXA1	6.84233e-10	1.05383	0.683	0.358	1.59748e-05	0
PRMT2	7.14824e-10	0.938538	0.733	0.426	1.6689e-05	0
PPP2R2B	7.23592e-10	0.94601	0.417	0.149	1.68937e-05	0
CREBBP	7.26902e-10	0.977771	0.35	0.112	1.6971e-05	0
ARHGAP26	7.45174e-10	0.815802	0.267	0.068	1.73976e-05	0
STK4	8.06448e-10	1.00868	0.817	0.617	1.88281e-05	0
WWOX	8.75108e-10	0.630204	0.167	0.03	2.04312e-05	0
CYTH1	8.93305e-10	0.959728	0.5	0.209	2.0856e-05	0
DDX6	9.75379e-10	0.781078	0.683	0.365	2.27722e-05	0
ARL6IP5	1.04113e-09	0.8564	0.867	0.755	2.43071e-05	0
ADD3	1.10015e-09	1.20328	0.55	0.264	2.56852e-05	0
MATR3.1	1.12255e-09	0.952729	0.4	0.145	2.62083e-05	0
DOCK10	1.14052e-09	0.831611	0.567	0.256	2.66276e-05	0
FAM8A1	1.17466e-09	0.750595	0.233	0.054	2.74249e-05	0
TTC13	1.23079e-09	0.745822	0.333	0.101	2.87352e-05	0
CDC42	1.25353e-09	0.887846	0.783	0.578	2.92662e-05	0
CD3G	1.69409e-09	0.858898	0.917	0.787	3.95519e-05	0
ATF7IP	1.71712e-09	0.991162	0.567	0.277	4.00897e-05	0
ITGAL	1.81915e-09	1.18771	0.667	0.397	4.24717e-05	0
CALR	1.86113e-09	1.05927	0.867	0.656	4.34519e-05	0
MYO6	2.07093e-09	0.750985	0.183	0.037	4.835e-05	0
TGFBR2	2.11349e-09	1.00929	0.55	0.249	4.93436e-05	0
CCDC112	2.16261e-09	0.461186	0.117	0.016	5.04904e-05	0
FAM169A	2.25477e-09	0.4493	0.117	0.016	5.26421e-05	0
GARS-DT	2.48605e-09	0.7951	0.233	0.056	5.80418e-05	0
IL10RA	2.50328e-09	1.02502	0.667	0.403	5.8444e-05	0
MIGA1	2.87234e-09	0.72883	0.25	0.063	6.70605e-05	0
DHRS7	2.96896e-09	1.04352	0.7	0.443	6.93164e-05	0
INPP4A	3.11464e-09	1.07189	0.3	0.09	7.27174e-05	0
CYFIP2	3.43885e-09	1.05674	0.633	0.367	8.02868e-05	0
RSRP1	4.1782e-09	0.84257	0.767	0.48	9.75485e-05	0
CANX	4.2081e-09	0.96408	0.65	0.38	9.82466e-05	0
RAB29	4.73612e-09	0.967125	0.517	0.248	0.000110574	0
GOLGA4	4.77789e-09	1.30488	0.533	0.277	0.000111549	0
PDGFD	6.26855e-09	0.677948	0.2	0.044	0.000146352	0
SLC16A6	6.86559e-09	0.663836	0.133	0.022	0.000160291	0
DDX17	8.6774e-09	0.862779	0.8	0.629	0.000202591	0
TENT2	8.98761e-09	0.926556	0.367	0.131	0.000209834	0
THRA	1.05116e-08	0.549786	0.15	0.027	0.000245414	0
ANKRD44	1.10541e-08	1.01326	0.667	0.415	0.000258079	0
TXNIP	1.12119e-08	1.11427	0.883	0.673	0.000261763	0
RASA2	1.12567e-08	1.00427	0.517	0.25	0.000262811	0
ENDOD1	1.1786e-08	0.720078	0.283	0.084	0.000275167	0
AGTPBP1	1.23323e-08	1.16581	0.283	0.088	0.000287922	0
SRPRA	1.39665e-08	0.94672	0.617	0.354	0.000326077	0
HECTD1	1.70893e-08	0.92905	0.45	0.189	0.000398983	0
AKAP13	1.75085e-08	0.957829	0.683	0.449	0.000408771	0
KLF2	1.83851e-08	0.722734	0.333	0.108	0.000429238	0
DOCK11	1.91825e-08	0.836583	0.383	0.143	0.000447855	0
NIN	1.96532e-08	1.04965	0.483	0.23	0.000458842	0
PLEKHA1	1.98342e-08	0.955401	0.3	0.095	0.00046307	0
KDM5A	2.00507e-08	0.972212	0.567	0.291	0.000468123	0
RNF125	2.03857e-08	1.0245	0.45	0.203	0.000475946	0
LEMD3	2.07052e-08	0.893385	0.3	0.095	0.000483405	0
SENP6	2.11006e-08	0.874112	0.5	0.24	0.000492636	0
DENND4C	2.18745e-08	0.782689	0.333	0.111	0.000510703	0
POM121C	2.31991e-08	0.698384	0.267	0.078	0.000541631	0
AC006369.1	2.37464e-08	0.80268	0.25	0.071	0.000554407	0
UGGT1	2.38112e-08	0.811532	0.3	0.094	0.00055592	0
PRRC2C	2.53869e-08	1.04234	0.817	0.623	0.000592709	0
TMEM123	2.58331e-08	0.899975	0.383	0.14	0.000603126	0
PTGER2	2.69691e-08	0.763599	0.35	0.121	0.000629648	0
TVP23C	2.86691e-08	0.580817	0.167	0.034	0.000669336	0
DNAJB14	2.89427e-08	0.965088	0.533	0.264	0.000675725	0
RPTOR	3.03029e-08	0.655588	0.233	0.062	0.000707483	0
SLC15A4	3.19418e-08	0.712282	0.183	0.041	0.000745744	0
SLFN5	3.86912e-08	1.00786	0.75	0.534	0.000903323	0
SSBP3	3.93253e-08	0.603592	0.167	0.035	0.000918128	0
MFSD14A	4.91724e-08	0.941575	0.367	0.14	0.00114803	0
ACTR2	4.92503e-08	1.07666	0.7	0.509	0.00114985	0
CHD8	5.0357e-08	1.03417	0.383	0.153	0.00117568	0
PSAP	5.06066e-08	0.819417	0.617	0.354	0.00118151	0
EMB	5.16097e-08	1.08152	0.667	0.447	0.00120493	0
ZER1	5.22958e-08	0.566464	0.2	0.048	0.00122095	0
PSTPIP2	5.4105e-08	0.676642	0.167	0.036	0.00126319	0
MBNL2	5.43675e-08	0.662494	0.283	0.088	0.00126932	0
THEMIS	5.55912e-08	0.815001	0.583	0.313	0.00129789	0
PRKCH	5.88267e-08	0.765246	0.783	0.566	0.00137343	0
KCTD7	6.07759e-08	0.706046	0.183	0.042	0.00141894	0
MEGF9	6.20521e-08	0.788383	0.15	0.03	0.00144873	0
SLC16A1-AS1	7.08099e-08	0.830124	0.217	0.057	0.0016532	0
PTBP3	7.48899e-08	1.05491	0.533	0.295	0.00174845	0
STK10	8.14891e-08	1.02789	0.567	0.317	0.00190252	0
CDK8	8.65194e-08	0.653071	0.167	0.036	0.00201997	0
GBP5	8.82779e-08	0.77576	0.817	0.582	0.00206102	0
REL	9.57297e-08	0.890275	0.417	0.182	0.002235	0
SOAT1	1.00801e-07	0.829236	0.333	0.122	0.00235341	0
MON2	1.03557e-07	0.728722	0.35	0.129	0.00241774	0
P4HA1	1.17529e-07	0.697376	0.233	0.065	0.00274396	0
SYT11	1.2301e-07	0.923945	0.4	0.168	0.00287192	0
TRIM38	1.27235e-07	0.882521	0.4	0.17	0.00297056	0
PDLIM5	1.29766e-07	0.698009	0.233	0.067	0.00302965	0
STIM1	1.30809e-07	0.755942	0.35	0.132	0.00305399	0
OSTM1	1.39432e-07	0.773437	0.367	0.144	0.00325532	0
SPOCK2	1.40282e-07	0.934906	0.517	0.26	0.00327516	0
HSP90B1	1.46495e-07	0.897916	0.767	0.595	0.00342023	0
CEP350	1.55016e-07	1.08451	0.417	0.189	0.00361916	0
ADAR	1.6142e-07	0.810157	0.617	0.37	0.00376868	0
NOD1	1.79447e-07	0.547381	0.15	0.031	0.00418956	0
DDHD1	1.83042e-07	0.970873	0.35	0.138	0.00427349	0
SETD4	1.94728e-07	0.570253	0.167	0.038	0.00454632	0
NUFIP2	1.99998e-07	0.777266	0.333	0.126	0.00466934	0
DENND4A	2.0442e-07	0.655753	0.233	0.068	0.00477259	0
PPP3CA	2.34818e-07	0.749219	0.267	0.084	0.0054823	0
TMEM63A	2.35132e-07	0.662217	0.167	0.038	0.00548963	0
F2R	2.36645e-07	1.02635	0.383	0.16	0.00552495	0
SCD5	2.37498e-07	0.600053	0.15	0.032	0.00554488	0
EXOC4	2.50122e-07	0.76246	0.35	0.135	0.00583959	0
SPCS3	2.50568e-07	0.790579	0.55	0.311	0.00585001	0
UHMK1	2.64593e-07	0.920053	0.5	0.261	0.00617746	0
AAK1	3.03104e-07	0.816767	0.533	0.28	0.00707657	0
FAM118A	3.13881e-07	0.872608	0.333	0.127	0.00732819	0
TM9SF4	3.14208e-07	0.707711	0.3	0.104	0.00733582	0
KDM4C	3.1554e-07	0.674972	0.333	0.125	0.00736691	0
RAP1B	3.3697e-07	0.78272	0.733	0.596	0.00786724	0
PLEKHA3	3.44659e-07	0.691469	0.183	0.046	0.00804675	0
SMIM14	3.44741e-07	0.553798	0.15	0.032	0.00804868	0
ELP1	3.4892e-07	0.699585	0.217	0.06	0.00814624	0
GPCPD1	3.50366e-07	0.954746	0.333	0.132	0.00817999	0
PIKFYVE	3.54852e-07	0.799074	0.3	0.106	0.00828474	0
EIF4G3	3.6093e-07	0.654036	0.283	0.095	0.00842663	0
APMAP	3.63955e-07	0.99297	0.65	0.42	0.00849727	0
ITGB7	4.12717e-07	0.95042	0.583	0.359	0.00963571	0
DHX36	4.18328e-07	0.899637	0.417	0.187	0.0097667	0
SNHG14	4.29678e-07	0.821752	0.2	0.055	0.0100317	0
CD53	5.41203e-07	0.911462	0.8	0.659	0.0126355	0
BTN3A2	5.43431e-07	0.883888	0.667	0.464	0.0126875	0
ESYT1	5.60703e-07	0.832533	0.533	0.288	0.0130907	0
FAM199X	5.78962e-07	0.562902	0.167	0.04	0.013517	0
STAT3	6.16563e-07	0.731805	0.65	0.421	0.0143949	0
CSNK1G2	6.31829e-07	0.630119	0.25	0.08	0.0147513	0
TMEM131L	6.37081e-07	0.751582	0.317	0.12	0.0148739	0
ASCL2	6.45022e-07	0.551011	0.183	0.046	0.0150593	0
CELF2	6.71331e-07	0.729938	0.733	0.532	0.0156736	0
SMCHD1	6.76989e-07	0.993915	0.633	0.433	0.0158057	0
B4GALT1	6.86451e-07	0.946015	0.267	0.092	0.0160266	0
GNPTAB	7.02968e-07	0.901049	0.45	0.219	0.0164122	0
SACM1L	7.29432e-07	0.929206	0.4	0.182	0.0170301	0
SP3	7.65516e-07	0.780641	0.383	0.167	0.0178725	0
MKLN1	8.20281e-07	0.846084	0.35	0.145	0.0191511	0
EIF4G2	8.24904e-07	0.845135	0.717	0.542	0.019259	0
CD47	8.76249e-07	0.757092	0.633	0.404	0.0204578	0
CD247	8.8324e-07	0.838636	0.717	0.501	0.020621	0
NUP210	9.00545e-07	0.945954	0.383	0.172	0.021025	0
APOL6	1.1332e-06	0.870165	0.483	0.246	0.0264569	0
MBTPS1	1.24365e-06	0.70133	0.317	0.121	0.0290354	0
RALGAPB	1.31688e-06	0.674861	0.283	0.103	0.0307452	0
TSPAN14	1.34153e-06	0.838736	0.5	0.285	0.0313208	0
GLUL	1.40526e-06	0.74616	0.217	0.067	0.0328085	0
EAF1	1.46735e-06	0.582686	0.2	0.057	0.0342581	0
MYO18A	1.53878e-06	0.476394	0.183	0.049	0.0359259	0
TTC16	1.60994e-06	0.904976	0.2	0.059	0.0375873	0
EFR3A	1.65221e-06	0.925986	0.45	0.228	0.0385741	0
TM9SF2	1.71718e-06	0.744292	0.5	0.264	0.0400909	0
TC2N	1.83049e-06	0.715275	0.533	0.298	0.0427365	0
PRKCB	1.84486e-06	0.905177	0.433	0.212	0.043072	0
SLFN12L	1.8632e-06	0.602379	0.167	0.042	0.0435002	0
AC009061.2	1.91093e-06	0.561282	0.167	0.043	0.0446146	0
MAN1A1	1.94491e-06	0.9283	0.217	0.068	0.0454078	0
UNKL	1.9618e-06	0.523619	0.15	0.035	0.0458021	0
IER2	2.0051e-06	0.808251	0.683	0.48	0.046813	0
EDEM3	2.07072e-06	0.856721	0.317	0.128	0.0483452	0
SERINC1	2.07249e-06	0.823532	0.5	0.276	0.0483864	0
ZNF292	2.10968e-06	0.754727	0.483	0.255	0.0492547	0
TUT7	2.12148e-06	0.709644	0.333	0.137	0.0495302	0
NADSYN1	2.19774e-06	0.655536	0.35	0.152	0.0513106	0
TLN1	2.30243e-06	0.832886	0.633	0.432	0.0537548	0
MCTP2	2.32682e-06	0.869317	0.383	0.176	0.0543242	0
GNG2	2.48497e-06	1.0059	0.6	0.413	0.0580166	0
IKZF1	2.60635e-06	0.977531	0.567	0.382	0.0608506	0
IFNAR2	2.70823e-06	0.838511	0.467	0.257	0.063229	0
ZNF207	2.77069e-06	0.845491	0.6	0.377	0.0646874	0
MDM4	2.79475e-06	1.00157	0.35	0.158	0.0652489	0
ZC3HAV1	2.98772e-06	0.933698	0.467	0.261	0.0697544	0
UBQLN1	3.01335e-06	0.760419	0.367	0.165	0.0703527	0
SBNO1	3.01948e-06	0.71842	0.433	0.219	0.0704959	0
SLC4A7	3.13934e-06	1.26971	0.333	0.145	0.0732941	0
FUT11	3.24294e-06	0.636348	0.25	0.085	0.0757129	0
ADGRE5	3.35192e-06	0.678322	0.717	0.492	0.0782573	0
TMED7	3.38305e-06	0.663018	0.267	0.096	0.0789841	0
SCAF4	3.50301e-06	0.828295	0.35	0.156	0.0817849	0
DERL1	3.62301e-06	0.982949	0.45	0.249	0.0845864	0
ZNF346	3.76009e-06	0.408138	0.167	0.043	0.0877869	0
TBC1D31	3.84428e-06	0.53768	0.183	0.052	0.0897524	0
EPS15	3.98179e-06	0.811678	0.433	0.229	0.0929629	0
BTN3A3	4.10667e-06	0.847388	0.383	0.177	0.0958783	0
LINC00944	4.11681e-06	0.630489	0.217	0.069	0.0961152	0
PCID2	4.13889e-06	0.756767	0.383	0.183	0.0966307	0
KDM6A	4.21019e-06	0.787621	0.3	0.119	0.0982952	0
DDX58	4.36747e-06	0.66613	0.317	0.13	0.101967	0
RECQL	4.74002e-06	0.809573	0.45	0.251	0.110665	0
HELZ	4.74351e-06	0.86568	0.383	0.183	0.110747	0
ATXN7	5.1299e-06	0.574547	0.25	0.085	0.119768	0
PRKACB	5.17606e-06	0.816145	0.5	0.285	0.120845	0
PHC3	5.46791e-06	0.759171	0.35	0.155	0.127659	0
TRIM14	5.52293e-06	0.669136	0.283	0.109	0.128944	0
MED1	5.75622e-06	0.777384	0.3	0.121	0.13439	0
SEC63	5.87128e-06	0.767041	0.333	0.143	0.137077	0
POLR2J3	5.91414e-06	0.991131	0.4	0.197	0.138077	0
CA5B	7.45344e-06	0.751753	0.267	0.102	0.174015	0
PIK3CG	7.54933e-06	0.7192	0.367	0.163	0.176254	0
FGL2	7.65135e-06	0.721362	0.183	0.055	0.178636	0
PRKDC	7.73829e-06	0.754021	0.533	0.311	0.180666	0
NIPBL	8.31163e-06	0.862462	0.517	0.31	0.194052	0
POLH	8.39202e-06	0.627774	0.2	0.063	0.195928	0
MFSD4B	8.98124e-06	0.557425	0.133	0.032	0.209685	0
VCPIP1	9.38756e-06	0.923675	0.267	0.105	0.219171	0
USP3	9.75107e-06	0.819464	0.317	0.14	0.227658	0
POGLUT3	9.76015e-06	0.505948	0.15	0.039	0.22787	0
VHL	9.80118e-06	0.751013	0.317	0.139	0.228828	0
UBXN7	9.85658e-06	0.628147	0.25	0.092	0.230122	0
MARF1	9.86822e-06	0.639703	0.283	0.112	0.230393	0
JAKMIP2	1.00027e-05	0.521462	0.167	0.047	0.233534	0
G3BP1	1.10743e-05	0.90376	0.483	0.295	0.258551	0
ARL4C	1.11318e-05	0.894301	0.6	0.426	0.259894	0
VPS13C	1.11904e-05	0.772647	0.517	0.309	0.261263	0
TRGV10	1.12092e-05	0.804763	0.333	0.144	0.261702	0
CD164	1.19552e-05	0.947136	0.633	0.454	0.279119	0
GZMB	1.21523e-05	0.670071	0.633	0.385	0.28372	0
DGKD	1.2248e-05	0.786669	0.25	0.095	0.285955	0
TMBIM6	1.22502e-05	0.481315	0.883	0.751	0.286005	0
CASC3	1.22921e-05	0.687327	0.317	0.138	0.286984	0
ZBTB37	1.24736e-05	0.437857	0.133	0.032	0.291222	0
PLCG2	1.25571e-05	0.631763	0.183	0.056	0.293172	0
SLC38A1	1.267e-05	0.825096	0.6	0.412	0.295806	0
UFL1	1.29395e-05	0.602461	0.333	0.146	0.302099	0
HECA	1.29861e-05	0.687879	0.183	0.056	0.303187	0
PAK2	1.32809e-05	0.670054	0.667	0.476	0.310069	0
KIAA0100	1.42696e-05	0.658731	0.25	0.092	0.333152	0
DYNC1H1	1.5022e-05	0.798126	0.55	0.369	0.350719	0
ZAP70	1.51667e-05	0.629614	0.717	0.546	0.354097	0
ACBD5	1.63077e-05	0.776818	0.25	0.096	0.380735	0
SLC30A6	1.68801e-05	0.522959	0.2	0.065	0.394099	0
ASH1L	1.76093e-05	0.80912	0.45	0.253	0.411124	0
ZNF318	1.76131e-05	0.494313	0.15	0.04	0.411213	0
CLEC2D	1.77329e-05	0.812955	0.617	0.47	0.414011	0
BBX	1.80997e-05	0.63686	0.417	0.215	0.422574	0
FYCO1	1.86863e-05	0.666839	0.217	0.075	0.436269	0
PPP1R12A	1.91096e-05	0.820872	0.617	0.434	0.446152	0
FNBP4	2.01354e-05	0.791306	0.5	0.288	0.470101	0
TGFBR1	2.05318e-05	0.644619	0.183	0.057	0.479356	0
GLS	2.14596e-05	0.769742	0.333	0.152	0.501018	0
TGOLN2	2.14737e-05	0.741545	0.533	0.343	0.501346	0
POP1	2.17634e-05	0.466336	0.15	0.041	0.508111	0
RABGAP1L	2.23829e-05	0.794053	0.517	0.311	0.522573	0
ZNF770	2.23894e-05	0.859553	0.283	0.122	0.522724	0
ARCN1	2.28335e-05	0.666588	0.35	0.167	0.533095	0
MAP3K4	2.31529e-05	0.75206	0.25	0.098	0.540551	0
ATG16L2	2.50011e-05	0.834052	0.233	0.089	0.583701	0
CD6	2.58052e-05	0.789887	0.533	0.337	0.602473	0
RRBP1	2.60641e-05	0.671258	0.25	0.097	0.608518	0
ARFGEF2	2.63343e-05	0.527275	0.2	0.066	0.614828	0
FRYL	2.64424e-05	0.768236	0.433	0.231	0.61735	0
SCAF11	2.66644e-05	0.85807	0.55	0.367	0.622534	0
STIM2	2.86024e-05	0.800281	0.283	0.12	0.667781	0
WDR41	2.94526e-05	0.452541	0.167	0.05	0.68763	0
CUL3	3.11912e-05	0.580216	0.233	0.088	0.728221	0
SLC39A10	3.24019e-05	0.54962	0.2	0.067	0.756488	0
KIAA0232	3.62394e-05	0.690593	0.233	0.088	0.846081	0
OGA	3.75945e-05	0.653071	0.5	0.3	0.877718	0
NAA16	3.77857e-05	0.804951	0.2	0.07	0.882182	0
NOTCH2	3.82348e-05	0.554574	0.217	0.078	0.892669	0
IKZF3	3.89161e-05	0.667896	0.7	0.569	0.908575	0
SOS1	4.03017e-05	0.534467	0.217	0.078	0.940925	0
RPAP2	4.06234e-05	0.750345	0.317	0.146	0.948434	0
LRBA	4.38366e-05	0.675945	0.45	0.258	1	0
M6PR	4.49954e-05	0.724816	0.617	0.46	1	0
RESF1	4.50391e-05	0.775025	0.733	0.617	1	0
PTPRA	4.55109e-05	0.76202	0.333	0.161	1	0
IARS2	4.55649e-05	0.698626	0.333	0.159	1	0
RAB8B	4.63142e-05	0.687359	0.483	0.302	1	0
ACSL5	4.6964e-05	0.700532	0.333	0.16	1	0
INO80D	4.71142e-05	0.651029	0.267	0.11	1	0
SLAMF6	4.73574e-05	0.743542	0.4	0.215	1	0
AC118549.1	4.76498e-05	0.643669	0.233	0.091	1	0
KIAA1109	5.17715e-05	0.730556	0.317	0.146	1	0
SLC5A3	5.24259e-05	0.681116	0.233	0.088	1	0
OGT	5.36818e-05	0.653826	0.483	0.291	1	0
ZNF780B	5.46395e-05	0.460783	0.15	0.044	1	0
RELL1	5.50641e-05	0.419378	0.15	0.043	1	0
SFT2D2	5.5421e-05	0.762043	0.3	0.137	1	0
LRRFIP1	5.56892e-05	0.720368	0.7	0.542	1	0
NSD1	5.67757e-05	0.698458	0.517	0.331	1	0
DENND6A	5.72396e-05	0.635178	0.2	0.071	1	0
ME2	5.76325e-05	0.798524	0.283	0.126	1	0
GRAP2	5.84172e-05	0.740162	0.433	0.249	1	0
FAM126B	5.90812e-05	0.635849	0.233	0.091	1	0
ERAP1	5.96345e-05	0.587434	0.317	0.147	1	0
CRACR2A	6.00749e-05	0.461898	0.183	0.06	1	0
ZNF718	6.33904e-05	0.553554	0.167	0.053	1	0
ITCH	6.36277e-05	0.65078	0.35	0.175	1	0
ISG20L2	6.63427e-05	0.732341	0.3	0.136	1	0
LPGAT1	6.80215e-05	0.507294	0.183	0.062	1	0
ANXA6	7.00934e-05	0.69549	0.733	0.615	1	0
CD160	7.23278e-05	0.65695	0.25	0.099	1	0
MIA3	7.3397e-05	0.724803	0.367	0.189	1	0
KLHL9	7.36841e-05	0.539515	0.233	0.092	1	0
RPS6KC1	7.37425e-05	0.455777	0.167	0.053	1	0
ZNF460	7.40152e-05	0.47536	0.183	0.061	1	0
GGA3	7.53052e-05	0.612962	0.217	0.083	1	0
PCMTD1	7.77291e-05	0.737974	0.35	0.175	1	0
BICD2	7.94495e-05	0.413151	0.15	0.044	1	0
KMT2C	8.20047e-05	0.666184	0.367	0.19	1	0
FBXO38	8.25532e-05	0.692752	0.2	0.074	1	0
CD48	8.38776e-05	0.598821	0.683	0.51	1	0
SUN2	8.44999e-05	0.648995	0.5	0.318	1	0
CD84	8.71996e-05	0.798129	0.45	0.264	1	0
MAST3	9.38115e-05	0.559433	0.183	0.063	1	0
NUP50	9.41428e-05	0.66159	0.35	0.179	1	0
SLC2A3	9.44519e-05	0.647109	0.433	0.243	1	0
AL512625.3	9.60459e-05	0.519871	0.15	0.045	1	0
STRN	9.79501e-05	0.453185	0.167	0.054	1	0
NSUN3	0.000100425	0.479085	0.167	0.054	1	0
ATP8B2	0.000100475	0.44551	0.167	0.053	1	0
LRPPRC	0.000102261	0.823267	0.3	0.144	1	0
BTN3A1	0.000102793	0.573879	0.433	0.237	1	0
INPP5D	0.00010387	0.858698	0.417	0.244	1	0
CAP1	0.000105697	0.626298	0.783	0.668	1	0
DUSP22	0.00010636	0.415693	0.2	0.071	1	0
CCDC82	0.00010759	0.605301	0.317	0.158	1	0
TMED10	0.000115337	1.0015	0.5	0.349	1	0
ACAP2	0.000116585	0.781936	0.55	0.386	1	0
XRN1	0.000117389	0.769857	0.467	0.306	1	0
BISPR	0.000121983	0.472171	0.217	0.082	1	0
ZFAND3	0.000122533	0.567061	0.25	0.104	1	0
PIK3R5	0.000122538	0.921868	0.267	0.119	1	0
PRRC1	0.000123892	0.567083	0.2	0.074	1	0
PARP8	0.000123909	0.57392	0.533	0.334	1	0
RFTN1	0.000124953	0.544025	0.4	0.221	1	0
MAGT1	0.000126206	0.652964	0.233	0.097	1	0
SNRNP70	0.000128277	0.65944	0.383	0.208	1	0
SLK	0.000128605	0.472134	0.2	0.073	1	0
TTC3	0.0001289	0.63618	0.433	0.237	1	0
CLCN3	0.000131027	0.533779	0.25	0.105	1	0
CDC42SE2	0.000131397	0.700513	0.517	0.344	1	0
OPTN	0.000133953	0.825648	0.55	0.392	1	0
ZNF266	0.000135433	0.542194	0.217	0.085	1	0
RINL	0.000135551	0.769592	0.25	0.106	1	0
PDIA6	0.000135911	0.58923	0.633	0.462	1	0
AKAP9	0.000141128	0.962179	0.483	0.327	1	0
SPPL2A	0.000141358	0.679464	0.417	0.241	1	0
STAT6	0.000143276	0.649384	0.267	0.119	1	0
JAK1	0.000143377	0.581643	0.783	0.675	1	0
KAT6A	0.000143539	0.822178	0.317	0.163	1	0
NLRC5	0.00014478	0.851096	0.4	0.228	1	0
TMEM173	0.000146826	0.616678	0.383	0.215	1	0
WDR20	0.000147491	0.52261	0.233	0.095	1	0
GATAD2B	0.000148595	0.634477	0.3	0.143	1	0
TRERF1	0.000149387	0.591971	0.217	0.086	1	0
IDS	0.00015152	0.758992	0.533	0.39	1	0
CTSC	0.000152932	0.481099	0.783	0.667	1	0
TTC14	0.00015303	0.814791	0.4	0.231	1	0
PDCD6IP	0.000154101	0.701957	0.45	0.267	1	0
PPP4R3B	0.000156495	0.533421	0.417	0.235	1	0
ZNF808	0.00016774	0.407343	0.167	0.056	1	0
LAMP1	0.000170272	0.677067	0.533	0.347	1	0
ZNF800	0.000172146	0.815196	0.417	0.26	1	0
MBD5	0.000177829	0.473202	0.333	0.162	1	0
SCYL3	0.000179776	0.548144	0.15	0.048	1	0
RBM5	0.000181404	0.91106	0.283	0.139	1	0
CREB1	0.000187148	0.676103	0.367	0.204	1	0
TRIP12	0.000189611	0.623615	0.367	0.195	1	0
SMARCA5	0.000190661	0.601419	0.467	0.3	1	0
NAAA	0.000194929	0.675167	0.283	0.133	1	0
MAN2B2	0.000195278	0.546893	0.217	0.086	1	0
LY75	0.000195317	0.625121	0.283	0.135	1	0
R3HCC1L	0.000198267	0.555078	0.183	0.068	1	0
PPP3CC	0.000198282	0.818061	0.467	0.309	1	0
PCNX4	0.000201112	0.556889	0.233	0.097	1	0
DHX9	0.000203139	0.691475	0.383	0.213	1	0
BHLHE40	0.000215331	0.662344	0.35	0.185	1	0
RB1	0.00021573	0.747345	0.3	0.144	1	0
TPST2	0.000215862	0.680513	0.45	0.294	1	0
SGK3	0.000219552	0.472012	0.167	0.057	1	0
FOXP1	0.000223386	0.750385	0.333	0.178	1	0
RAD51-AS1	0.000225054	0.457634	0.15	0.048	1	0
MAP3K8	0.000228243	0.528726	0.233	0.098	1	0
VCP	0.00022835	0.555934	0.633	0.483	1	0
FTX	0.000229279	0.432996	0.183	0.066	1	0
RPN1	0.000230296	0.592994	0.517	0.344	1	0
PRDM2	0.000230553	0.70747	0.267	0.124	1	0
CUL4A	0.000231112	0.705299	0.3	0.147	1	0
KPNB1	0.000235004	0.750836	0.567	0.395	1	0
MAP4	0.000236267	0.694038	0.4	0.24	1	0
2023-03-06	0.000236363	0.632331	0.333	0.174	1	0
JAK2	0.000236488	0.656114	0.233	0.102	1	0
IPO7	0.000239767	0.818256	0.267	0.125	1	0
ZMYND11	0.000239792	0.52292	0.233	0.099	1	0
CEP192	0.000253709	0.508355	0.2	0.078	1	0
TMBIM1	0.000255734	0.707162	0.317	0.165	1	0
CAPRIN1	0.000263558	0.677182	0.4	0.234	1	0
DCUN1D1	0.000270207	0.618944	0.183	0.069	1	0
GTF3C1	0.000276666	0.749401	0.317	0.166	1	0
FBXW7	0.000281113	0.385167	0.15	0.049	1	0
HIPK1	0.000281213	0.544119	0.217	0.089	1	0
LENG8	0.000281533	0.614819	0.333	0.172	1	0
KAT6B	0.000283388	0.622297	0.3	0.144	1	0
TMEM69	0.000283822	0.493505	0.183	0.068	1	0
ATRX	0.000285161	0.61828	0.583	0.441	1	0
ARHGAP1	0.000287148	0.613394	0.25	0.112	1	0
LRRC8C	0.000289148	0.659492	0.25	0.114	1	0
LARP4B	0.000295992	0.412874	0.167	0.058	1	0
GNL3L	0.000307645	0.565704	0.183	0.069	1	0
PLEKHM1	0.000308496	0.615022	0.2	0.079	1	0
ZFP14	0.000312472	0.614235	0.2	0.081	1	0
INSIG2	0.000312709	0.42202	0.183	0.068	1	0
RASSF1	0.000316597	0.762408	0.533	0.372	1	0
FAM122B	0.000325155	0.359872	0.183	0.067	1	0
TTC17	0.000338227	0.666111	0.333	0.177	1	0
TMEM109	0.000339758	0.616723	0.483	0.315	1	0
KTN1	0.000340997	0.725267	0.517	0.365	1	0
NPAT	0.000345259	0.543804	0.267	0.125	1	0
SEPTIN6	0.000347161	0.580782	0.617	0.479	1	0
GNS	0.000351798	0.71555	0.183	0.071	1	0
MYO1G	0.000362785	0.716606	0.517	0.38	1	0
SPG11	0.000365646	0.657015	0.3	0.151	1	0
SEC61A1	0.000372374	0.586233	0.333	0.179	1	0
STX7	0.000377864	0.573434	0.2	0.081	1	0
AHCTF1	0.000396447	0.565461	0.217	0.091	1	0
PHACTR4	0.000398377	0.664377	0.217	0.095	1	0
NKTR	0.00040151	0.65973	0.467	0.289	1	0
CD300A	0.000402154	0.513616	0.2	0.077	1	0
PRPF40A	0.000409574	0.651316	0.467	0.323	1	0
ZFP90	0.000419884	0.582153	0.25	0.115	1	0
ZNF721	0.000432345	0.606071	0.3	0.155	1	0
PCNT	0.000440128	0.705494	0.217	0.092	1	0
SPATA33	0.00044697	0.541193	0.167	0.062	1	0
NEMF	0.000450228	0.646669	0.433	0.265	1	0
SUCO	0.000450629	0.712808	0.267	0.131	1	0
SCAP	0.000466671	0.623946	0.2	0.083	1	0
ZNF37A	0.000470052	0.701579	0.217	0.094	1	0
APH1B	0.0004732	0.504994	0.167	0.062	1	0
NFATC2	0.000480848	0.777256	0.517	0.345	1	0
UBA6	0.000483336	0.470672	0.25	0.113	1	0
CDC25B	0.000486011	0.454453	0.35	0.184	1	0
PYHIN1	0.000486419	0.830801	0.5	0.37	1	0
BRWD3	0.000529541	0.474461	0.167	0.06	1	0
ACAT1	0.000531897	0.579025	0.217	0.094	1	0
B3GALT4	0.00053764	0.536732	0.283	0.137	1	0
ARHGEF7	0.000552301	0.441483	0.217	0.092	1	0
ZNF430	0.0005532	0.672963	0.283	0.144	1	0
C1GALT1	0.000553868	0.493312	0.283	0.142	1	0
TPP1	0.000555949	0.634818	0.3	0.154	1	0
FBXO42	0.00055843	0.435596	0.2	0.081	1	0
DCP1B	0.000564775	0.467727	0.167	0.062	1	0
FAR1	0.000569775	0.670604	0.217	0.095	1	0
SLC38A2	0.000574744	0.616497	0.317	0.17	1	0
DNAJC3	0.000577707	0.610291	0.367	0.209	1	0
DCAF1	0.000583032	0.646667	0.167	0.062	1	0
KLF6	0.000592052	0.68846	0.55	0.426	1	0
PTPN1	0.000599597	0.615766	0.4	0.238	1	0
VIRMA	0.00062068	0.625167	0.233	0.106	1	0
CRYBG1	0.000621468	0.540388	0.217	0.094	1	0
HCLS1	0.00062568	0.466841	0.817	0.702	1	0
RMDN3	0.000627283	0.617323	0.183	0.073	1	0
ABCE1	0.000627316	0.526786	0.317	0.168	1	0
TAX1BP1	0.000649761	0.65569	0.6	0.486	1	0
CDC42SE1	0.000657277	0.683103	0.517	0.364	1	0
YME1L1	0.000662065	0.704475	0.383	0.236	1	0
SYNRG	0.000666651	0.557631	0.567	0.419	1	0
MTMR6	0.000667494	0.475297	0.183	0.072	1	0
TNFRSF1A	0.000668177	0.631233	0.433	0.274	1	0
HTT	0.000683374	0.643556	0.25	0.119	1	0
PRKAA1	0.00069654	0.541497	0.233	0.106	1	0
RUVBL1	0.000699019	0.527298	0.233	0.106	1	0
TTC38	0.000705758	0.6431	0.25	0.118	1	0
SLC35A3	0.000725971	0.432226	0.167	0.062	1	0
STK26	0.000759648	0.583515	0.217	0.096	1	0
CCDC186	0.000763515	0.564572	0.283	0.142	1	0
MYCBP2	0.000774787	0.95443	0.483	0.358	1	0
HUWE1	0.000781172	0.632204	0.367	0.212	1	0
TRIM52	0.000784104	0.540912	0.183	0.075	1	0
CUL2	0.000788832	0.548627	0.25	0.118	1	0
SETX	0.000795777	0.67671	0.45	0.305	1	0
BOD1L1	0.000799506	0.823392	0.3	0.164	1	0
RAF1	0.000801921	0.600303	0.267	0.133	1	0
RMC1	0.000802368	0.490307	0.233	0.107	1	0
PPM1A	0.000806926	0.491184	0.2	0.084	1	0
PCYT1A	0.00081179	0.501276	0.217	0.095	1	0
IVNS1ABP	0.000826763	0.746018	0.35	0.208	1	0
GTF2E2	0.000831667	0.494601	0.233	0.109	1	0
PREX1	0.000850233	0.556598	0.383	0.214	1	0
ERBIN	0.000858299	0.714225	0.317	0.178	1	0
PIGK	0.000862361	0.527087	0.183	0.075	1	0
PRPF8	0.000865187	0.630043	0.5	0.355	1	0
POGLUT1	0.000875438	0.439144	0.183	0.074	1	0
NSF	0.000875928	0.629411	0.267	0.132	1	0
UHRF2	0.00089112	0.591114	0.167	0.065	1	0
FCMR	0.000925961	0.490612	0.55	0.382	1	0
NOLC1	0.000932117	0.577655	0.267	0.139	1	0
ANKRD12	0.000948952	0.654746	0.617	0.51	1	0
ATP6AP2	0.000960808	0.509829	0.483	0.324	1	0
EML4	0.000976627	0.649844	0.483	0.321	1	0
DGLUCY	0.000977477	0.427105	0.25	0.118	1	0
DMTF1	0.000980192	0.664084	0.317	0.173	1	0
WDR43	0.000983399	0.605546	0.183	0.077	1	0
DCTN4	0.00101185	0.538407	0.217	0.096	1	0
SMC5	0.00102275	0.733793	0.317	0.181	1	0
NIBAN1	0.0010486	0.609151	0.233	0.112	1	0
ZBTB38	0.00105901	0.629842	0.533	0.382	1	0
NUP58	0.00107018	0.577039	0.233	0.112	1	0
PAFAH1B1	0.00107225	0.577262	0.467	0.335	1	0
HNRNPR	0.00107325	0.446945	0.6	0.445	1	0
SMARCC1	0.00108447	0.530765	0.267	0.135	1	0
HSP90AB1	0.00110434	0.499928	0.817	0.681	1	0
L3MBTL3	0.00112438	0.4821	0.183	0.076	1	0
CREBRF	0.00113777	0.6854	0.233	0.11	1	0
AC245297.3	0.00115478	0.556633	0.25	0.124	1	0
SLC25A20	0.00116008	0.416913	0.25	0.12	1	0
TNRC6B	0.00116045	0.741683	0.4	0.251	1	0
CYP20A1	0.0011665	0.648118	0.25	0.125	1	0
EPM2AIP1	0.00116682	0.589903	0.2	0.087	1	0
CNOT4	0.00116972	0.536813	0.367	0.216	1	0
RNF168	0.00118525	0.803492	0.267	0.138	1	0
COPA	0.00118882	0.63036	0.333	0.192	1	0
ZZEF1	0.00119429	0.450034	0.25	0.119	1	0
SIDT1	0.00120254	0.477629	0.233	0.108	1	0
PRNP	0.00123284	0.487785	0.233	0.109	1	0
LPP	0.00125754	0.477022	0.283	0.143	1	0
TYW1	0.00125988	0.390849	0.2	0.086	1	0
GCC2	0.00126481	0.90107	0.467	0.337	1	0
SMARCA2	0.00126713	0.67373	0.383	0.236	1	0
EMC10	0.00126916	0.586624	0.317	0.174	1	0
SLC30A7	0.0012728	0.592645	0.233	0.11	1	0
FOXN2	0.00127286	0.548633	0.333	0.189	1	0
KLHDC4	0.00130096	0.579528	0.25	0.124	1	0
MYO5A	0.00131583	0.421617	0.183	0.076	1	0
PRPF4B	0.00132179	0.594433	0.417	0.263	1	0
WDR82	0.0013341	0.680297	0.35	0.211	1	0
CAPZA1	0.00134707	0.614384	0.483	0.351	1	0
CRBN	0.00136247	0.468519	0.317	0.178	1	0
GPATCH8	0.00138893	0.60368	0.35	0.21	1	0
ZFP36L2	0.00141365	0.39794	0.717	0.573	1	0
CHST12	0.00142477	0.541003	0.617	0.5	1	0
SPTAN1	0.00142954	0.72179	0.583	0.464	1	0
OPA1	0.00142989	0.525531	0.267	0.139	1	0
FEM1B	0.00143125	0.448268	0.183	0.077	1	0
TNRC6C	0.00144556	0.603074	0.183	0.078	1	0
USP34	0.00144991	0.673743	0.45	0.313	1	0
KANSL1	0.00150682	0.532791	0.333	0.187	1	0
ZNF506	0.0015131	0.536138	0.25	0.122	1	0
FLI1	0.00151442	0.53354	0.317	0.18	1	0
ARHGAP17	0.00153638	0.455908	0.233	0.113	1	0
BNIP2	0.00154392	0.667914	0.35	0.224	1	0
G3BP2	0.00154965	0.64739	0.467	0.325	1	0
MECP2	0.00156245	0.519073	0.317	0.178	1	0
RPS6KA1	0.00158378	0.687621	0.367	0.23	1	0
APAF1	0.00158871	0.371344	0.167	0.066	1	0
NORAD	0.00159009	0.510594	0.283	0.149	1	0
SPECC1L	0.00162526	0.608897	0.2	0.09	1	0
TFDP2	0.00163224	0.419035	0.283	0.15	1	0
ANGEL2	0.0016472	0.680698	0.217	0.103	1	0
MORC3	0.00165798	0.601943	0.3	0.165	1	0
PDE3B	0.00167483	0.575273	0.233	0.112	1	0
UBR2	0.00171428	0.788469	0.283	0.154	1	0
HIPK3	0.00171791	0.535832	0.267	0.138	1	0
ZDHHC20	0.00172776	0.664506	0.25	0.126	1	0
KDM2A	0.0017455	0.480968	0.283	0.151	1	0
APBB1IP	0.00176608	0.432559	0.65	0.52	1	0
ABR	0.00177439	0.478959	0.2	0.092	1	0
GCN1	0.00178267	0.588809	0.183	0.081	1	0
EIF2S3	0.00180516	0.461928	0.417	0.271	1	0
CD44	0.00181114	0.654635	0.6	0.472	1	0
KIAA0586	0.00181489	0.509704	0.2	0.091	1	0
EIF2B2	0.00182021	0.712711	0.217	0.103	1	0
RAB6A	0.00183093	0.566462	0.367	0.226	1	0
TASOR2	0.00183451	0.514047	0.167	0.067	1	0
DIAPH1	0.0018581	0.681453	0.433	0.312	1	0
HIST1H1D	0.00195241	0.673695	0.4	0.259	1	0
PIP4K2A	0.00195884	0.631865	0.267	0.144	1	0
CERS2	0.00197594	0.556483	0.267	0.142	1	0
HEATR1	0.00198763	0.547977	0.217	0.103	1	0
SEC24C	0.00200283	0.427942	0.233	0.112	1	0
CDKN1B	0.0020204	0.604407	0.45	0.326	1	0
PITPNC1	0.00202445	0.51102	0.25	0.129	1	0
USP8	0.00203275	0.607728	0.317	0.189	1	0
OXSR1	0.00209677	0.484953	0.183	0.08	1	0
USP15	0.00209794	0.605966	0.483	0.336	1	0
NCKAP1L	0.00209869	0.579738	0.45	0.319	1	0
NCOA7	0.00213199	0.644141	0.25	0.131	1	0
FKBP11	0.00215935	0.561955	0.333	0.194	1	0
TAGAP	0.00216358	0.587729	0.367	0.225	1	0
ARAP2	0.00217009	0.453841	0.467	0.313	1	0
CCDC88C	0.00219223	0.560043	0.317	0.181	1	0
SRRM2	0.00219242	0.634569	0.467	0.342	1	0
ADAM8	0.00220035	0.616766	0.283	0.154	1	0
SYTL1	0.00220928	0.451637	0.4	0.253	1	0
NLRC3	0.00221893	0.566849	0.4	0.27	1	0
TMEM140	0.00225724	0.480594	0.2	0.093	1	0
KAT5	0.00227502	0.501201	0.217	0.106	1	0
TACC1	0.0022764	0.638707	0.317	0.183	1	0
SMU1	0.00227898	0.480609	0.317	0.182	1	0
CTDSPL2	0.00230943	0.539594	0.2	0.094	1	0
PJA2	0.00234131	0.721197	0.367	0.235	1	0
SERINC3	0.00242593	0.596592	0.383	0.254	1	0
IQSEC1	0.00243411	0.503359	0.233	0.114	1	0
ACIN1	0.00244312	0.5286	0.383	0.238	1	0
ATP1A1	0.00246982	0.701467	0.383	0.235	1	0
WDR37	0.00246983	0.524699	0.217	0.105	1	0
PNPLA8	0.00247989	0.530346	0.217	0.106	1	0
BIRC6	0.00249746	0.704129	0.383	0.249	1	0
GBP3	0.00251622	0.724912	0.267	0.146	1	0
PIM1	0.00252333	0.573362	0.417	0.283	1	0
ARNTL	0.00252427	0.72432	0.183	0.082	1	0
ARHGAP27	0.00254101	0.431535	0.2	0.093	1	0
SPIDR	0.00259777	0.473733	0.2	0.093	1	0
PRKCQ	0.00262619	0.482322	0.267	0.143	1	0
RETREG3	0.00263648	0.515646	0.2	0.094	1	0
CTNNB1	0.00263678	0.713625	0.3	0.176	1	0
ADD1	0.0026694	0.669757	0.317	0.195	1	0
SEL1L	0.00267302	0.759526	0.283	0.16	1	0
ABI1	0.0026965	0.476991	0.383	0.245	1	0
ITPR1	0.00274332	0.514185	0.217	0.104	1	0
PPP1R10	0.00279331	0.565872	0.283	0.161	1	0
MAP3K2	0.00281304	0.52717	0.2	0.094	1	0
RAD21	0.002831	0.658112	0.517	0.417	1	0
SLC66A3	0.00284409	0.629634	0.333	0.211	1	0
SDHA	0.0028577	0.60383	0.45	0.329	1	0
HNRNPA3	0.00286285	0.473454	0.717	0.604	1	0
TMX1	0.00286745	0.470598	0.45	0.313	1	0
MTPN	0.00287526	0.502371	0.483	0.341	1	0
MIA2	0.00287943	0.546584	0.317	0.186	1	0
SLC44A2	0.002889	0.599706	0.317	0.189	1	0
RBM33	0.00290062	0.44018	0.267	0.142	1	0
TMEM181	0.0029051	0.463445	0.183	0.082	1	0
CLINT1	0.00293512	0.542397	0.267	0.147	1	0
ZNF224	0.00300549	0.44327	0.25	0.129	1	0
DDX60L	0.00310746	0.515969	0.2	0.095	1	0
WASF2	0.0031621	0.54537	0.483	0.355	1	0
CDK17	0.00319051	0.517918	0.233	0.12	1	0
FCRL3	0.00321762	0.401408	0.217	0.104	1	0
ERCC5	0.00322432	0.43645	0.367	0.229	1	0
RALGDS	0.00323362	0.47337	0.333	0.196	1	0
NCOA2	0.00325764	0.41037	0.217	0.105	1	0
GBP1	0.00326628	0.580622	0.45	0.328	1	0
ETS1	0.00328713	0.506879	0.5	0.36	1	0
SMARCAD1	0.00330351	0.479431	0.25	0.133	1	0
TMEM43	0.00342988	0.677441	0.25	0.131	1	0
MAPRE2	0.00345728	0.585886	0.383	0.255	1	0
PAPSS1	0.00356621	0.48237	0.217	0.109	1	0
TMED5	0.00359199	0.550778	0.383	0.25	1	0
HELQ	0.00360591	0.436475	0.2	0.095	1	0
PCSK7	0.00364954	0.696891	0.383	0.263	1	0
ITFG2	0.00376799	0.45731	0.267	0.144	1	0
ZNF276	0.00377334	0.457391	0.233	0.123	1	0
ZC3H13	0.00378667	0.65892	0.333	0.209	1	0
ZBTB11	0.00385974	0.561708	0.2	0.098	1	0
PDPK1	0.00388849	0.491873	0.2	0.095	1	0
WIPF1	0.00390088	0.405615	0.65	0.531	1	0
EP300	0.00390547	0.450101	0.25	0.134	1	0
NSD3	0.00391097	0.626977	0.417	0.29	1	0
GPR65	0.00400456	0.519849	0.333	0.208	1	0
LMAN1	0.00402168	0.508285	0.45	0.321	1	0
SEC31A	0.00404556	0.487118	0.333	0.204	1	0
ANO6	0.00412241	0.457183	0.217	0.109	1	0
LMBRD1	0.00414551	0.513563	0.367	0.247	1	0
EPRS	0.00415573	0.523213	0.35	0.223	1	0
ZNF217	0.00417668	0.561771	0.283	0.163	1	0
LATS1	0.00421024	0.612146	0.217	0.112	1	0
ICE2	0.00421601	0.558032	0.233	0.123	1	0
EFCAB14	0.00423045	0.559439	0.367	0.229	1	0
CEP250	0.00433824	0.624754	0.233	0.125	1	0
DTX3L	0.00439826	0.542822	0.3	0.178	1	0
LPIN2	0.00455005	0.626528	0.333	0.219	1	0
ZFC3H1	0.00455874	0.633085	0.283	0.162	1	0
ATP2A3	0.00458075	0.414531	0.35	0.218	1	0
BCL2	0.00458084	0.536144	0.233	0.122	1	0
RAB14	0.00459755	0.591308	0.45	0.329	1	0
RNF216	0.00466306	0.647011	0.333	0.214	1	0
TM9SF3	0.00470792	0.395645	0.217	0.108	1	0
SEMA4D	0.00471457	0.516087	0.467	0.329	1	0
RIF1	0.00479197	0.686481	0.25	0.141	1	0
ABHD2	0.00491181	0.564093	0.2	0.099	1	0
LONP2	0.00495726	0.578113	0.3	0.18	1	0
MICU2	0.00499307	0.618444	0.333	0.216	1	0
UBE2Z	0.00514614	0.360887	0.2	0.096	1	0
ANAPC5	0.0051601	0.581399	0.433	0.327	1	0
TOR1AIP1	0.00518344	0.403983	0.35	0.228	1	0
AVL9	0.00525277	0.422123	0.2	0.098	1	0
ZFX	0.00533914	0.418094	0.233	0.126	1	0
STARD3	0.00536501	0.502363	0.333	0.211	1	0
NPRL3	0.00541224	0.530078	0.217	0.113	1	0
FAM53B	0.00546524	0.477507	0.233	0.124	1	0
MEF2A	0.00549438	0.432458	0.233	0.121	1	0
THOC2	0.00549603	0.578987	0.35	0.229	1	0
PTPRJ	0.00557471	0.405824	0.233	0.122	1	0
TMEM87A	0.0056714	0.559937	0.317	0.194	1	0
RASGRP1	0.00567831	0.558423	0.333	0.204	1	0
TGFB1	0.00578394	0.642446	0.333	0.208	1	0
MCM3AP	0.00599099	0.448642	0.217	0.113	1	0
TMOD3	0.00602573	0.477114	0.4	0.281	1	0
PTDSS1	0.00608909	0.455122	0.3	0.183	1	0
CHD1	0.00625327	0.473638	0.35	0.218	1	0
NR3C1	0.00626818	0.536097	0.417	0.284	1	0
DCP2	0.00627519	0.443092	0.417	0.294	1	0
ATXN1	0.00630953	0.42204	0.35	0.22	1	0
ACAA2	0.00634491	0.573746	0.4	0.294	1	0
TAOK1	0.00636174	0.514576	0.217	0.114	1	0
PRKAR2A	0.00636526	0.509345	0.217	0.113	1	0
ARHGAP4	0.00639431	0.516369	0.433	0.323	1	0
LY9	0.00646056	0.382686	0.35	0.224	1	0
TAOK3	0.00647604	0.486003	0.367	0.242	1	0
SLC16A7	0.0067367	0.571003	0.267	0.159	1	0
LIMA1	0.00676784	0.608551	0.217	0.113	1	0
SETD5	0.00688135	0.467768	0.267	0.157	1	0
LRCH3	0.00693026	0.503016	0.233	0.125	1	0
NPTN	0.00696096	0.437911	0.217	0.113	1	0
LINC00623	0.0070179	0.372312	0.267	0.151	1	0
RAB37	0.00707464	0.639683	0.333	0.217	1	0
FOXN3	0.0071424	0.410674	0.317	0.193	1	0
CCNT2	0.0072734	0.502901	0.233	0.128	1	0
OS9	0.00727684	0.680537	0.367	0.26	1	0
RTN4	0.00764939	0.700041	0.333	0.221	1	0
CDKN2AIP	0.00767858	0.436842	0.217	0.116	1	0
WAPL	0.00769869	0.447592	0.333	0.217	1	0
AP3M1	0.0077524	0.429122	0.233	0.129	1	0
NEK7	0.00778785	0.460228	0.217	0.115	1	0
KIF2A	0.00801775	0.543622	0.467	0.357	1	0
CHD2	0.0082134	0.477987	0.417	0.301	1	0
TMEM248	0.00826434	0.558317	0.233	0.129	1	0
ST8SIA4	0.00826844	0.410498	0.333	0.211	1	0
NCOA1	0.0082842	0.481575	0.217	0.116	1	0
NUTM2B-AS1	0.00833392	0.580658	0.317	0.205	1	0
ITSN2	0.00846643	0.526239	0.417	0.306	1	0
DCAF7	0.00852377	0.523752	0.4	0.284	1	0
HCG18	0.00869536	0.551682	0.25	0.146	1	0
NUP42	0.00871576	0.45562	0.25	0.146	1	0
ARID2	0.0088891	0.451985	0.233	0.132	1	0
CXorf38	0.00888936	0.441188	0.25	0.142	1	0
ZFAND6	0.00925438	0.406699	0.3	0.186	1	0
ERCC3	0.00928706	0.356204	0.233	0.13	1	0
CCSER2	0.00929459	0.362863	0.35	0.222	1	0
PTPN22	0.00935799	0.467722	0.483	0.371	1	0
TSPAN32	0.00937736	0.459336	0.283	0.171	1	0
PIBF1	0.00938669	0.388456	0.217	0.116	1	0
USO1	0.00951423	0.511605	0.3	0.191	1	0
VEZT	0.00973358	0.354103	0.217	0.115	1	0
PKN2	0.00977432	0.541922	0.233	0.132	1	0
ICAM2	0.00988386	0.395426	0.233	0.13	1	0
ZFR	0.00996465	0.445597	0.35	0.235	1	0
FGFBP2	0	2.59462	0.701	0.033	0	1
CX3CR1	0	1.7483	0.609	0.039	0	1
S1PR5	7.3653e-286	1.3459	0.485	0.023	1.71958e-281	1
S1PR1	3.91946e-271	1.38492	0.529	0.038	9.15076e-267	1
GNLY	7.00141e-270	2.90517	0.692	0.104	1.63462e-265	1
KLF2	9.75109e-232	1.38904	0.502	0.046	2.27659e-227	1
PLEK	2.29806e-176	1.55634	0.733	0.21	5.36528e-172	1
PRSS23	1.54125e-165	1.24402	0.423	0.051	3.59836e-161	1
FGR	2.82025e-155	1.13427	0.422	0.056	6.58443e-151	1
EMP3	6.89633e-152	1.27127	0.963	0.613	1.61009e-147	1
GZMH	4.78369e-142	1.52372	0.896	0.49	1.11685e-137	1
S100A4	3.08354e-139	1.188	0.98	0.804	7.19913e-135	1
PLAC8	1.54207e-135	1.04039	0.306	0.028	3.60026e-131	1
ASCL2	6.69043e-130	0.865735	0.247	0.015	1.56201e-125	1
SH3BP5	1.4952e-126	0.94818	0.378	0.055	3.49085e-122	1
ANXA1	2.02562e-126	1.2696	0.77	0.294	4.72922e-122	1
C1orf21	1.96679e-118	0.932638	0.335	0.046	4.59187e-114	1
FLNA	7.52206e-116	1.23546	0.874	0.478	1.75617e-111	1
S100A10	5.04751e-115	1.1487	0.883	0.477	1.17844e-110	1
XBP1	9.62785e-108	1.2105	0.645	0.226	2.24781e-103	1
FCRL6	1.09025e-106	1.05003	0.48	0.117	2.54541e-102	1
MYL12A	3.05658e-105	0.821819	0.99	0.885	7.13621e-101	1
ADRB2	3.11579e-105	0.921403	0.374	0.067	7.27443e-101	1
GZMM	1.21749e-104	1.04963	0.862	0.465	2.84248e-100	1
CALM1	2.16794e-104	0.820824	0.981	0.879	5.06149e-100	1
SPON2	1.93441e-102	1.24331	0.352	0.064	4.51626e-98	1
RIPOR2	4.74465e-102	1.08167	0.604	0.199	1.10773e-97	1
VCL	6.64817e-100	0.706144	0.236	0.023	1.55215e-95	1
CD300A	1.17339e-98	0.823775	0.298	0.043	2.73952e-94	1
S100A6	3.42003e-98	0.889384	0.974	0.829	7.98473e-94	1
AHNAK	2.53352e-96	1.03397	0.818	0.418	5.91501e-92	1
KLF3	7.87422e-90	0.617334	0.189	0.014	1.8384e-85	1
IFITM2	3.84459e-88	0.961116	0.939	0.701	8.97596e-84	1
RAP1GAP2	9.30917e-88	0.570756	0.173	0.011	2.17341e-83	1
IFITM1	3.26775e-86	0.762435	0.988	0.87	7.62921e-82	1
LINC00861	3.15244e-81	0.960418	0.801	0.431	7.36001e-77	1
RASGRP2	2.89742e-80	0.748366	0.303	0.057	6.7646e-76	1
LYAR	7.07733e-80	0.921238	0.51	0.167	1.65235e-75	1
TGFBR3	3.16131e-78	0.788227	0.347	0.078	7.38072e-74	1
BIN2	3.3212e-76	0.953343	0.673	0.308	7.75401e-72	1
PXN	8.81896e-73	0.722447	0.34	0.08	2.05896e-68	1
KLRG1	2.46755e-68	0.800339	0.505	0.174	5.76099e-64	1
RORA	3.50435e-68	0.772886	0.391	0.11	8.1816e-64	1
TSPAN2	9.32159e-68	0.514762	0.16	0.015	2.17631e-63	1
C1orf162	4.99526e-66	0.68748	0.202	0.029	1.16624e-61	1
RPS2	3.9249e-63	0.860726	0.895	0.664	9.16346e-59	1
PTGDR	6.65594e-63	0.629697	0.304	0.071	1.55396e-58	1
CDC25B	5.89879e-59	0.811939	0.418	0.147	1.37719e-54	1
ADD3	9.74867e-59	0.761579	0.532	0.225	2.27602e-54	1
LGALS1	5.29811e-57	0.986904	0.594	0.282	1.23695e-52	1
TLE5	3.4269e-56	0.80003	0.724	0.415	8.00078e-52	1
RASA3	1.24775e-55	0.704916	0.323	0.092	2.91313e-51	1
DSTN	6.06522e-55	0.793495	0.449	0.176	1.41605e-50	1
LINC02384	1.10978e-54	0.571926	0.177	0.027	2.591e-50	1
EEF1B2	3.77102e-52	0.604179	0.944	0.808	8.8042e-48	1
TXNIP	1.75976e-51	0.71532	0.871	0.643	4.10851e-47	1
ZEB2	9.6837e-51	0.743516	0.435	0.172	2.26085e-46	1
GIMAP7	1.0213e-49	0.629288	0.893	0.648	2.38443e-45	1
PTGER2	1.57486e-49	0.632607	0.311	0.093	3.67683e-45	1
CD160	1.91535e-49	0.683857	0.272	0.073	4.47177e-45	1
C12orf75	1.8051e-48	0.738648	0.673	0.368	4.21437e-44	1
STK38	9.49855e-48	0.653606	0.376	0.134	2.21763e-43	1
CD52	2.76131e-46	0.593987	0.966	0.838	6.44682e-42	1
SLC9A3R1	4.9774e-45	0.674897	0.808	0.576	1.16207e-40	1
MATK	3.65808e-44	0.682982	0.398	0.154	8.54052e-40	1
EFHD2	1.95241e-43	0.700722	0.32	0.11	4.55829e-39	1
P2RY8	7.24505e-43	0.568172	0.299	0.095	1.6915e-38	1
SORL1	9.60905e-43	0.490463	0.226	0.057	2.24342e-38	1
TTC16	5.05352e-42	0.492455	0.185	0.04	1.17985e-37	1
LILRB1	1.35981e-41	0.474708	0.146	0.025	3.17476e-37	1
TBX21	5.7762e-41	0.646842	0.26	0.079	1.34857e-36	1
ITGAM	1.12107e-40	0.349692	0.117	0.015	2.61736e-36	1
RAP1B	3.38721e-39	0.634261	0.777	0.568	7.90813e-35	1
SMAGP	2.49759e-38	0.383034	0.129	0.021	5.83112e-34	1
PATL2	3.19925e-38	0.571045	0.277	0.09	7.46928e-34	1
RPL10A	3.53109e-38	0.471375	0.966	0.86	8.24404e-34	1
MBP	4.86131e-38	0.616775	0.612	0.339	1.13497e-33	1
PLEKHA1	1.3716e-37	0.575932	0.243	0.074	3.20228e-33	1
ICAM2	1.42739e-37	0.593246	0.296	0.104	3.33252e-33	1
RAP2B	3.84698e-36	0.485457	0.235	0.071	8.98153e-32	1
FLOT1	9.06615e-36	0.577347	0.33	0.129	2.11667e-31	1
KLF6	2.29599e-35	0.566865	0.646	0.391	5.36045e-31	1
AC119396.1	2.20197e-33	0.493918	0.218	0.066	5.14095e-29	1
ARRB2	3.86541e-33	0.628872	0.543	0.304	9.02457e-29	1
CTSW	5.17267e-33	0.475046	0.929	0.749	1.20766e-28	1
PRMT2	5.80845e-33	0.616139	0.628	0.397	1.3561e-28	1
TAGLN2	6.12191e-33	0.717396	0.68	0.459	1.42928e-28	1
MYO1G	1.15852e-32	0.640177	0.578	0.349	2.7048e-28	1
MYBL1	1.21239e-32	0.342147	0.126	0.024	2.83056e-28	1
MYL12B	3.96582e-32	0.476066	0.94	0.802	9.259e-28	1
TGFB1	1.20382e-31	0.55396	0.391	0.18	2.81055e-27	1
NME4	2.63451e-31	0.345623	0.143	0.032	6.15079e-27	1
CDKN2D	2.65463e-30	0.418342	0.184	0.053	6.19776e-26	1
MYO1F	4.08435e-30	0.499828	0.532	0.29	9.53573e-26	1
ITGB2	5.06163e-30	0.469626	0.905	0.776	1.18174e-25	1
LAIR1	3.02056e-29	0.391034	0.155	0.039	7.0521e-25	1
LPAR6	3.75086e-29	0.369498	0.141	0.033	8.75713e-25	1
EEF2	6.82711e-29	0.476395	0.9	0.775	1.59393e-24	1
CDC42EP3	9.30559e-29	0.520078	0.417	0.206	2.17258e-24	1
RPL4	6.20817e-28	0.474321	0.898	0.754	1.44942e-23	1
TTC38	8.17165e-28	0.516895	0.253	0.098	1.90783e-23	1
GNG2	1.06198e-27	0.55708	0.602	0.385	2.47941e-23	1
CAPN2	5.00867e-27	0.547122	0.52	0.303	1.16937e-22	1
TPST2	6.45914e-27	0.561367	0.476	0.266	1.50801e-22	1
CCND3	8.7427e-27	0.561981	0.721	0.531	2.04116e-22	1
FLT3LG	1.0601e-26	0.634031	0.408	0.217	2.47502e-22	1
CYBA	4.62931e-26	0.421688	0.876	0.721	1.08081e-21	1
NOP53	5.53884e-26	0.57429	0.588	0.37	1.29315e-21	1
PRF1	1.26706e-25	0.43197	0.896	0.726	2.9582e-21	1
UPP1	1.79912e-25	0.488973	0.226	0.085	4.20039e-21	1
SPN	1.93068e-25	0.520807	0.6	0.386	4.50756e-21	1
ZNF683	3.06884e-25	0.340144	0.415	0.199	7.16483e-21	1
SELL	8.30273e-25	0.532971	0.199	0.07	1.93844e-20	1
TGFBR1	9.93973e-25	0.391626	0.151	0.043	2.32063e-20	1
MTPN	1.32668e-24	0.554941	0.509	0.315	3.09741e-20	1
CYTH1	1.35302e-24	0.500579	0.371	0.187	3.1589e-20	1
MGAT4A	2.41836e-24	0.349396	0.219	0.079	5.64615e-20	1
FKBP11	2.84176e-24	0.517907	0.35	0.171	6.63466e-20	1
SAMHD1	3.19619e-24	0.52982	0.522	0.311	7.46215e-20	1
IER2	4.12182e-24	0.538126	0.643	0.456	9.62322e-20	1
SYTL1	4.45681e-24	0.521387	0.423	0.228	1.04053e-19	1
RAB9A	7.40049e-24	0.435069	0.264	0.111	1.72779e-19	1
KLRD1	8.84619e-24	0.381436	0.776	0.532	2.06532e-19	1
RGS19	2.08863e-23	0.560551	0.423	0.239	4.87633e-19	1
ARPC5	3.22147e-23	0.489882	0.75	0.556	7.52117e-19	1
TMEM123	4.19061e-23	0.381664	0.279	0.121	9.78381e-19	1
LITAF	6.05733e-23	0.412351	0.794	0.595	1.4142e-18	1
RPL27	1.04495e-22	0.375646	0.946	0.843	2.43965e-18	1
FUT11	1.52638e-22	0.367762	0.194	0.07	3.56363e-18	1
STOM	2.25051e-22	0.409072	0.427	0.229	5.25427e-18	1
GLUL	2.37329e-22	0.364424	0.163	0.053	5.54092e-18	1
VSIR	2.93393e-22	0.455326	0.4	0.215	6.84984e-18	1
PTPN4	3.12971e-22	0.424053	0.439	0.244	7.30694e-18	1
PIM1	5.01842e-22	0.555371	0.447	0.257	1.17165e-17	1
CISH	5.14945e-22	0.536286	0.376	0.197	1.20224e-17	1
EEF1G	5.78675e-22	0.37907	0.898	0.784	1.35103e-17	1
GLIPR1	6.14401e-22	0.446326	0.376	0.197	1.43444e-17	1
FCGR3A	7.94293e-22	0.3536	0.344	0.163	1.85444e-17	1
CD48	4.05006e-21	0.442209	0.675	0.485	9.45567e-17	1
SPOCK2	4.37774e-21	0.375755	0.432	0.235	1.02207e-16	1
ITGB1	6.53994e-21	0.383441	0.565	0.377	1.52688e-16	1
TCF7	1.13253e-20	0.287225	0.163	0.054	2.64412e-16	1
SYNE1	1.79145e-20	0.461494	0.51	0.322	4.18251e-16	1
TNFAIP8L2	3.6782e-20	0.348379	0.184	0.069	8.5875e-16	1
RPS16	6.12806e-20	0.325483	0.973	0.864	1.43072e-15	1
SRPK2	6.27386e-20	0.453316	0.386	0.217	1.46476e-15	1
SYNE2	7.19202e-20	0.346246	0.653	0.46	1.67912e-15	1
RPL27A	4.0313e-19	0.422871	0.845	0.707	9.41188e-15	1
LPCAT1	5.42098e-19	0.379003	0.192	0.077	1.26564e-14	1
KLRB1	1.05304e-18	0.530006	0.189	0.075	2.45852e-14	1
AGTPBP1	1.35666e-18	0.368565	0.187	0.074	3.16739e-14	1
ZFP36	2.17138e-18	0.428234	0.667	0.49	5.06951e-14	1
PRKCB	2.46461e-18	0.444492	0.347	0.193	5.75413e-14	1
GIMAP5	3.35794e-18	0.407249	0.67	0.485	7.83979e-14	1
PPP2R2B	1.00069e-17	0.363613	0.272	0.132	2.33631e-13	1
GAB3	2.6111e-17	0.320493	0.167	0.064	6.09612e-13	1
SELPLG	6.73888e-17	0.381576	0.592	0.413	1.57333e-12	1
C11orf21	1.22077e-16	0.335345	0.167	0.067	2.85013e-12	1
ZFP36L2	1.97903e-16	0.261101	0.75	0.546	4.62043e-12	1
DGKD	2.15318e-16	0.329644	0.19	0.081	5.02702e-12	1
GIMAP4	2.63281e-16	0.361105	0.798	0.622	6.14683e-12	1
GZMB	9.59443e-16	0.221784	0.558	0.361	2.24001e-11	1
IL7R	2.03469e-15	0.277406	0.184	0.078	4.75039e-11	1
PTP4A2	2.03753e-15	0.434329	0.468	0.31	4.75703e-11	1
CD47	3.4137e-15	0.380038	0.537	0.386	7.96996e-11	1
SUN2	6.62298e-15	0.389881	0.459	0.298	1.54627e-10	1
IFITM3	1.47494e-14	0.351786	0.439	0.277	3.44354e-10	1
CD226	3.81235e-14	0.234795	0.187	0.084	8.90069e-10	1
IQGAP2	4.54713e-14	0.332838	0.24	0.122	1.06162e-09	1
ATM	7.69901e-14	0.297754	0.437	0.275	1.79749e-09	1
YWHAQ	8.31568e-14	0.394325	0.577	0.419	1.94146e-09	1
KCNA3	9.49158e-14	0.204654	0.197	0.09	2.216e-09	1
TAGAP	1.07773e-13	0.313939	0.349	0.207	2.51619e-09	1
ITGB7	1.58933e-13	0.329017	0.5	0.339	3.7106e-09	1
RAB29	1.78037e-13	0.38357	0.371	0.232	4.15663e-09	1
ZAP70	2.17834e-13	0.338671	0.682	0.526	5.08578e-09	1
CAST	2.18421e-13	0.32132	0.558	0.405	5.09949e-09	1
RNF126	2.88149e-13	0.325914	0.202	0.1	6.72742e-09	1
CYFIP2	2.9913e-13	0.358713	0.505	0.348	6.98378e-09	1
TES	3.82927e-13	0.390908	0.361	0.226	8.9402e-09	1
ITGAL	4.25939e-13	0.30546	0.537	0.378	9.9444e-09	1
FLI1	4.69546e-13	0.27965	0.293	0.164	1.09625e-08	1
YBX1	4.6963e-13	0.394818	0.677	0.52	1.09645e-08	1
TMBIM1	4.72855e-13	0.346282	0.269	0.15	1.10397e-08	1
GADD45B	5.5442e-13	0.30197	0.31	0.18	1.2944e-08	1
VIM	7.27962e-13	0.263706	0.908	0.801	1.69957e-08	1
ERP29	8.29123e-13	0.335548	0.68	0.528	1.93575e-08	1
MCUB	1.39379e-12	0.352173	0.296	0.175	3.25409e-08	1
SAMD3	2.00044e-12	0.302067	0.464	0.303	4.67044e-08	1
LIME1	2.06683e-12	0.290379	0.75	0.587	4.82543e-08	1
TSPAN32	2.78178e-12	0.335729	0.277	0.155	6.49463e-08	1
ARL5A	3.31534e-12	0.375665	0.33	0.208	7.74033e-08	1
SUPT4H1	3.47077e-12	0.354243	0.425	0.287	8.1032e-08	1
DIP2A	8.58915e-12	0.309063	0.301	0.177	2.00531e-07	1
GRAP2	8.89148e-12	0.318672	0.362	0.233	2.07589e-07	1
GIMAP1	9.52295e-12	0.300559	0.544	0.386	2.22332e-07	1
NME2	9.69531e-12	0.341654	0.655	0.508	2.26356e-07	1
PLEKHF1	1.00161e-11	0.306077	0.446	0.3	2.33846e-07	1
PRR5L	1.27115e-11	0.327834	0.214	0.113	2.96777e-07	1
APLP2	1.5937e-11	0.288872	0.213	0.111	3.7208e-07	1
CISD3	2.6169e-11	0.352087	0.344	0.22	6.10968e-07	1
ANXA6	3.52173e-11	0.297466	0.723	0.599	8.22217e-07	1
STK10	3.65746e-11	0.360645	0.434	0.302	8.53906e-07	1
DOK2	4.2171e-11	0.278734	0.534	0.374	9.84565e-07	1
RPL13A	5.53264e-11	0.275977	0.827	0.711	1.29171e-06	1
ANXA2	5.88977e-11	0.38221	0.578	0.438	1.37509e-06	1
RPS6KA1	6.35198e-11	0.306973	0.337	0.214	1.483e-06	1
CUL4A	8.37646e-11	0.293592	0.236	0.134	1.95565e-06	1
ARL4C	1.11869e-10	0.288539	0.553	0.408	2.6118e-06	1
NPRL2	1.36611e-10	0.297322	0.274	0.163	3.18945e-06	1
KCNAB2	1.51224e-10	0.312356	0.391	0.264	3.53062e-06	1
RNF149	1.64535e-10	0.27014	0.488	0.353	3.8414e-06	1
SLC2A3	1.86507e-10	0.283964	0.354	0.227	4.35438e-06	1
ARHGAP25	1.8789e-10	0.304212	0.384	0.259	4.38666e-06	1
ADGRG1	6.40289e-10	0.274917	0.486	0.344	1.49488e-05	1
ADAM8	7.67341e-10	0.249211	0.243	0.142	1.79151e-05	1
AOAH	1.46021e-09	0.256897	0.364	0.241	3.40916e-05	1
APMAP	2.23665e-09	0.2766	0.536	0.405	5.2219e-05	1
LRRFIP1	3.20611e-09	0.304541	0.65	0.527	7.4853e-05	1
CAP1	3.30978e-09	0.262806	0.772	0.653	7.72734e-05	1
TPM4	3.67852e-09	0.349839	0.442	0.319	8.58825e-05	1
UTRN	4.81789e-09	0.200007	0.405	0.274	0.000112483	1
RPL36A	4.85977e-09	0.206993	0.934	0.831	0.000113461	1
CCDC88C	5.56518e-09	0.208665	0.274	0.168	0.00012993	1
LTB	5.98117e-09	0.372787	0.255	0.152	0.000139642	1
RAB37	7.58728e-09	0.260937	0.316	0.203	0.00017714	1
TAOK3	7.78261e-09	0.300979	0.338	0.228	0.000181701	1
TNFSF14	1.05409e-08	0.211159	0.284	0.176	0.000246098	1
HOPX	1.65371e-08	0.0202587	0.592	0.41	0.000386092	1
SSB	1.95729e-08	0.239822	0.412	0.292	0.000456968	1
VASP	2.25723e-08	0.287048	0.328	0.224	0.000526995	1
TMEM173	2.30911e-08	0.259733	0.304	0.203	0.000539107	1
STAT4	2.451e-08	0.229928	0.333	0.224	0.000572234	1
S100A11	3.17634e-08	0.261681	0.757	0.65	0.00074158	1
ARHGEF3	3.36523e-08	0.278043	0.4	0.289	0.000785681	1
PPP2R5C	4.05854e-08	0.269695	0.408	0.295	0.000947548	1
EPB41	4.81139e-08	0.289534	0.338	0.232	0.00112332	1
ITGB2-AS1	5.62772e-08	0.220047	0.354	0.241	0.0013139	1
BIN1	7.9428e-08	0.282275	0.483	0.374	0.00185441	1
EIF3F	9.82254e-08	0.201225	0.748	0.636	0.00229327	1
ARL6IP5	9.95707e-08	0.16096	0.844	0.742	0.00232468	1
SIGIRR	1.11043e-07	0.243541	0.49	0.374	0.00259251	1
TBCA	1.34964e-07	0.244337	0.505	0.394	0.00315101	1
PPP1R18	1.37297e-07	0.23044	0.689	0.571	0.00320547	1
SEPTIN6	1.45905e-07	0.265226	0.582	0.465	0.00340645	1
IKZF1	1.91119e-07	0.194939	0.486	0.367	0.00446205	1
MAX	1.99675e-07	0.241942	0.357	0.254	0.00466182	1
ATP6V1G1	3.07547e-07	0.214134	0.648	0.527	0.0071803	1
RASSF1	3.33883e-07	0.231872	0.468	0.359	0.00779517	1
GBP1	3.98026e-07	0.251549	0.425	0.314	0.0092927	1
CTSC	4.46621e-07	0.180695	0.76	0.653	0.0104273	1
TPM3	4.50675e-07	0.197773	0.837	0.717	0.0105219	1
PPP3CC	5.05255e-07	0.204625	0.405	0.296	0.0117962	1
RPL7	5.06058e-07	0.21921	0.791	0.666	0.0118149	1
CDC42SE1	5.17699e-07	0.259926	0.454	0.352	0.0120867	1
DIAPH1	6.25192e-07	0.249988	0.403	0.299	0.0145964	1
EIF3L	6.88964e-07	0.217868	0.578	0.457	0.0160852	1
TNFAIP8	8.93363e-07	0.264618	0.417	0.316	0.0208574	1
GOLGA4	1.03271e-06	0.186562	0.367	0.266	0.0241107	1
OSTF1	1.23677e-06	0.254559	0.498	0.396	0.0288749	1
RBM3	1.53796e-06	0.251091	0.6	0.498	0.0359066	1
ARHGAP30	2.98418e-06	0.230504	0.515	0.415	0.0696716	1
RPL37A	3.35785e-06	0.135079	0.915	0.801	0.0783956	1
NDUFB9	3.67574e-06	0.260358	0.517	0.416	0.0858174	1
EIF3E	3.71582e-06	0.216783	0.537	0.435	0.0867534	1
SELENOW	6.85617e-06	0.176127	0.633	0.523	0.160071	1
MACF1	3.86248e-05	0.0855979	0.481	0.38	0.901774	1
IL10RA	5.42566e-05	0.146529	0.497	0.392	1	1
TCF25	6.50569e-05	0.149772	0.571	0.469	1	1
BATF	7.03741e-05	0.0391833	0.43	0.327	1	1
RBL2	7.5158e-05	0.146925	0.578	0.476	1	1
TOMM7	0.000220162	0.111562	0.869	0.754	1	1
TUBA4A	0.000553867	0.0968558	0.6	0.499	1	1
LTB	9.28002e-126	1.77758	0.471	0.108	2.16661e-121	2
IL7R	4.53402e-99	1.56132	0.308	0.052	1.05856e-94	2
TCF7	9.03727e-61	0.861379	0.216	0.042	2.10993e-56	2
GZMM	4.05067e-34	0.661916	0.692	0.489	9.45709e-30	2
ANXA1	1.88618e-29	0.685246	0.526	0.331	4.40366e-25	2
S100A10	7.57759e-29	0.636502	0.662	0.511	1.76914e-24	2
TC2N	4.62339e-24	0.630696	0.443	0.274	1.07942e-19	2
LYAR	6.1938e-23	0.667939	0.341	0.191	1.44607e-18	2
CAPG	3.60724e-22	0.637956	0.216	0.093	8.42183e-18	2
NCF1	5.76107e-22	0.667235	0.312	0.169	1.34504e-17	2
STOM	9.264e-20	0.507446	0.384	0.233	2.16287e-15	2
ZNF683	1.26399e-19	0.827308	0.354	0.206	2.95103e-15	2
AHNAK	4.13922e-16	0.432965	0.595	0.452	9.66384e-12	2
SYPL1	2.82027e-14	0.422278	0.221	0.119	6.58449e-10	2
TMEM123	4.40914e-14	0.470253	0.231	0.126	1.0294e-09	2
MCUB	2.03661e-13	0.517081	0.279	0.175	4.75487e-09	2
ALOX5AP	3.61726e-12	0.347063	0.542	0.407	8.44521e-08	2
TNFSF14	8.33605e-12	0.386148	0.279	0.174	1.94622e-07	2
SPOCK2	9.60935e-10	0.320484	0.354	0.246	2.2435e-05	2
FUS	4.33262e-35	1.44943	0.756	0.642	1.01154e-30	3
LNPEP	4.02689e-29	1.60502	0.594	0.402	9.40159e-25	3
MACF1	1.65872e-28	1.68549	0.581	0.383	3.87261e-24	3
IQGAP1	6.41146e-26	1.3892	0.628	0.507	1.49688e-21	3
PAG1	2.88032e-24	1.67452	0.479	0.28	6.72467e-20	3
GPR174	1.50547e-23	1.44475	0.594	0.461	3.51483e-19	3
CANX	1.06347e-22	1.46807	0.538	0.375	2.48287e-18	3
CD96	5.97263e-22	1.53295	0.607	0.501	1.39443e-17	3
ADAM10	2.42221e-18	1.42649	0.402	0.227	5.65514e-14	3
TMEM30A	1.16348e-17	1.35062	0.342	0.171	2.71637e-13	3
CD46	2.61392e-16	1.19862	0.457	0.316	6.10271e-12	3
LBR	7.11884e-16	1.27507	0.496	0.382	1.66204e-11	3
VPS13C	7.2189e-16	1.25351	0.449	0.303	1.6854e-11	3
XIST	4.13164e-15	1.52082	0.321	0.164	9.64614e-11	3
SERINC1	6.59651e-14	1.15752	0.406	0.272	1.54009e-09	3
ZNF292	2.153e-13	1.34011	0.389	0.251	5.0266e-09	3
SRPRA	2.31531e-13	1.31957	0.457	0.352	5.40555e-09	3
TGFBR2	2.32573e-13	1.29121	0.385	0.245	5.42989e-09	3
POLR2J3	2.88403e-13	1.39572	0.333	0.192	6.73335e-09	3
KIDINS220	3.81808e-13	1.12816	0.274	0.135	8.91408e-09	3
ITPR1	9.09204e-13	1.1276	0.226	0.098	2.12272e-08	3
PTPN22	1.51257e-12	1.16163	0.47	0.367	3.5314e-08	3
GLG1	2.12072e-12	1.31023	0.389	0.261	4.95124e-08	3
ATP2B4	2.23436e-12	1.32262	0.427	0.31	5.21657e-08	3
ST8SIA4	4.60898e-12	1.24959	0.338	0.205	1.07606e-07	3
ZBTB20	7.70272e-12	1.29601	0.252	0.124	1.79835e-07	3
ATP8A1	1.20968e-11	1.16679	0.329	0.197	2.82425e-07	3
SPG7	1.09851e-10	1.06354	0.269	0.147	2.5647e-06	3
LCP1	1.11469e-10	0.78338	0.701	0.801	2.60247e-06	3
ARL6IP5	4.14551e-10	0.941546	0.641	0.764	9.67852e-06	3
TM9SF2	7.79423e-10	1.16859	0.363	0.262	1.81972e-05	3
DOCK10	8.61746e-10	1.19568	0.359	0.254	2.01192e-05	3
SOAT1	9.84638e-10	1.06265	0.231	0.119	2.29883e-05	3
CD2	2.90887e-09	0.599406	0.782	0.895	6.79133e-05	3
AVL9	3.52549e-09	0.955868	0.197	0.094	8.23096e-05	3
SEL1L	4.07152e-09	1.08156	0.265	0.155	9.50577e-05	3
SLC16A7	9.79787e-09	1.13659	0.261	0.154	0.000228751	3
KDM6A	1.64503e-08	0.972996	0.218	0.115	0.000384065	3
SLC38A2	2.06943e-08	1.11759	0.269	0.166	0.00048315	3
RANBP2	2.96177e-08	1.06754	0.308	0.208	0.000691483	3
PHC3	7.04845e-08	0.988183	0.252	0.152	0.0016456	3
TERF2IP	1.17186e-07	0.00725603	0.179	0.421	0.00273595	3
VPS29	5.18865e-07	5.00752e-05	0.145	0.353	0.0121139	3
RER1	8.73626e-07	0.00647145	0.179	0.407	0.0203965	3
IK	1.91588e-06	0.0467262	0.15	0.348	0.04473	3
MSN	2.20819e-06	0.842967	0.598	0.718	0.0515546	3
DDX18	3.91377e-06	0.0298862	0.158	0.356	0.0913747	3
MVP	5.52521e-06	0.00241051	0.124	0.297	0.128997	3
SH2D1A	5.94931e-06	0.0213893	0.184	0.392	0.138898	3
ORMDL1	7.01218e-06	0.0289169	0.141	0.323	0.163713	3
JUNB	7.08519e-06	0.0687324	0.175	0.37	0.165418	3
CTSW	9.85747e-06	0.786893	0.658	0.781	0.230142	3
KLRK1	1.04312e-05	0.933099	0.556	0.665	0.243537	3
DAP3	1.23034e-05	0.0299129	0.103	0.254	0.287247	3
PPIG	1.33866e-05	0.00194963	0.184	0.388	0.312536	3
DENND10	1.56948e-05	0.0047475	0.073	0.201	0.366427	3
RCSD1	1.73232e-05	0.0601784	0.171	0.362	0.404445	3
DDX5	1.77951e-05	0.547106	0.697	0.828	0.415461	3
ANXA2R	2.22663e-05	0.0097733	0.141	0.311	0.519851	3
SDF2	2.23354e-05	0.034472	0.09	0.228	0.521465	3
SELENOF	2.31391e-05	0.0163456	0.188	0.387	0.540229	3
POP5	2.59803e-05	0.0122652	0.107	0.255	0.606563	3
DNAJC7	2.6652e-05	0.00726758	0.12	0.275	0.622245	3
AGGF1	2.85678e-05	0.0472543	0.103	0.246	0.666972	3
CCDC12	2.979e-05	0.0475512	0.154	0.334	0.695507	3
NCK1	3.24075e-05	0.0546254	0.081	0.21	0.756617	3
BRD2	3.2925e-05	0.00537253	0.214	0.428	0.768699	3
FAM177A1	3.34213e-05	0.0507063	0.103	0.245	0.780288	3
SMARCE1	3.98056e-05	0.0508591	0.15	0.318	0.929342	3
RANGRF	4.01143e-05	0.00880248	0.081	0.209	0.936549	3
RTF1	4.11712e-05	0.0808339	0.107	0.249	0.961225	3
YARS	4.27962e-05	0.0334111	0.107	0.25	0.999164	3
VKORC1	4.30627e-05	0.0510638	0.15	0.322	1	3
UFM1	5.01804e-05	0.0649693	0.094	0.228	1	3
GBP2	5.44922e-05	0.0257149	0.218	0.415	1	3
CDC40	5.5921e-05	0.0238241	0.094	0.227	1	3
WAS	5.88992e-05	0.0292874	0.261	0.505	1	3
EIF2S3	5.92132e-05	0.00841157	0.128	0.282	1	3
ANTKMT	6.18986e-05	0.0126748	0.094	0.224	1	3
PSMC6	6.41979e-05	0.142068	0.103	0.242	1	3
SARAF	6.51089e-05	0.657703	0.654	0.808	1	3
U2AF2	7.5174e-05	0.0640716	0.085	0.21	1	3
CYB5B	7.99261e-05	0.0295569	0.09	0.217	1	3
SNRNP35	8.80721e-05	0.0293627	0.056	0.16	1	3
IKBKG	8.8167e-05	0.00125581	0.051	0.152	1	3
METTL23	8.98922e-05	0.0300262	0.137	0.29	1	3
SNX20	9.38277e-05	0.0163745	0.073	0.187	1	3
GPS2	9.40543e-05	0.0352206	0.184	0.37	1	3
OSBPL8	9.6154e-05	0.0107126	0.145	0.303	1	3
TMEM9B	9.62711e-05	0.0339675	0.145	0.306	1	3
C1orf43	9.67151e-05	0.0610926	0.162	0.336	1	3
TNFRSF14	9.75461e-05	0.0871152	0.214	0.417	1	3
ZFAND2B	9.78128e-05	0.0717716	0.073	0.187	1	3
MTCH2	0.000109314	0.0222164	0.094	0.221	1	3
OPTN	0.000119947	0.0469522	0.209	0.406	1	3
RAB29	0.000124076	0.109012	0.12	0.26	1	3
PPP5C	0.000124593	0.0548233	0.073	0.185	1	3
TOP1	0.000125555	0.198139	0.141	0.296	1	3
BSG	0.000126809	0.0384685	0.282	0.529	1	3
SUGT1	0.000129224	0.0320148	0.09	0.211	1	3
PAK2	0.000129811	0.133998	0.256	0.492	1	3
ZFP36	0.00013195	0.160658	0.282	0.529	1	3
STX10	0.000135146	0.102698	0.107	0.239	1	3
ATG12	0.000135759	0.0379875	0.107	0.24	1	3
DNMT1	0.00013618	0.0250437	0.128	0.27	1	3
ATRAID	0.000138518	0.0907707	0.171	0.346	1	3
SIGIRR	0.000139079	0.168292	0.205	0.402	1	3
HLA-DMA	0.000140738	0.0317393	0.222	0.418	1	3
PPHLN1	0.000141154	0.0856344	0.098	0.225	1	3
MRPL3	0.000145117	0.0052633	0.103	0.23	1	3
SP110	0.00014831	0.0302813	0.141	0.29	1	3
PIH1D1	0.000151531	0.139524	0.115	0.252	1	3
TMEM179B	0.000153495	0.113469	0.214	0.418	1	3
PPP1R2	0.000168123	0.0642861	0.239	0.45	1	3
HNRNPH1	0.00017453	0.22445	0.137	0.286	1	3
NMRAL1	0.000179593	0.107948	0.064	0.168	1	3
GRK2	0.000180013	0.101853	0.115	0.249	1	3
SNX1	0.000183651	0.093329	0.111	0.242	1	3
PDHA1	0.000184684	0.0167919	0.064	0.167	1	3
WBP2	0.000189579	0.0261493	0.128	0.271	1	3
INO80E	0.000202902	0.0817945	0.09	0.207	1	3
HLA-DRB5	0.000211909	0.240983	0.295	0.52	1	3
DPF2	0.000212652	0.00934743	0.085	0.199	1	3
DDX50	0.000229648	0.00288164	0.081	0.192	1	3
HNRNPR	0.000229737	0.126085	0.244	0.459	1	3
U2SURP	0.000237367	0.124182	0.205	0.396	1	3
MAT2A	0.00024987	0.0554861	0.115	0.246	1	3
CDC42SE1	0.000256729	0.0493173	0.197	0.377	1	3
ARHGAP45	0.000258448	0.0221554	0.154	0.307	1	3
THRAP3	0.000260064	0.0671262	0.248	0.464	1	3
GPAA1	0.00026121	0.0377967	0.124	0.259	1	3
NPRL2	0.000262071	0.174553	0.077	0.185	1	3
PPP1CC	0.000263132	0.0798837	0.222	0.422	1	3
HSP90AB1	0.00027677	0.0648432	0.419	0.699	1	3
IP6K2	0.000279599	0.0686806	0.085	0.198	1	3
NSL1	0.000280002	0.0336825	0.085	0.198	1	3
DDX27	0.000284688	0.064634	0.077	0.184	1	3
NCOA4	0.000285755	0.0101445	0.111	0.236	1	3
ELAVL1	0.000290281	0.037039	0.073	0.177	1	3
TM2D3	0.000300125	0.0499359	0.111	0.236	1	3
HARS	0.000300913	0.00252118	0.077	0.183	1	3
FXR1	0.000309913	0.0767994	0.094	0.21	1	3
UCHL5	0.000311896	0.127985	0.077	0.184	1	3
MBD4	0.000315664	0.0207175	0.081	0.19	1	3
IRF3	0.000316777	0.111756	0.128	0.263	1	3
ISY1	0.000320853	0.0366538	0.073	0.176	1	3
ADSS	0.00032239	0.0475078	0.137	0.277	1	3
EIF4A2	0.000325237	0.151496	0.252	0.471	1	3
SRRM1	0.000359991	0.147539	0.282	0.514	1	3
IMP4	0.000362642	0.17739	0.077	0.182	1	3
USP16	0.000366904	0.0550394	0.154	0.303	1	3
PPP4R2	0.000367524	0.0337386	0.132	0.269	1	3
PPM1G	0.00037327	0.0971599	0.244	0.452	1	3
C5orf56	0.000374747	0.101961	0.188	0.357	1	3
SMNDC1	0.000376344	0.0582746	0.085	0.195	1	3
TES	0.000385958	0.0377391	0.124	0.253	1	3
ARIH2	0.000399488	0.0170781	0.107	0.227	1	3
PARL	0.00040174	0.031589	0.081	0.187	1	3
RASSF5	0.000417482	0.00620527	0.192	0.361	1	3
CD3G	0.000419323	0.506754	0.632	0.798	1	3
GBP1	0.000434684	0.162313	0.179	0.339	1	3
CIR1	0.000439861	0.0291136	0.081	0.186	1	3
SELENOS	0.000455596	0.209772	0.145	0.291	1	3
LSM8	0.000459866	0.169142	0.239	0.448	1	3
FYTTD1	0.00046319	0.0275386	0.094	0.205	1	3
GSDMD	0.000468311	0.0145389	0.15	0.293	1	3
ARFRP1	0.000483417	0.087768	0.077	0.179	1	3
TUFM	0.000511428	0.0309285	0.244	0.449	1	3
MLX	0.000518714	0.0900031	0.107	0.226	1	3
STX8	0.000547464	0.109805	0.09	0.199	1	3
SCNM1	0.000559056	0.0308575	0.094	0.205	1	3
IGFLR1	0.000570163	0.00972162	0.235	0.417	1	3
CYB5R3	0.000596441	0.0699594	0.098	0.212	1	3
MFSD10	0.000598323	0.0783709	0.154	0.296	1	3
SNX2	0.000605073	0.0221105	0.081	0.184	1	3
TMEM223	0.000611239	0.0697768	0.081	0.184	1	3
SNRPA	0.000617021	0.0277203	0.197	0.367	1	3
TKT	0.000669062	0.108458	0.145	0.287	1	3
COMT	0.000681941	0.0578993	0.128	0.256	1	3
SRSF2	0.000709737	0.15807	0.226	0.417	1	3
CNPY2	0.00072117	0.097718	0.179	0.342	1	3
TAX1BP1	0.000742811	0.293592	0.269	0.5	1	3
PRKCB	0.000745565	0.100773	0.107	0.221	1	3
EMC3	0.000761165	0.0395068	0.12	0.242	1	3
GNAI2	0.000767043	0.0796632	0.188	0.349	1	3
GORASP2	0.000771286	0.0333157	0.098	0.206	1	3
RAB8A	0.000773674	0.0782731	0.137	0.268	1	3
TIPRL	0.000805585	0.153719	0.107	0.222	1	3
CYBA	0.000810423	0.545239	0.624	0.75	1	3
DDX24	0.000852614	0.068915	0.35	0.611	1	3
JAK1	0.000868548	0.630841	0.547	0.684	1	3
HSPD1	0.000872997	0.183362	0.171	0.321	1	3
EIF5B	0.000885698	0.123957	0.132	0.261	1	3
COMMD1	0.000897451	0.0373332	0.085	0.187	1	3
FAM204A	0.00089823	0.0337292	0.09	0.192	1	3
UNC50	0.000931334	0.0597205	0.09	0.193	1	3
COPB1	0.000932282	0.167469	0.137	0.268	1	3
NCL	0.000942279	0.0545508	0.406	0.697	1	3
MOB3A	0.000942671	0.0624677	0.103	0.211	1	3
ARHGAP30	0.000949109	0.100577	0.248	0.44	1	3
MECP2	0.00095197	0.175068	0.085	0.186	1	3
DEF6	0.000969672	0.0439977	0.231	0.419	1	3
SF3A3	0.00100242	0.125909	0.111	0.227	1	3
IER2	0.00100287	0.0914316	0.282	0.495	1	3
RPS6KA1	0.00106804	0.146955	0.12	0.239	1	3
FCGR3A	0.00113832	0.407698	0.094	0.195	1	3
TAF7	0.00117118	0.15412	0.201	0.366	1	3
SMC4	0.00133044	0.0136722	0.103	0.206	1	3
SELENOT	0.00134069	0.0482078	0.231	0.419	1	3
KCNAB2	0.00136571	0.0982076	0.154	0.29	1	3
BCCIP	0.00147217	0.176738	0.098	0.203	1	3
RBMX	0.00149222	0.203188	0.179	0.336	1	3
RNF4	0.00152998	0.182063	0.12	0.234	1	3
CNOT6L	0.00154685	0.0640399	0.15	0.28	1	3
WDR33	0.00155075	0.104222	0.137	0.26	1	3
RECQL	0.00159193	0.186804	0.137	0.261	1	3
HLA-DQA2	0.00159353	0.0673685	0.12	0.229	1	3
WASHC1	0.00160571	0.200175	0.154	0.292	1	3
WDR82	0.00161407	0.0307624	0.111	0.219	1	3
GALM	0.00161883	0.217104	0.128	0.247	1	3
CD37	0.00163442	0.447592	0.637	0.797	1	3
ORMDL2	0.00164259	0.11254	0.128	0.248	1	3
MYO1G	0.0016977	0.22308	0.218	0.392	1	3
VCP	0.00174023	0.167242	0.278	0.498	1	3
RAB2A	0.0017549	0.181271	0.171	0.318	1	3
SRPK1	0.00175527	0.0267113	0.103	0.204	1	3
MCUB	0.00187633	0.0854744	0.098	0.198	1	3
RSBN1	0.00187731	0.188839	0.107	0.211	1	3
GZMM	0.00190276	0.0209078	0.333	0.533	1	3
YIF1B	0.00193801	0.0487256	0.103	0.205	1	3
PRRC2C	0.00193806	0.793489	0.504	0.633	1	3
C12orf65	0.00206908	0.180631	0.103	0.205	1	3
FKBP5	0.00218777	0.197087	0.111	0.213	1	3
BIN2	0.00223839	0.137849	0.209	0.37	1	3
ELOVL1	0.00225574	0.0677428	0.12	0.229	1	3
SEC11A	0.00243257	0.150828	0.269	0.474	1	3
DGKZ	0.00248001	0.158004	0.171	0.306	1	3
CISH	0.00248862	0.00261517	0.124	0.229	1	3
RCN2	0.00263671	0.206505	0.158	0.292	1	3
TRPT1	0.00274162	0.1023	0.115	0.221	1	3
MTCH1	0.00278978	0.142553	0.124	0.233	1	3
SIRPG	0.00284999	0.148533	0.299	0.49	1	3
JUN	0.00293925	0.162408	0.179	0.306	1	3
TAP1	0.00305693	0.683176	0.526	0.648	1	3
TMEM243	0.00314094	0.219721	0.158	0.287	1	3
GDI1	0.00320554	0.131079	0.115	0.22	1	3
ILF3	0.00334443	0.194964	0.205	0.363	1	3
MFF	0.00338815	0.247955	0.154	0.282	1	3
RBBP4	0.00340914	0.232616	0.209	0.373	1	3
ADD3	0.00357804	0.147374	0.154	0.276	1	3
SSR3	0.00385738	0.135814	0.179	0.316	1	3
GNG2	0.00386608	0.142431	0.248	0.426	1	3
PKN1	0.003938	0.198596	0.124	0.229	1	3
TANK	0.00398184	0.137934	0.115	0.217	1	3
GRSF1	0.00398644	0.166625	0.158	0.284	1	3
DUSP4	0.00411244	0.0183015	0.145	0.253	1	3
CDC42SE2	0.00411596	0.202528	0.205	0.355	1	3
TBRG1	0.00412202	0.181215	0.209	0.37	1	3
EMC7	0.00424911	0.185223	0.179	0.319	1	3
CGGBP1	0.00429793	0.235435	0.124	0.229	1	3
USP11	0.00432997	0.0964847	0.115	0.216	1	3
SFPQ	0.00449175	0.253076	0.145	0.262	1	3
TPST2	0.00480427	0.125664	0.175	0.304	1	3
NAP1L4	0.00484591	0.197705	0.226	0.393	1	3
DDX46	0.00489982	0.297381	0.235	0.412	1	3
MGAT1	0.00493637	0.169412	0.167	0.294	1	3
CSNK1A1	0.00506015	0.184856	0.214	0.371	1	3
HLA-F	0.00531051	0.553071	0.56	0.711	1	3
PDCD1	0.00532445	0.183661	0.252	0.416	1	3
SRPK2	0.00535912	0.166922	0.137	0.248	1	3
SYNGR2	0.00555991	0.150432	0.252	0.423	1	3
CDKN1B	0.00557507	0.232365	0.192	0.336	1	3
CYTIP	0.00558419	0.241366	0.248	0.419	1	3
SMAP1	0.00563306	0.180457	0.145	0.261	1	3
BNIP2	0.00612669	0.186315	0.128	0.232	1	3
XBP1	0.00639577	0.0326603	0.175	0.293	1	3
EZR	0.00652348	0.725492	0.491	0.607	1	3
COMMD7	0.00669772	0.129511	0.141	0.25	1	3
TMOD3	0.0067259	0.124054	0.167	0.29	1	3
IFNG	0.0069136	0.189406	0.184	0.3	1	3
VSIR	0.00739043	0.133819	0.141	0.247	1	3
SEPTIN6	0.00741167	0.276559	0.286	0.493	1	3
MIR155HG	0.00746516	0.05586	0.205	0.331	1	3
CYFIP2	0.00753586	0.137759	0.226	0.379	1	3
IST1	0.00766049	0.248225	0.141	0.249	1	3
MAX	0.00776949	0.255433	0.158	0.276	1	3
INTS11	0.00786261	0.130393	0.128	0.228	1	3
SH3GLB1	0.00834605	0.207164	0.158	0.275	1	3
PRPF6	0.00852165	0.135713	0.154	0.265	1	3
RO60	0.00865729	0.264739	0.154	0.267	1	3
IFI16	0.00873977	0.180362	0.286	0.48	1	3
PSIP1	0.0091661	0.246846	0.179	0.31	1	3
ARF4	0.00950598	0.262206	0.137	0.241	1	3
TSPAN14	0.0097296	0.214812	0.175	0.295	1	3
RPS4Y1	3.38771e-183	1.46561	0.834	0.212	7.90928e-179	4
KLRC1	1.09897e-86	1.64898	0.452	0.123	2.56575e-82	4
LINC01871	3.26376e-67	1.02055	0.628	0.282	7.61991e-63	4
KLRD1	5.76343e-65	0.892057	0.858	0.526	1.34559e-60	4
TIMD4	6.00197e-64	1.09301	0.3	0.069	1.40128e-59	4
KLRC2	3.51607e-63	1.54385	0.442	0.154	8.20896e-59	4
BCL2L11	9.1785e-57	0.836499	0.3	0.075	2.1429e-52	4
ISG20	1.87865e-56	0.901724	0.745	0.444	4.38609e-52	4
LAG3	5.22961e-56	0.941634	0.76	0.464	1.22096e-51	4
CD38	1.96818e-49	0.858582	0.573	0.28	4.59511e-45	4
FAM118A	2.21449e-48	0.639122	0.333	0.101	5.17018e-44	4
CYTOR	1.54303e-47	0.832039	0.782	0.533	3.6025e-43	4
STAT1	2.0728e-47	0.851452	0.788	0.52	4.83937e-43	4
ITGA1	2.11886e-46	0.659661	0.277	0.075	4.9469e-42	4
ID2	2.81694e-45	0.810977	0.712	0.441	6.57671e-41	4
MT2A	1.54984e-44	0.782959	0.77	0.501	3.61842e-40	4
EIF1AY	8.01492e-44	0.604464	0.212	0.049	1.87124e-39	4
PLS3	1.84636e-40	0.630572	0.158	0.029	4.31069e-36	4
GZMB	1.54908e-38	1.14128	0.628	0.355	3.61664e-34	4
WARS	1.03445e-37	0.860208	0.378	0.159	2.41513e-33	4
HLA-DRB5	1.78606e-37	0.716647	0.741	0.474	4.16991e-33	4
CD52	1.93756e-37	0.573736	0.945	0.844	4.52363e-33	4
TYMP	2.28784e-36	0.733273	0.448	0.21	5.34141e-32	4
GBP5	2.76584e-35	0.697207	0.78	0.558	6.4574e-31	4
GALNT2	5.57656e-35	0.682096	0.363	0.148	1.30196e-30	4
LYST	1.29277e-34	0.690206	0.745	0.506	3.01824e-30	4
KLRC4	1.42441e-34	0.720655	0.507	0.256	3.32556e-30	4
HLA-DQA2	2.39096e-34	0.71374	0.427	0.194	5.58217e-30	4
EGR2	1.83696e-31	0.607181	0.133	0.026	4.28875e-27	4
NEAT1	2.65902e-31	0.605929	0.686	0.455	6.20802e-27	4
LINC01943	4.697e-30	0.820019	0.298	0.117	1.09661e-25	4
USP9Y	3.1319e-27	0.415262	0.168	0.046	7.31205e-23	4
PRKAR1B	3.88507e-27	0.569772	0.296	0.125	9.07048e-23	4
SNHG5	1.1171e-26	0.614637	0.396	0.201	2.60808e-22	4
TNS3	5.7269e-26	0.516355	0.181	0.055	1.33706e-21	4
HLA-DRA	4.36106e-25	0.700197	0.616	0.397	1.01818e-20	4
CBLB	7.84965e-25	0.546663	0.643	0.432	1.83266e-20	4
FABP5	1.07262e-24	0.533272	0.667	0.426	2.50424e-20	4
LAIR2	1.40615e-24	0.83785	0.211	0.075	3.28295e-20	4
PDE7B	1.95442e-24	0.476425	0.191	0.062	4.56298e-20	4
TNIP3	2.83128e-23	0.566644	0.29	0.128	6.61018e-19	4
ETS1	2.84081e-23	0.484405	0.552	0.335	6.63244e-19	4
COTL1	4.96265e-23	0.542018	0.86	0.736	1.15863e-18	4
HOXB2	7.32523e-22	0.518545	0.3	0.139	1.71022e-17	4
LY6E	9.37373e-22	0.487352	0.813	0.664	2.18848e-17	4
GBP2	1.14633e-21	0.624002	0.567	0.381	2.67633e-17	4
COX6C	1.49578e-21	0.44538	0.828	0.679	3.4922e-17	4
ABRACL	5.53848e-21	0.513362	0.715	0.547	1.29307e-16	4
IL2RB	8.17729e-21	0.547081	0.63	0.449	1.90915e-16	4
CLEC2B	1.01045e-20	0.555629	0.686	0.537	2.35911e-16	4
CCL4	1.72777e-19	1.46941	0.856	0.709	4.03382e-15	4
CCR5	2.49463e-19	0.530256	0.246	0.108	5.8242e-15	4
ERAP2	1.04269e-18	0.426931	0.322	0.166	2.43437e-14	4
PSME2	1.46514e-18	0.443725	0.85	0.73	3.42067e-14	4
IKZF3	1.52804e-18	0.448439	0.719	0.55	3.56752e-14	4
NOP10	1.77628e-18	0.459797	0.632	0.466	4.14709e-14	4
ISG15	3.87145e-18	0.588806	0.517	0.354	9.03867e-14	4
HAVCR2	8.61793e-18	0.42637	0.559	0.362	2.01203e-13	4
HAPLN3	2.24216e-17	0.39847	0.187	0.076	5.23476e-13	4
LINC02446	3.53609e-17	0.836553	0.468	0.311	8.25571e-13	4
CD27	1.16219e-16	0.302716	0.877	0.672	2.71337e-12	4
SUB1	1.30332e-16	0.384652	0.873	0.754	3.04286e-12	4
UQCRB	1.3906e-16	0.3825	0.795	0.668	3.24663e-12	4
GBP4	2.36538e-16	0.517001	0.454	0.296	5.52246e-12	4
PSMA2	2.84125e-16	0.476126	0.626	0.474	6.63347e-12	4
SEM1	4.67858e-16	0.404495	0.704	0.539	1.09231e-11	4
PHLDA1	8.52473e-16	0.640417	0.277	0.146	1.99027e-11	4
ZNF683	9.10269e-16	0.568358	0.37	0.21	2.1252e-11	4
PTPN22	9.47499e-16	0.430365	0.513	0.353	2.21213e-11	4
GPR171	1.10851e-15	0.511566	0.294	0.16	2.58805e-11	4
IFI27L2	1.51499e-15	0.436849	0.608	0.461	3.53706e-11	4
DDHD1	1.75461e-15	0.40045	0.255	0.125	4.09649e-11	4
OGT	1.9856e-15	0.481302	0.429	0.275	4.63578e-11	4
PTPN7	2.72443e-15	0.454173	0.634	0.493	6.36072e-11	4
DGKH	3.38923e-15	0.347625	0.238	0.116	7.91284e-11	4
VAMP5	7.69519e-15	0.4279	0.536	0.379	1.7966e-10	4
ENTPD1	1.33496e-14	0.379982	0.277	0.145	3.11673e-10	4
COX7A2	1.3356e-14	0.366005	0.782	0.651	3.11822e-10	4
PSMA4	1.59034e-14	0.418437	0.476	0.322	3.71297e-10	4
C12orf75	1.6145e-14	0.460364	0.556	0.391	3.76938e-10	4
IFI16	2.71866e-14	0.424253	0.606	0.449	6.34725e-10	4
IFNG	2.87265e-14	0.74408	0.415	0.276	6.70678e-10	4
SEC61G	3.38922e-14	0.399046	0.602	0.441	7.9128e-10	4
COX7B	3.79093e-14	0.402431	0.618	0.462	8.85067e-10	4
PIK3AP1	3.90881e-14	0.368383	0.203	0.094	9.1259e-10	4
MRPS36	5.01582e-14	0.453855	0.417	0.277	1.17104e-09	4
CCL3	9.54223e-14	0.755459	0.487	0.333	2.22782e-09	4
MT1E	1.012e-13	0.424283	0.304	0.174	2.36272e-09	4
GBP1	2.8367e-13	0.449814	0.456	0.312	6.62285e-09	4
APOBEC3G	3.12755e-13	0.336708	0.809	0.682	7.30189e-09	4
SIRPG	5.62934e-13	0.38822	0.626	0.459	1.31428e-08	4
MT1X	6.1076e-13	0.454736	0.407	0.271	1.42594e-08	4
MXD4	6.52224e-13	0.330653	0.214	0.105	1.52275e-08	4
ICOS	7.87762e-13	0.480265	0.294	0.17	1.83919e-08	4
SMCO4	9.72246e-13	0.408276	0.203	0.103	2.2699e-08	4
DDIT4	1.04667e-12	0.288938	0.733	0.572	2.44367e-08	4
CLEC2D	2.49102e-12	0.390569	0.585	0.456	5.81579e-08	4
LGALS1	2.61282e-12	0.602662	0.458	0.308	6.10015e-08	4
RPS11	3.95892e-12	0.310277	0.867	0.752	9.24289e-08	4
MCL1	4.31713e-12	0.403253	0.534	0.401	1.00792e-07	4
DRAP1	6.06398e-12	0.325538	0.747	0.637	1.41576e-07	4
RBPJ	8.7675e-12	0.441808	0.409	0.277	2.04695e-07	4
HSBP1	1.21451e-11	0.357247	0.398	0.268	2.83552e-07	4
ATXN1	1.28578e-11	0.349609	0.335	0.206	3.00191e-07	4
PYHIN1	1.41362e-11	0.352534	0.507	0.353	3.30039e-07	4
PREX1	1.63024e-11	0.419731	0.326	0.201	3.80613e-07	4
MIR155HG	4.4281e-11	0.610034	0.441	0.308	1.03383e-06	4
CASP4	8.21994e-11	0.390502	0.462	0.342	1.91911e-06	4
C4orf48	8.33865e-11	0.350439	0.437	0.305	1.94682e-06	4
ANXA1	9.39543e-11	0.236285	0.513	0.341	2.19355e-06	4
FBXO6	9.71065e-11	0.37792	0.257	0.152	2.26714e-06	4
WIPF1	1.34111e-10	0.364518	0.639	0.517	3.13108e-06	4
ACP5	1.37663e-10	0.400475	0.462	0.335	3.21403e-06	4
NDUFB3	2.05188e-10	0.370586	0.515	0.394	4.79053e-06	4
GPRIN3	2.17639e-10	0.361913	0.396	0.275	5.08123e-06	4
CD6	4.28236e-10	0.282176	0.462	0.323	9.99803e-06	4
UBB	4.30471e-10	0.241789	0.924	0.809	1.00502e-05	4
ATP5MF	4.91738e-10	0.303703	0.706	0.574	1.14806e-05	4
DYNLL1	5.08599e-10	0.385342	0.69	0.568	1.18743e-05	4
FKBP1A	5.5765e-10	0.325579	0.663	0.537	1.30195e-05	4
EVI2A	6.80326e-10	0.365706	0.296	0.185	1.58836e-05	4
UQCR10	8.94968e-10	0.265174	0.793	0.662	2.08948e-05	4
SP140	9.23018e-10	0.375383	0.372	0.264	2.15497e-05	4
C9orf16	1.26931e-09	0.328561	0.678	0.572	2.96345e-05	4
GZMH	1.33559e-09	0.114188	0.721	0.523	3.1182e-05	4
TNFRSF1B	1.60549e-09	0.425002	0.565	0.442	3.74834e-05	4
ATP5MC3	1.69211e-09	0.285471	0.766	0.661	3.95058e-05	4
ITGB1	1.74103e-09	0.231899	0.517	0.388	4.06479e-05	4
EPSTI1	1.8401e-09	0.391986	0.283	0.179	4.29607e-05	4
SMDT1	2.21712e-09	0.354404	0.519	0.412	5.1763e-05	4
UQCRH	2.94421e-09	0.291353	0.719	0.604	6.87385e-05	4
CD96	3.14711e-09	0.255783	0.604	0.493	7.34756e-05	4
SNRPD2	4.83972e-09	0.253696	0.856	0.751	0.000112993	4
AIMP1	4.88028e-09	0.343325	0.314	0.21	0.00011394	4
ATP5MD	5.88765e-09	0.278876	0.665	0.551	0.000137459	4
SERPINB9	8.25064e-09	0.346219	0.269	0.168	0.000192628	4
FUT8	8.45954e-09	0.291352	0.361	0.252	0.000197505	4
SLA	8.69827e-09	0.342944	0.513	0.397	0.000203079	4
SAMD9	9.13264e-09	0.279913	0.343	0.234	0.00021322	4
NDUFA6	9.60981e-09	0.292693	0.569	0.458	0.00022436	4
IFITM2	1.68852e-08	0.275864	0.836	0.72	0.000394219	4
S100A4	1.82386e-08	0.206558	0.922	0.816	0.000425816	4
PRF1	2.8764e-08	0.168875	0.856	0.736	0.000671553	4
BLOC1S1	4.35869e-08	0.286906	0.706	0.596	0.00101762	4
POMP	4.64743e-08	0.304224	0.589	0.485	0.00108504	4
PSMB3	4.70541e-08	0.263454	0.632	0.53	0.00109857	4
MIR4435-2HG	6.40723e-08	0.300449	0.314	0.214	0.0014959	4
FMNL1	7.53239e-08	0.2874	0.326	0.222	0.00175859	4
EVI2B	1.00032e-07	0.281976	0.474	0.361	0.00233544	4
UQCRQ	2.11965e-07	0.262829	0.573	0.47	0.00494874	4
SEMA4D	2.32411e-07	0.202554	0.427	0.317	0.0054261	4
COX8A	3.06287e-07	0.227515	0.801	0.692	0.00715088	4
CYLD	3.72572e-07	0.273721	0.39	0.286	0.00869843	4
PSMA1	4.07827e-07	0.261699	0.511	0.404	0.00952155	4
BIRC6	6.084e-07	0.215226	0.339	0.239	0.0142043	4
LDHB	6.41274e-07	0.21138	0.791	0.68	0.0149718	4
C4orf3	9.81554e-07	0.233304	0.673	0.563	0.0229163	4
RBX1	2.00828e-06	0.252577	0.628	0.527	0.0468873	4
PDCD1	6.38055e-06	0.237194	0.503	0.393	0.148967	4
CXCR6	0.000407048	0.0651703	0.519	0.415	1	4
ITM2A	1.29406e-78	0.996226	0.912	0.642	3.02124e-74	5
MIR155HG	1.97109e-58	0.958598	0.61	0.283	4.60191e-54	5
HLA-DPB1	1.30216e-54	0.749073	0.912	0.748	3.04015e-50	5
HLA-DPA1	1.38814e-54	0.867583	0.899	0.721	3.24089e-50	5
PPDPF	2.23849e-53	0.636606	0.982	0.852	5.22621e-49	5
HLA-DQA2	2.43508e-53	0.884968	0.48	0.186	5.68519e-49	5
CSF1	9.15598e-42	0.752187	0.355	0.13	2.13765e-37	5
XCL2	2.23774e-41	0.73124	0.481	0.223	5.22446e-37	5
HLA-DRB1	2.66746e-37	0.823614	0.828	0.665	6.22772e-33	5
GZMK	6.25644e-35	0.637786	0.865	0.604	1.46069e-30	5
MS4A6A	5.15009e-34	0.691093	0.287	0.099	1.20239e-29	5
KRT86	4.17527e-32	0.649268	0.148	0.032	9.748e-28	5
HLA-DRA	2.51661e-31	0.843057	0.632	0.394	5.87552e-27	5
CCND2	6.81493e-30	0.708878	0.575	0.356	1.59108e-25	5
VCAM1	8.86254e-30	0.62631	0.318	0.131	2.06914e-25	5
HLA-DRB5	5.66482e-29	0.651729	0.696	0.481	1.32257e-24	5
LINC00158	2.84311e-28	0.544135	0.187	0.055	6.63782e-24	5
TNFRSF9	7.55943e-28	0.651697	0.511	0.272	1.7649e-23	5
SPRY2	8.21295e-28	0.501619	0.199	0.061	1.91748e-23	5
CPNE7	2.06718e-26	0.570607	0.242	0.089	4.82624e-22	5
HLA-DMA	3.77881e-24	0.605512	0.579	0.382	8.82238e-20	5
DUSP4	1.23946e-23	0.589473	0.411	0.224	2.89377e-19	5
LINC01943	5.18404e-23	0.646926	0.277	0.12	1.21032e-18	5
SARDH	6.03312e-23	0.428188	0.191	0.066	1.40855e-18	5
CD27	2.20224e-21	0.416485	0.889	0.67	5.14157e-17	5
DRAIC	2.61607e-19	0.578598	0.31	0.158	6.10774e-15	5
PARK7	2.72929e-19	0.40872	0.852	0.71	6.37208e-15	5
SELENOM	3.39064e-18	0.490383	0.326	0.172	7.91612e-14	5
ZFP36L1	3.4022e-17	0.411143	0.836	0.707	7.94311e-13	5
ARPC5L	5.51659e-17	0.464981	0.702	0.584	1.28796e-12	5
TSTD1	1.20145e-16	0.478007	0.606	0.462	2.80501e-12	5
CXCR6	2.87695e-16	0.40726	0.598	0.404	6.71681e-12	5
EID1	3.02456e-16	0.40403	0.749	0.629	7.06144e-12	5
CXCL13	4.71061e-16	0.430755	0.179	0.072	1.09979e-11	5
CD200R1	7.75342e-16	0.409524	0.172	0.069	1.81019e-11	5
SYNGR2	2.01097e-15	0.469025	0.534	0.396	4.69501e-11	5
AC243829.4	4.43068e-15	0.4641	0.281	0.152	1.03443e-10	5
HLA-DQA1	1.44739e-14	0.487135	0.314	0.18	3.37923e-10	5
DUSP2	1.47051e-14	0.367421	0.674	0.487	3.43319e-10	5
CCDC18-AS1	2.3617e-14	0.415694	0.452	0.301	5.51385e-10	5
DTHD1	1.88249e-13	0.394663	0.214	0.106	4.39505e-09	5
U2AF1L4	3.65683e-13	0.414582	0.322	0.191	8.53761e-09	5
XIST	9.87023e-13	0.269482	0.283	0.157	2.3044e-08	5
FASLG	1.19012e-12	0.35091	0.548	0.396	2.77856e-08	5
RHOC	2.80407e-12	0.367152	0.569	0.44	6.54667e-08	5
GPX4	7.11882e-12	0.428298	0.596	0.494	1.66203e-07	5
PDCD1	8.13267e-12	0.372738	0.536	0.388	1.89873e-07	5
FABP5	1.88323e-11	0.241268	0.598	0.435	4.39678e-07	5
BTG1	2.58143e-11	0.26912	0.793	0.687	6.02686e-07	5
LINC02084	7.33218e-11	0.372977	0.285	0.173	1.71185e-06	5
KLRG1	1.2289e-10	0.451395	0.326	0.206	2.8691e-06	5
PHLDA1	1.68489e-10	0.423416	0.253	0.149	3.93371e-06	5
ITGAE	1.78452e-10	0.410677	0.361	0.249	4.16632e-06	5
IRF9	8.05323e-10	0.310893	0.608	0.496	1.88019e-05	5
C7orf50	9.06465e-10	0.418368	0.329	0.228	2.11632e-05	5
LYST	1.13979e-09	0.226131	0.657	0.518	2.66106e-05	5
OASL	1.41385e-09	0.431806	0.45	0.337	3.30092e-05	5
ALOX5AP	1.6148e-09	0.379739	0.528	0.414	3.77006e-05	5
CCL4L2	1.75744e-09	0.148135	0.501	0.349	4.10309e-05	5
TOX	2.69993e-09	0.363858	0.46	0.344	6.30351e-05	5
ACP5	1.6368e-08	0.320761	0.444	0.338	0.000382143	5
RBPJ	2.09519e-08	0.324425	0.386	0.281	0.000489163	5
C12orf57	2.33467e-07	0.182275	0.877	0.771	0.00545075	5
CCL3	3.03226e-06	0.16952	0.45	0.339	0.0707942	5
ID3	8.13383e-06	0.152405	0.485	0.362	0.1899	5
RPS29	1.38378e-104	1.04249	0.949	0.75	3.2307e-100	6
CD7	4.11607e-81	1.02518	0.947	0.804	9.60978e-77	6
BTG1	2.81247e-76	0.944887	0.883	0.663	6.56628e-72	6
RPS4Y1	6.96045e-71	1.01429	0.561	0.235	1.62506e-66	6
DDIT4	6.70056e-69	1.04525	0.804	0.549	1.56438e-64	6
RPL37A	1.40359e-68	0.722695	0.932	0.794	3.27697e-64	6
PTMS	1.69751e-67	1.06986	0.564	0.274	3.96317e-63	6
TRIR	2.79236e-58	0.822325	0.713	0.463	6.51933e-54	6
TXK	7.0405e-58	0.682132	0.219	0.045	1.64374e-53	6
MAL	8.80271e-55	0.725669	0.165	0.026	2.05517e-50	6
HAVCR2	3.40793e-54	0.778143	0.629	0.338	7.9565e-50	6
CD27	1.16455e-50	0.64983	0.905	0.655	2.71888e-46	6
DUSP2	4.24014e-50	0.95987	0.706	0.471	9.89946e-46	6
PTPRCAP	5.97941e-46	1.04734	0.629	0.421	1.39601e-41	6
LAG3	1.4849e-45	0.827661	0.693	0.462	3.46679e-41	6
NBL1	8.58415e-45	0.730749	0.219	0.059	2.00414e-40	6
SNX9	6.1442e-44	0.832531	0.313	0.117	1.43449e-39	6
RDH10	1.01015e-43	0.457258	0.131	0.02	2.3584e-39	6
LINC01871	1.30749e-43	0.868662	0.527	0.285	3.05259e-39	6
RPS2	9.97971e-43	0.585575	0.864	0.663	2.32996e-38	6
FAM3C	4.33409e-37	0.985225	0.397	0.201	1.01188e-32	6
ATP5ME	8.95637e-37	0.700526	0.615	0.409	2.09104e-32	6
CTSD	2.60872e-35	0.635021	0.737	0.571	6.09058e-31	6
ZFP36L2	4.14038e-35	0.68854	0.727	0.544	9.66654e-31	6
RPL38	4.04723e-34	0.517092	0.856	0.691	9.44907e-30	6
GZMB	1.5259e-33	0.688331	0.579	0.351	3.56252e-29	6
CCL4L2	3.96256e-33	0.0384981	0.566	0.328	9.25138e-29	6
FKBP1A	2.02436e-32	0.568692	0.727	0.518	4.72628e-28	6
CXCR6	3.35711e-32	0.63432	0.618	0.39	7.83784e-28	6
TSC22D3	2.58142e-29	0.766009	0.426	0.244	6.02684e-25	6
PDCD1	6.02712e-29	0.537499	0.583	0.371	1.40715e-24	6
GFOD1	6.76796e-29	0.611428	0.309	0.142	1.58012e-24	6
CBLB	8.4777e-28	0.521709	0.616	0.426	1.97929e-23	6
ARHGAP9	3.55634e-27	0.56205	0.635	0.464	8.30298e-23	6
SIRPG	7.11646e-27	0.524405	0.646	0.446	1.66148e-22	6
PNRC1	5.5287e-26	0.539507	0.645	0.471	1.29079e-21	6
CLTB	1.16008e-25	0.616725	0.326	0.167	2.70844e-21	6
PCED1B	1.66937e-25	0.585701	0.483	0.302	3.89747e-21	6
GNB2	4.925e-25	0.53563	0.489	0.307	1.14984e-20	6
ID2	2.19464e-24	0.565614	0.618	0.445	5.12383e-20	6
RPL36A	3.34417e-24	0.394673	0.939	0.826	7.80763e-20	6
C12orf57	1.22409e-23	0.464491	0.869	0.767	2.85788e-19	6
SYTL3	1.85969e-23	0.625605	0.407	0.246	4.34182e-19	6
TTN	6.28785e-23	0.485521	0.268	0.125	1.46802e-18	6
NDUFA3	7.6727e-23	0.511215	0.633	0.475	1.79135e-18	6
CCNI	7.90958e-23	0.411998	0.877	0.754	1.84665e-18	6
SNAP47	1.48258e-22	0.643377	0.408	0.249	3.46139e-18	6
COX7C	1.82509e-22	0.373665	0.902	0.798	4.26104e-18	6
IL6ST	1.26601e-21	0.519019	0.286	0.144	2.95575e-17	6
RHOB	5.0855e-21	0.453007	0.159	0.058	1.18731e-16	6
SIT1	8.71178e-21	0.436025	0.758	0.618	2.03394e-16	6
CARS	9.66548e-21	0.610842	0.27	0.137	2.2566e-16	6
JAML	2.50784e-20	0.500317	0.411	0.252	5.85505e-16	6
IFNG	5.63175e-20	0.55985	0.423	0.267	1.31484e-15	6
PIK3IP1	6.48815e-20	0.510129	0.289	0.153	1.51479e-15	6
PRF1	8.78791e-20	0.437032	0.837	0.733	2.05171e-15	6
AKAP5	1.00082e-19	0.480005	0.228	0.107	2.33661e-15	6
UBE2F	1.26635e-19	0.525986	0.495	0.337	2.95655e-15	6
SCPEP1	1.41079e-19	0.661186	0.24	0.12	3.29377e-15	6
CTLA4	3.39771e-19	0.376608	0.166	0.065	7.93263e-15	6
CD82	5.58909e-19	0.406109	0.437	0.277	1.30489e-14	6
CCL4	1.16027e-18	0.367003	0.824	0.708	2.70888e-14	6
JUN	1.53245e-18	0.577657	0.418	0.275	3.57781e-14	6
SEM1	1.79824e-18	0.476902	0.674	0.536	4.19834e-14	6
IGFLR1	2.05888e-18	0.577194	0.531	0.382	4.80687e-14	6
TNFRSF1B	2.15078e-18	0.513852	0.577	0.434	5.02142e-14	6
DENND2D	2.15715e-18	0.429135	0.734	0.607	5.03629e-14	6
AL138963.4	2.48154e-18	0.823623	0.261	0.142	5.79364e-14	6
STK17A	2.99175e-18	0.431042	0.583	0.442	6.98484e-14	6
RGS10	9.78567e-18	0.453395	0.584	0.46	2.28466e-13	6
CCDC85B	2.30138e-17	0.406981	0.606	0.472	5.37303e-13	6
RUNX3	3.57517e-17	0.506707	0.475	0.337	8.34696e-13	6
GALM	6.18338e-17	0.450833	0.351	0.218	1.44363e-12	6
SLA	1.16188e-16	0.551227	0.521	0.389	2.71265e-12	6
ENTPD1	4.9126e-16	0.442272	0.26	0.142	1.14694e-11	6
LYST	5.31358e-16	0.351262	0.659	0.511	1.24056e-11	6
CD63	6.85697e-16	0.424314	0.633	0.512	1.6009e-11	6
GALNT2	6.91328e-16	0.489715	0.274	0.154	1.61404e-11	6
PCBP1	1.24519e-15	0.31704	0.841	0.74	2.90715e-11	6
FCMR	1.43672e-15	0.496269	0.498	0.361	3.35431e-11	6
LINC01480	1.72227e-15	0.543477	0.199	0.096	4.02098e-11	6
CARHSP1	1.96223e-15	0.421727	0.421	0.285	4.58123e-11	6
AC243829.4	5.6176e-15	0.412639	0.264	0.148	1.31154e-10	6
CTSB	8.05687e-15	0.424994	0.264	0.15	1.88104e-10	6
TARSL2	1.01745e-14	0.441203	0.208	0.106	2.37544e-10	6
CORO1B	1.6307e-14	0.420998	0.446	0.311	3.80719e-10	6
FKBP8	1.6798e-14	0.417875	0.472	0.343	3.92184e-10	6
MS4A6A	1.9467e-14	0.368485	0.209	0.105	4.54497e-10	6
CD2BP2	2.26299e-14	0.445679	0.431	0.313	5.28341e-10	6
ACP5	3.58046e-14	0.404729	0.453	0.33	8.3593e-10	6
YPEL3	7.63575e-14	0.396458	0.219	0.118	1.78272e-09	6
SOD1	8.17246e-14	0.436467	0.772	0.663	1.90802e-09	6
ARID5B	1.46147e-13	0.494888	0.3	0.183	3.41209e-09	6
RPS10	2.70971e-13	0.470973	0.32	0.208	6.32635e-09	6
CYTOR	3.31053e-13	0.345971	0.659	0.545	7.7291e-09	6
CLIC3	7.6707e-13	0.498846	0.41	0.296	1.79088e-08	6
ARID5A	7.8566e-13	0.42115	0.381	0.265	1.83428e-08	6
CD38	2.74473e-12	0.34175	0.424	0.295	6.40812e-08	6
CMTM3	2.88292e-12	0.397533	0.247	0.146	6.73075e-08	6
SSU72	3.22884e-12	0.396111	0.455	0.344	7.53837e-08	6
SRSF9	4.02435e-12	0.433238	0.358	0.251	9.39566e-08	6
PRDM1	4.61693e-12	0.411833	0.266	0.162	1.07791e-07	6
CYTIP	6.66244e-12	0.371035	0.499	0.391	1.55548e-07	6
CHST12	1.24719e-11	0.293879	0.592	0.484	2.9118e-07	6
STUB1	1.75933e-11	0.33779	0.271	0.167	4.1075e-07	6
SLF1	2.03773e-11	0.351525	0.391	0.274	4.75749e-07	6
RAB5IF	3.60911e-11	0.39331	0.338	0.236	8.4262e-07	6
RAB1B	5.44477e-11	0.324409	0.55	0.445	1.27119e-06	6
RCSD1	1.54404e-10	0.307162	0.442	0.333	3.60488e-06	6
ROMO1	2.89307e-10	0.319871	0.518	0.415	6.75446e-06	6
CCL3	3.8097e-10	0.396961	0.456	0.332	8.89451e-06	6
TIGIT	4.46505e-10	0.315041	0.608	0.496	1.04245e-05	6
RTF1	5.065e-10	0.323422	0.325	0.223	1.18253e-05	6
ARID4B	8.90591e-10	0.307104	0.491	0.387	2.07926e-05	6
ETS1	2.322e-09	0.336481	0.45	0.344	5.42117e-05	6
ITM2A	4.7675e-09	0.0976786	0.799	0.65	0.000111307	6
RASAL3	5.99726e-09	0.250909	0.499	0.391	0.000140018	6
YBX1	6.1057e-08	0.23161	0.633	0.524	0.0014255	6
GZMH	0.000903474	0.0413845	0.635	0.53	1	6
ID3	3.70494e-165	1.85009	0.861	0.311	8.64993e-161	7
MT-ATP8	5.74353e-156	1.49914	0.988	0.818	1.34094e-151	7
HOPX	1.57752e-105	1.59146	0.797	0.387	3.68304e-101	7
NPEPPS	2.55205e-80	0.956821	0.648	0.254	5.95827e-76	7
UBE2F	2.37844e-78	1.13275	0.71	0.316	5.55295e-74	7
ZFP36L1	1.22702e-72	0.936996	0.944	0.692	2.86473e-68	7
PTPN6	9.41001e-71	0.971438	0.875	0.617	2.19696e-66	7
CCL3	3.68771e-70	1.07105	0.698	0.305	8.60969e-66	7
GSTM1	5.63284e-66	0.773913	0.314	0.073	1.3151e-61	7
ITM2A	6.05161e-66	0.833036	0.934	0.64	1.41287e-61	7
MT1G	2.66802e-62	0.751928	0.243	0.043	6.22902e-58	7
CCL4L2	6.34538e-62	1.23566	0.698	0.322	1.48146e-57	7
CD27	5.94576e-56	0.726301	0.956	0.662	1.38816e-51	7
CST7	3.21801e-54	0.609106	0.996	0.895	7.51309e-50	7
CCL3L1	5.86547e-52	0.691963	0.276	0.067	1.36941e-47	7
LITAF	1.70928e-50	0.772784	0.869	0.589	3.99065e-46	7
SNAP47	2.11845e-45	0.754688	0.531	0.241	4.94594e-41	7
LINC01480	3.69629e-45	0.756656	0.3	0.088	8.62973e-41	7
DRAIC	7.16478e-45	0.768988	0.396	0.147	1.67276e-40	7
DENND2D	1.05855e-42	0.786129	0.843	0.599	2.47141e-38	7
RHOA	2.56113e-42	0.553478	0.96	0.8	5.97946e-38	7
SRP14	2.37897e-41	0.576973	0.94	0.798	5.55418e-37	7
CCL4	3.88088e-41	0.768485	0.926	0.7	9.06069e-37	7
DUSP2	6.58479e-41	0.5483	0.811	0.469	1.53735e-36	7
DDIT4	1.09802e-39	0.649139	0.847	0.557	2.56356e-35	7
ARPC2	1.14964e-39	0.5084	0.988	0.88	2.68406e-35	7
TNFRSF9	2.01865e-39	0.693435	0.561	0.267	4.71294e-35	7
HSPA8	5.84857e-39	0.541401	0.986	0.861	1.36547e-34	7
CD7	6.41157e-39	0.547273	0.956	0.81	1.49691e-34	7
PARK7	7.47789e-39	0.597333	0.924	0.701	1.74586e-34	7
RHOC	4.54126e-36	0.697261	0.696	0.423	1.06025e-31	7
SRGN	4.76892e-35	0.485817	0.964	0.837	1.1134e-30	7
FAM3C	3.61346e-34	0.546022	0.457	0.204	8.43633e-30	7
FKBP1A	3.633e-34	0.595327	0.797	0.52	8.48197e-30	7
SOD1	4.64476e-34	0.697665	0.853	0.658	1.08441e-29	7
TIGIT	1.53559e-33	0.663166	0.755	0.481	3.58513e-29	7
HNRNPK	3.77146e-33	0.566024	0.875	0.664	8.80523e-29	7
ALDOA	5.8902e-32	0.548314	0.807	0.558	1.37518e-27	7
PRDX3	3.84343e-31	0.597693	0.586	0.325	8.97326e-27	7
PDCD1	4.31803e-31	0.606382	0.642	0.374	1.00813e-26	7
FABP5	8.63009e-31	0.637797	0.704	0.421	2.01487e-26	7
SIRPG	2.12284e-28	0.562846	0.704	0.449	4.95619e-24	7
CHI3L2	6.4059e-28	0.629142	0.223	0.075	1.49559e-23	7
DENND10	1.6755e-27	0.518128	0.374	0.168	3.9118e-23	7
PEBP1	1.87833e-27	0.538843	0.732	0.488	4.38535e-23	7
TOX2	5.50918e-27	0.520333	0.298	0.12	1.28623e-22	7
SRRT	6.34722e-27	0.62068	0.499	0.267	1.48188e-22	7
LSP1	6.68322e-27	0.439117	0.952	0.849	1.56033e-22	7
ASB2	3.52387e-26	0.57119	0.35	0.159	8.22717e-22	7
NINJ2	3.93126e-26	0.474566	0.237	0.085	9.17832e-22	7
PRDX5	1.75548e-25	0.508913	0.706	0.472	4.09853e-21	7
SNHG29	1.0046e-24	0.587794	0.767	0.602	2.34543e-20	7
YWHAB	1.799e-24	0.425044	0.952	0.814	4.20013e-20	7
LAPTM5	2.15976e-24	0.403486	0.952	0.838	5.0424e-20	7
CD99	3.12747e-24	0.432023	0.96	0.848	7.3017e-20	7
IDH2	1.13844e-23	0.490522	0.736	0.487	2.65791e-19	7
LCK	1.57518e-23	0.423964	0.924	0.785	3.67757e-19	7
PSME1	1.68695e-23	0.38164	0.938	0.826	3.93852e-19	7
SUB1	3.42746e-23	0.413749	0.915	0.749	8.00208e-19	7
FASLG	6.5473e-23	0.565591	0.606	0.388	1.5286e-18	7
DMTF1	1.08718e-22	0.51666	0.328	0.154	2.53824e-18	7
ARPC1B	1.11945e-22	0.390746	0.944	0.82	2.61359e-18	7
SELENOH	4.67319e-22	0.446261	0.823	0.613	1.09105e-17	7
IGFLR1	6.50312e-22	0.582327	0.581	0.383	1.51828e-17	7
MPP1	1.30263e-21	0.360081	0.151	0.045	3.04125e-17	7
UBASH3B	2.03443e-21	0.482975	0.266	0.114	4.74977e-17	7
CDK2AP2	3.12258e-21	0.493161	0.68	0.472	7.29029e-17	7
PSME2	6.94385e-21	0.387657	0.883	0.726	1.62118e-16	7
TOX	7.35444e-21	0.420585	0.557	0.332	1.71704e-16	7
ANXA6	8.64238e-21	0.466784	0.761	0.597	2.01774e-16	7
SEPTIN7	1.10743e-20	0.447069	0.897	0.73	2.58552e-16	7
ARPC3	1.20543e-20	0.38848	0.952	0.814	2.81433e-16	7
CLIC3	1.26645e-20	0.595703	0.491	0.291	2.95678e-16	7
SERPINB1	2.27984e-20	0.579892	0.608	0.413	5.32275e-16	7
CD70	2.63968e-20	0.56027	0.378	0.198	6.16287e-16	7
PKM	4.49145e-20	0.522973	0.777	0.607	1.04862e-15	7
VCAM1	4.59113e-20	0.411295	0.296	0.135	1.07189e-15	7
C12orf57	1.28935e-19	0.443397	0.905	0.767	3.01025e-15	7
SKP1	2.10324e-19	0.374297	0.883	0.7	4.91043e-15	7
ATP5MF	5.15606e-19	0.38338	0.785	0.564	1.20378e-14	7
UBL5	1.10824e-18	0.353644	0.907	0.745	2.5874e-14	7
PSMB9	1.11781e-18	0.307428	0.976	0.863	2.60976e-14	7
BST2	1.13037e-18	0.423633	0.775	0.597	2.63907e-14	7
YARS	1.32011e-18	0.429483	0.398	0.22	3.08205e-14	7
EDF1	1.47034e-18	0.39204	0.881	0.731	3.43281e-14	7
NR4A2	2.13803e-18	0.5693	0.235	0.102	4.99166e-14	7
CAPZB	2.60998e-18	0.404471	0.883	0.715	6.09351e-14	7
VAMP5	4.09042e-18	0.496055	0.553	0.377	9.5499e-14	7
SUMO2	4.20628e-18	0.34339	0.948	0.809	9.82039e-14	7
BEX4	4.77435e-18	0.378385	0.235	0.102	1.11467e-13	7
BRK1	5.02879e-18	0.398065	0.825	0.646	1.17407e-13	7
IFI27L2	5.25014e-18	0.390999	0.674	0.453	1.22575e-13	7
GABARAP	8.12584e-18	0.365616	0.895	0.756	1.89714e-13	7
ANXA5	1.01366e-17	0.426672	0.698	0.492	2.36659e-13	7
ATP6V0E2	2.89125e-17	0.448735	0.461	0.281	6.7502e-13	7
COX5A	5.24086e-17	0.376476	0.746	0.546	1.22358e-12	7
EIF3H	6.0665e-17	0.435052	0.746	0.557	1.41635e-12	7
UQCR11	8.13352e-17	0.361442	0.893	0.733	1.89893e-12	7
UBE2L6	8.58173e-17	0.446621	0.722	0.54	2.00358e-12	7
SLC25A3	8.60505e-17	0.369709	0.789	0.605	2.00902e-12	7
CALR	8.83056e-17	0.42542	0.809	0.638	2.06167e-12	7
CDIP1	9.30317e-17	0.387727	0.223	0.099	2.17201e-12	7
GSTP1	1.19954e-16	0.432529	0.779	0.602	2.80056e-12	7
PSMB10	1.45608e-16	0.348249	0.861	0.696	3.39951e-12	7
PGK1	1.52463e-16	0.410824	0.767	0.586	3.55955e-12	7
GZMK	2.46801e-16	0.397251	0.817	0.612	5.76207e-12	7
NPM1	2.71551e-16	0.363261	0.938	0.804	6.3399e-12	7
ROMO1	2.87216e-16	0.40094	0.61	0.408	6.70562e-12	7
SH3BGRL	3.44954e-16	0.393346	0.648	0.454	8.05365e-12	7
ATP5F1C	4.08376e-16	0.412325	0.628	0.445	9.53435e-12	7
GYPC	4.16643e-16	0.404891	0.746	0.584	9.72736e-12	7
WDR1	4.42925e-16	0.414253	0.751	0.566	1.0341e-11	7
MAT2B	9.84725e-16	0.403302	0.608	0.417	2.29904e-11	7
TRMT112	1.20274e-15	0.401759	0.775	0.609	2.80803e-11	7
ELOB	1.49205e-15	0.346212	0.873	0.703	3.48349e-11	7
DHRS7	1.65809e-15	0.390308	0.604	0.425	3.87114e-11	7
ATP5PF	1.67585e-15	0.383312	0.738	0.561	3.9126e-11	7
SPRY2	1.92938e-15	0.32379	0.169	0.066	4.50451e-11	7
ATP5F1B	2.51479e-15	0.347345	0.795	0.622	5.87129e-11	7
PPDPF	3.04719e-15	0.287271	0.966	0.855	7.11428e-11	7
OST4	3.41032e-15	0.318066	0.922	0.777	7.96207e-11	7
ISCU	3.41824e-15	0.376195	0.66	0.481	7.98057e-11	7
CD2BP2	6.61477e-15	0.40285	0.479	0.313	1.54435e-10	7
GALM	7.46839e-15	0.359189	0.382	0.221	1.74364e-10	7
UBB	7.49163e-15	0.338781	0.944	0.807	1.74907e-10	7
SPCS1	8.36125e-15	0.349366	0.803	0.63	1.9521e-10	7
NDUFC2	8.62575e-15	0.337743	0.757	0.562	2.01385e-10	7
PLPP1	9.49377e-15	0.356375	0.26	0.129	2.21651e-10	7
MAP1LC3A	1.33977e-14	0.342249	0.209	0.094	3.12797e-10	7
PPIB	1.60729e-14	0.294051	0.92	0.807	3.75253e-10	7
TPI1	1.70219e-14	0.304527	0.875	0.682	3.9741e-10	7
BCAP31	2.14232e-14	0.346934	0.674	0.498	5.00167e-10	7
RNASEK	2.26756e-14	0.312952	0.94	0.806	5.29408e-10	7
PSMB8	2.63633e-14	0.340762	0.881	0.731	6.15504e-10	7
CSNK2B	2.94978e-14	0.362007	0.742	0.593	6.88684e-10	7
LIMS1	3.12522e-14	0.365426	0.388	0.233	7.29645e-10	7
AC243829.4	3.1844e-14	0.359293	0.288	0.151	7.43462e-10	7
LDHB	5.5221e-14	0.335655	0.827	0.676	1.28924e-09	7
COX5B	9.39872e-14	0.297628	0.843	0.661	2.19432e-09	7
NDUFS8	1.1728e-13	0.339148	0.579	0.405	2.73815e-09	7
SNU13	1.22347e-13	0.359797	0.652	0.478	2.85645e-09	7
PRDX1	1.94529e-13	0.37023	0.684	0.501	4.54167e-09	7
MAPK13	2.08992e-13	0.331791	0.27	0.142	4.87934e-09	7
SH2D2A	2.25378e-13	0.350655	0.624	0.448	5.26189e-09	7
SAP18	2.37657e-13	0.342951	0.736	0.562	5.54857e-09	7
ZNF706	2.63062e-13	0.365888	0.602	0.423	6.1417e-09	7
UBE2A	2.90907e-13	0.331563	0.414	0.255	6.79181e-09	7
GCNT1	3.43122e-13	0.328182	0.195	0.09	8.01087e-09	7
XRCC6	4.08518e-13	0.348612	0.67	0.506	9.53766e-09	7
UCP2	5.08589e-13	0.41224	0.787	0.669	1.1874e-08	7
NCL	5.17276e-13	0.32092	0.819	0.661	1.20768e-08	7
PGAM1	6.95225e-13	0.344309	0.732	0.573	1.62314e-08	7
CAT	7.17028e-13	0.354629	0.332	0.195	1.67404e-08	7
YTHDF2	7.21158e-13	0.345034	0.384	0.236	1.68369e-08	7
DBI	7.23818e-13	0.32278	0.797	0.614	1.6899e-08	7
LMO4	7.53269e-13	0.443066	0.328	0.196	1.75866e-08	7
PRR13	7.89098e-13	0.327618	0.759	0.606	1.84231e-08	7
C17orf49	8.08468e-13	0.353489	0.561	0.399	1.88753e-08	7
IRF2	9.19511e-13	0.334642	0.487	0.327	2.14678e-08	7
VDAC1	1.06505e-12	0.328072	0.521	0.35	2.48658e-08	7
CORO1B	1.18273e-12	0.392984	0.469	0.315	2.76132e-08	7
PCED1B	1.21893e-12	0.384537	0.467	0.314	2.84583e-08	7
COPZ1	1.58033e-12	0.354781	0.493	0.338	3.68959e-08	7
BUB3	1.77002e-12	0.356636	0.702	0.541	4.13247e-08	7
SIT1	2.03443e-12	0.324678	0.779	0.623	4.74978e-08	7
CCT8	2.25918e-12	0.379636	0.521	0.364	5.2745e-08	7
GPI	2.39287e-12	0.378542	0.555	0.398	5.58663e-08	7
SEM1	2.8716e-12	0.334706	0.7	0.54	6.70432e-08	7
[truncated: 3,589 more rows]

## Sheet: Supplementary Table 4
gene	p_val	avg_log2FC	pct.1	pct.2	p_val_adj	cluster
ZNF683	1.48328e-97	2.15347	0.905	0.309	2.64483e-93	0
GLUL	1.22528e-77	1.50752	0.47	0.048	2.18479e-73	0
XCL1	1.08171e-73	1.81501	0.668	0.143	1.92881e-69	0
LINC02446	1.33334e-48	1.57923	0.806	0.417	2.37749e-44	0
CAPG	5.86543e-42	1.30888	0.609	0.209	1.04587e-37	0
XCL2	1.40521e-40	0.797304	0.684	0.24	2.50562e-36	0
S100A4	2.73749e-40	0.836509	0.992	0.866	4.88121e-36	0
CLU	6.03103e-37	0.9238	0.217	0.017	1.07539e-32	0
HOPX	1.54543e-34	1.18197	0.771	0.403	2.75565e-30	0
LTB	1.79969e-34	1.26143	0.387	0.09	3.20902e-30	0
PLXDC1	8.07246e-34	0.682515	0.229	0.024	1.4394e-29	0
VIM	1.11146e-33	0.852468	0.968	0.806	1.98185e-29	0
S100A6	2.3108e-33	0.812602	0.96	0.849	4.12038e-29	0
ANXA1	9.48772e-33	1.03579	0.787	0.461	1.69176e-28	0
XBP1	9.66569e-31	0.995903	0.561	0.225	1.72349e-26	0
LEF1	1.95995e-29	0.764378	0.225	0.031	3.49479e-25	0
LINC00892	5.02629e-29	0.774706	0.17	0.013	8.96238e-25	0
S100A10	7.45463e-28	0.84153	0.83	0.507	1.32924e-23	0
EEF1B2	2.72176e-27	0.738802	0.925	0.763	4.85316e-23	0
TIMP1	1.53818e-23	0.5221	0.146	0.013	2.74272e-19	0
C1orf162	2.41957e-23	0.592386	0.15	0.014	4.31433e-19	0
SELENOM	8.10295e-23	0.778711	0.372	0.119	1.44484e-18	0
CTSW	8.37315e-23	0.657128	0.949	0.835	1.49302e-18	0
NCF1	3.111e-22	0.765705	0.455	0.177	5.54722e-18	0
SORBS3	9.6301e-22	0.427377	0.126	0.01	1.71714e-17	0
FCRL6	2.3612e-21	0.631783	0.427	0.16	4.21026e-17	0
CISH	4.40904e-21	0.811785	0.423	0.159	7.86175e-17	0
STOM	1.05078e-20	0.799021	0.486	0.217	1.87364e-16	0
BTG1	1.92406e-20	0.689599	0.862	0.664	3.43078e-16	0
ALOX5AP	8.22031e-20	0.812282	0.763	0.467	1.46576e-15	0
SCML4	1.24277e-19	0.67151	0.47	0.204	2.21598e-15	0
DSTN	1.93508e-19	0.727357	0.443	0.19	3.45045e-15	0
NMUR1	1.25293e-18	0.399015	0.142	0.019	2.2341e-14	0
CD160	7.41463e-18	0.602591	0.237	0.062	1.3221e-13	0
EPHA1	1.79138e-17	0.546611	0.209	0.05	3.19421e-13	0
AGTRAP	4.14096e-17	0.709218	0.502	0.247	7.38375e-13	0
ZFP36L2	1.18752e-16	0.684142	0.711	0.488	2.11746e-12	0
FLT3LG	1.77075e-16	0.704501	0.419	0.197	3.15742e-12	0
TNFSF14	6.32784e-16	0.681774	0.34	0.135	1.12832e-11	0
PABPC1	1.30142e-14	0.630264	0.854	0.692	2.32056e-10	0
PLP2	1.75096e-14	0.63035	0.632	0.399	3.12214e-10	0
TUBA4A	3.25664e-14	0.678402	0.7	0.5	5.80692e-10	0
LGALS3BP	6.55937e-14	0.545498	0.186	0.05	1.1696e-09	0
TMEM123	1.41413e-13	0.585968	0.328	0.143	2.52153e-09	0
MYL12B	6.28129e-13	0.471273	0.945	0.835	1.12002e-08	0
AQP3	1.37889e-12	0.462183	0.154	0.039	2.4587e-08	0
HSPA8	1.54707e-12	0.482847	0.968	0.85	2.75859e-08	0
PTGDR	1.83198e-12	0.407419	0.166	0.043	3.26661e-08	0
DUSP6	2.3271e-12	0.325919	0.134	0.029	4.14945e-08	0
DDIT4	2.36173e-12	0.705839	0.794	0.686	4.21119e-08	0
RBM3	2.86525e-12	0.601556	0.644	0.447	5.10904e-08	0
AHNAK	6.31775e-12	0.583582	0.597	0.39	1.12652e-07	0
ZYX	1.14392e-11	0.52865	0.704	0.49	2.03973e-07	0
CALM1	1.29846e-11	0.388177	0.964	0.845	2.31528e-07	0
TPD52	1.81445e-11	0.443187	0.198	0.066	3.23535e-07	0
NUDT14	7.84784e-11	0.455437	0.194	0.066	1.39935e-06	0
CPNE7	1.06559e-10	0.555949	0.249	0.103	1.90006e-06	0
METTL9	1.81703e-10	0.595818	0.443	0.27	3.23995e-06	0
NCR3	3.32429e-10	0.545726	0.17	0.056	5.92754e-06	0
EMB	3.99997e-10	0.488507	0.621	0.439	7.13234e-06	0
ITM2C	5.47026e-10	0.469356	0.636	0.412	9.75402e-06	0
CXCR3	7.26928e-10	0.46387	0.767	0.627	1.29619e-05	0
RBL2	1.32179e-09	0.649682	0.589	0.426	2.35689e-05	0
APRT	4.89576e-09	0.427927	0.747	0.57	8.72963e-05	0
DYNLT3	5.52621e-09	0.408394	0.221	0.093	9.85378e-05	0
TAGLN2	6.81869e-09	0.553195	0.66	0.493	0.000121584	0
SUSD3	1.05582e-08	0.443257	0.32	0.164	0.000188264	0
CALR	1.60915e-08	0.344037	0.791	0.65	0.000286928	0
SYPL1	1.67807e-08	0.432709	0.233	0.105	0.000299217	0
GYG1	2.0577e-08	0.536962	0.443	0.29	0.000366908	0
FKBP11	2.2976e-08	0.472031	0.324	0.174	0.000409685	0
EML4	2.32171e-08	0.423886	0.439	0.273	0.000413984	0
CD69	2.4451e-08	0.487372	0.518	0.35	0.000435985	0
PPDPF	2.70633e-08	0.323243	0.976	0.848	0.000482566	0
BIN2	2.7627e-08	0.430561	0.455	0.292	0.000492617	0
LGALS3	3.63452e-08	0.467617	0.249	0.117	0.000648071	0
CYTIP	4.80677e-08	0.421663	0.538	0.369	0.000857096	0
DDAH2	4.8329e-08	0.441887	0.253	0.122	0.000861754	0
GSTP1	4.85828e-08	0.380037	0.775	0.597	0.000866279	0
RBPJ	4.96446e-08	0.42904	0.561	0.38	0.000885213	0
GZMM	5.67402e-08	0.468522	0.636	0.486	0.00101173	0
RPS29	5.69094e-08	0.332717	0.953	0.832	0.00101475	0
MICOS13	5.93269e-08	0.376754	0.498	0.324	0.00105786	0
MAX	6.73285e-08	0.454309	0.375	0.226	0.00120053	0
GLIPR2	7.27408e-08	0.436288	0.443	0.286	0.00129704	0
KCNA3	7.83684e-08	0.384495	0.209	0.092	0.00139739	0
SLC66A3	1.15008e-07	0.395522	0.324	0.181	0.0020507	0
NPC2	1.35699e-07	0.41182	0.277	0.144	0.00241964	0
CALHM2	1.50151e-07	0.446411	0.261	0.133	0.00267735	0
SIGIRR	1.95505e-07	0.458738	0.514	0.357	0.00348606	0
HSPA5	2.1682e-07	0.40123	0.573	0.416	0.00386612	0
USP20	2.25611e-07	0.342803	0.229	0.107	0.00402286	0
PRMT2	2.6121e-07	0.410312	0.577	0.426	0.00465763	0
CNBP	2.87267e-07	0.384984	0.759	0.624	0.00512226	0
DHRS7	2.99878e-07	0.454635	0.494	0.352	0.00534712	0
CDC42EP3	3.10542e-07	0.392287	0.253	0.128	0.00553728	0
MGST3	5.68786e-07	0.362745	0.364	0.221	0.010142	0
SARAF	7.01257e-07	0.302042	0.838	0.723	0.0125041	0
AOAH	7.8214e-07	0.238505	0.399	0.247	0.0139463	0
MPC1	8.13425e-07	0.388601	0.312	0.183	0.0145042	0
TNFAIP8	9.93763e-07	0.417881	0.431	0.284	0.0177198	0
IFITM3	1.02655e-06	0.604414	0.372	0.247	0.0183044	0
MICOS10	1.31904e-06	0.33155	0.64	0.487	0.0235198	0
C9orf78	1.49473e-06	0.385964	0.462	0.324	0.0266525	0
TXNIP	1.61798e-06	0.264095	0.787	0.604	0.0288501	0
HMGN1	1.89044e-06	0.315968	0.802	0.652	0.0337084	0
CAMK4	1.96263e-06	0.37959	0.289	0.166	0.0349956	0
PEBP1	2.0273e-06	0.396187	0.545	0.394	0.0361487	0
SPNS3	3.14636e-06	0.367643	0.245	0.131	0.0561027	0
ATP6V1G1	3.14779e-06	0.356788	0.625	0.491	0.0561283	0
CNN2	3.20746e-06	0.310983	0.779	0.606	0.0571921	0
SSB	3.30216e-06	0.414056	0.399	0.267	0.0588807	0
PDCD4	3.93612e-06	0.371984	0.514	0.387	0.0701849	0
TMEM147	4.17104e-06	0.347466	0.265	0.149	0.0743739	0
MAGED2	4.2178e-06	0.371824	0.32	0.195	0.0752076	0
PDIA4	4.74484e-06	0.417674	0.304	0.185	0.0846052	0
TMEM14C	5.00518e-06	0.33568	0.387	0.253	0.0892474	0
MATK	5.19747e-06	0.318078	0.265	0.147	0.092676	0
PDIA3	5.50311e-06	0.343865	0.708	0.596	0.0981259	0
SSR4	6.3671e-06	0.26756	0.885	0.737	0.113532	0
SAR1A	7.39726e-06	0.272218	0.289	0.167	0.1319	0
ANXA6	8.05707e-06	0.382853	0.696	0.59	0.143666	0
ARL6IP5	8.89115e-06	0.180553	0.834	0.708	0.158538	0
ANXA2	9.04615e-06	0.369028	0.577	0.465	0.161302	0
ERP29	1.02472e-05	0.349941	0.597	0.477	0.182718	0
ESD	1.53991e-05	0.367359	0.312	0.2	0.274582	0
THAP7	1.99978e-05	0.362307	0.245	0.145	0.35658	0
TMEM230	2.66163e-05	0.339179	0.443	0.332	0.474595	0
C1QBP	2.97856e-05	0.333286	0.399	0.278	0.531108	0
ICAM3	3.12569e-05	0.230419	0.731	0.601	0.557342	0
CHCHD10	3.33642e-05	0.358136	0.364	0.25	0.594918	0
PPA1	3.6428e-05	0.314501	0.383	0.261	0.649547	0
PRELID1	3.67623e-05	0.307108	0.652	0.519	0.655509	0
RESF1	4.61863e-05	0.23803	0.775	0.654	0.823547	0
CTSA	4.66522e-05	0.370585	0.403	0.293	0.831855	0
AMZ2	5.02287e-05	0.357789	0.312	0.204	0.895628	0
PGK1	5.29478e-05	0.315185	0.723	0.615	0.944112	0
TMEM173	5.45966e-05	0.261123	0.304	0.191	0.973513	0
GLIPR1	5.69962e-05	0.360779	0.364	0.245	1	0
MIF	6.37228e-05	0.232658	0.945	0.81	1	0
RNH1	6.78273e-05	0.323838	0.348	0.235	1	0
PDIA6	7.02476e-05	0.346926	0.573	0.458	1	0
FYTTD1	7.13584e-05	0.281448	0.273	0.166	1	0
TBCD	7.15804e-05	0.331989	0.277	0.172	1	0
AKTIP	0.000108001	0.365393	0.292	0.186	1	0
EEF1G	0.000109984	0.241041	0.858	0.744	1	0
PRDX1	0.000110042	0.310526	0.664	0.541	1	0
SNX17	0.000111957	0.27283	0.419	0.3	1	0
TPM3	0.000113062	0.271306	0.802	0.694	1	0
C4orf48	0.000126743	0.353674	0.502	0.392	1	0
RHOC	0.00012797	0.265946	0.545	0.413	1	0
DAD1	0.00013542	0.277529	0.676	0.575	1	0
PIM1	0.000145816	0.475924	0.336	0.236	1	0
NIFK	0.00016851	0.259818	0.336	0.226	1	0
GPX4	0.000194944	0.27647	0.561	0.454	1	0
HSP90AB1	0.000227701	0.171746	0.802	0.626	1	0
MRPL43	0.000240677	0.262205	0.395	0.287	1	0
PDLIM2	0.000248574	0.281629	0.375	0.265	1	0
RPS10	0.000267601	0.249801	0.439	0.327	1	0
SYNRG	0.00027571	0.222185	0.49	0.368	1	0
OXNAD1	0.000320147	0.242133	0.49	0.379	1	0
NUCB2	0.000391379	0.324883	0.387	0.283	1	0
APBB1IP	0.000402714	0.316875	0.605	0.504	1	0
GSTK1	0.000445621	0.231283	0.719	0.609	1	0
ZFP36	0.000466735	0.283062	0.538	0.431	1	0
HCLS1	0.000564172	0.17498	0.759	0.637	1	0
NFKBIA	0.00058543	0.230479	0.411	0.307	1	0
NME3	0.000606339	0.237941	0.328	0.226	1	0
IMP3	0.000661081	0.288245	0.506	0.401	1	0
S100A11	0.000664594	0.201176	0.798	0.686	1	0
TPST2	0.000672486	0.213477	0.387	0.284	1	0
TBCA	0.000801231	0.229466	0.518	0.416	1	0
HSP90B1	0.000841822	0.228894	0.688	0.585	1	0
GYPC	0.00116272	0.193372	0.692	0.584	1	0
RPN1	0.00142084	0.209012	0.423	0.318	1	0
TC2N	0.00223784	0.140545	0.379	0.272	1	0
PSMA7	0.0042766	0.198724	0.814	0.705	1	0
SLC9A3R1	0.00490782	0.21313	0.664	0.56	1	0
ARPC5	0.00881683	0.160452	0.648	0.53	1	0
RAP1B	5.56802e-05	0.0496144	0.298	0.594	0.992833	1
CACYBP	0.000103092	0.0485288	0.122	0.317	1	1
RAB11A	0.000104826	0.0796446	0.137	0.342	1	1
PRDX1	0.000177997	0.0754309	0.298	0.592	1	1
PSMB7	0.000199849	0.0156554	0.099	0.273	1	1
PSMA3	0.000227057	0.0259414	0.191	0.421	1	1
VBP1	0.000321426	0.00571049	0.084	0.24	1	1
WBP11	0.000324689	0.0651663	0.069	0.215	1	1
SEC31A	0.000366406	0.00162568	0.061	0.201	1	1
DCAF11	0.000378535	0.0162801	0.061	0.201	1	1
SLC25A11	0.000524298	0.0235834	0.099	0.26	1	1
SDHD	0.000583789	0.0194635	0.176	0.381	1	1
RAB8A	0.000606211	0.0511326	0.122	0.292	1	1
MRPS7	0.000672258	0.0822211	0.13	0.31	1	1
TCF25	0.000699112	0.031995	0.221	0.441	1	1
MCL1	0.000725555	0.0638377	0.229	0.453	1	1
ALKBH7	0.000757431	0.00509208	0.107	0.266	1	1
TIMM17B	0.000777737	0.0512149	0.13	0.309	1	1
C18orf32	0.000787984	0.00356593	0.153	0.34	1	1
EMC4	0.000797044	0.0132261	0.145	0.329	1	1
CLPP	0.000800097	0.0347302	0.16	0.354	1	1
CASP4	0.000831528	0.0632565	0.198	0.415	1	1
NCOR1	0.000833601	0.011083	0.275	0.521	1	1
AKAP13	0.000848621	0.00632092	0.206	0.423	1	1
RWDD1	0.000877778	0.038364	0.183	0.381	1	1
MRPL14	0.00091318	0.0584332	0.092	0.236	1	1
EIF2S2	0.000986973	0.058091	0.137	0.312	1	1
TSEN15	0.00105447	0.000705226	0.069	0.2	1	1
IRF2	0.00107037	0.015486	0.168	0.356	1	1
TMEM14B	0.00108509	0.00639058	0.229	0.453	1	1
KPNB1	0.00112455	0.0646501	0.176	0.373	1	1
FKBP1A	0.00131544	0.107152	0.359	0.629	1	1
CHST12	0.0013294	0.00808762	0.26	0.5	1	1
PTPN11	0.00145349	0.0439719	0.084	0.215	1	1
RRP7A	0.00156693	0.00783584	0.076	0.202	1	1
PMPCB	0.00157635	0.0894807	0.092	0.23	1	1
ARL6IP4	0.00161148	0.0194022	0.29	0.547	1	1
ETFA	0.00162125	0.0102159	0.145	0.318	1	1
CUTA	0.00172606	0.100526	0.26	0.497	1	1
SDHC	0.00173126	0.0816929	0.16	0.342	1	1
S100PBP	0.00196617	0.0475587	0.115	0.262	1	1
RBM8A	0.00197563	0.0691613	0.282	0.53	1	1
MOB1A	0.00201935	0.0478878	0.214	0.417	1	1
RPL13A	0.00202943	0.681951	0.641	0.751	1	1
MALAT1	0.00203457	0.412379	0.863	0.992	1	1
PSPH	0.00209925	0.0119689	0.046	0.151	1	1
COX7A2L	0.00214334	0.00128683	0.26	0.483	1	1
CDK5RAP3	0.00214349	0.0132327	0.13	0.283	1	1
TUBA1A	0.00219701	0.00685137	0.137	0.294	1	1
RTF2	0.00226871	0.0246048	0.183	0.372	1	1
PPP1R7	0.0023095	0.00478929	0.13	0.287	1	1
MICOS10	0.00234762	0.00998246	0.29	0.539	1	1
MRPL43	0.00245009	0.00841862	0.153	0.323	1	1
MIS18BP1	0.00249179	0.0777582	0.115	0.262	1	1
NCKAP1L	0.00258014	0.0314678	0.183	0.366	1	1
C21orf91	0.00258018	0.0183797	0.115	0.257	1	1
MRPS18C	0.00262931	0.0271446	0.153	0.318	1	1
TMEM179B	0.00272083	0.0183681	0.221	0.427	1	1
EGLN2	0.00274998	0.0307677	0.107	0.244	1	1
PAIP2	0.00280639	0.147186	0.252	0.48	1	1
ECHS1	0.0028099	0.0207322	0.122	0.273	1	1
TIMM17A	0.00285281	0.0339011	0.084	0.21	1	1
CDC123	0.00285579	0.0145626	0.145	0.309	1	1
THOC3	0.00291275	0.0613033	0.046	0.147	1	1
GORASP2	0.00294728	0.118659	0.076	0.196	1	1
ACO2	0.00298628	0.015067	0.053	0.159	1	1
IFITM3	0.00300123	0.071251	0.137	0.284	1	1
RPL22L1	0.00307124	0.0137698	0.198	0.383	1	1
ANXA2R	0.00319001	0.00960499	0.183	0.359	1	1
GALM	0.0032796	0.0431074	0.092	0.218	1	1
ECI2	0.00330956	0.0413426	0.076	0.195	1	1
COX14	0.0033177	0.062474	0.198	0.398	1	1
PEX2	0.00332736	0.0077501	0.076	0.194	1	1
COA4	0.00343834	0.161156	0.092	0.218	1	1
NDUFA9	0.00352629	0.0702492	0.137	0.296	1	1
SYT11	0.00356949	0.0364319	0.053	0.155	1	1
SRSF9	0.00361957	0.0392673	0.137	0.291	1	1
RNF5	0.00383819	0.0845515	0.099	0.227	1	1
SRSF4	0.0038855	0.030364	0.168	0.339	1	1
ATP5MF	0.00389789	0.0830976	0.397	0.673	1	1
CHMP2A	0.00394782	0.189107	0.16	0.326	1	1
PRKCB	0.00404946	0.0283916	0.092	0.214	1	1
PYCARD	0.00425615	0.0182951	0.305	0.548	1	1
TSPAN17	0.00435014	0.101712	0.053	0.153	1	1
EVI2B	0.00452121	0.0818435	0.237	0.44	1	1
ITGB1BP1	0.00453402	0.197964	0.13	0.274	1	1
HIGD2A	0.00453539	0.0763081	0.351	0.611	1	1
LSM7	0.00457561	0.0349922	0.321	0.582	1	1
RBPJ	0.00457789	0.000632458	0.244	0.432	1	1
PRMT2	0.00464876	0.0439119	0.26	0.474	1	1
USP47	0.0046832	0.108283	0.115	0.25	1	1
SEC11C	0.00472195	0.0114269	0.145	0.294	1	1
NIFK	0.00473562	0.0741549	0.122	0.26	1	1
ABCE1	0.0047991	0.153484	0.069	0.177	1	1
DARS	0.00486018	0.120959	0.084	0.2	1	1
RTCA	0.00495393	0.211485	0.061	0.164	1	1
MZT2B	0.00495719	0.0519229	0.069	0.175	1	1
DDX39B	0.00510658	0.0661758	0.252	0.47	1	1
TESC	0.00514197	0.189167	0.069	0.176	1	1
STAU1	0.00514618	0.0849925	0.084	0.2	1	1
CD6	0.00525373	0.04012	0.229	0.421	1	1
USP22	0.00530981	0.279546	0.092	0.211	1	1
SRRT	0.00535141	0.079081	0.13	0.274	1	1
MRPS33	0.00535835	0.0557016	0.061	0.161	1	1
TM9SF2	0.00536176	0.0211007	0.145	0.29	1	1
ZNF428	0.00542111	0.111986	0.176	0.348	1	1
PRDX5	0.00545945	0.0975284	0.305	0.547	1	1
SMU1	0.00574193	0.0240885	0.076	0.185	1	1
CLN3	0.0057787	0.00450693	0.069	0.172	1	1
NUCB1	0.00578041	0.0303041	0.153	0.3	1	1
ADH5	0.00587222	0.17109	0.137	0.283	1	1
ETNK1	0.00603007	0.0688092	0.137	0.283	1	1
EIF4A2	0.00611465	0.0841854	0.275	0.505	1	1
HSPA9	0.0061638	0.134117	0.176	0.344	1	1
RAB2A	0.00628463	0.0258481	0.122	0.254	1	1
RBM17	0.00640261	0.107919	0.16	0.316	1	1
PCED1B-AS1	0.00658425	0.0060724	0.412	0.687	1	1
TOMM20	0.00666064	0.0472254	0.198	0.371	1	1
MTIF3	0.00666388	0.0457977	0.084	0.196	1	1
RPP21	0.00669424	0.0503994	0.13	0.267	1	1
ACTR2	0.00673395	0.0913933	0.328	0.576	1	1
TTC3	0.00687598	0.106388	0.122	0.253	1	1
SNW1	0.00707892	0.131689	0.099	0.219	1	1
MTLN	0.00710252	0.140624	0.168	0.326	1	1
GTF2I	0.00710939	0.0449922	0.168	0.328	1	1
TANK	0.00736676	0.0451034	0.122	0.251	1	1
TBCA	0.00738629	0.244611	0.244	0.455	1	1
SF3B3	0.00745604	0.0383161	0.115	0.237	1	1
THYN1	0.00750409	0.0219176	0.16	0.313	1	1
MED28	0.00750588	0.0458884	0.099	0.218	1	1
UBE3A	0.00760296	0.0902608	0.122	0.253	1	1
CPSF6	0.00779313	0.0316404	0.092	0.206	1	1
JUNB	0.00779882	0.0476543	0.145	0.289	1	1
WAPL	0.00782957	0.00963833	0.115	0.242	1	1
EIF3G	0.00783442	0.158274	0.351	0.625	1	1
NSA2	0.00804904	0.0720737	0.252	0.449	1	1
GADD45GIP1	0.00815022	0.0310386	0.16	0.313	1	1
EIF3E	0.00816511	0.0509347	0.267	0.476	1	1
NDUFB5	0.00835354	0.198107	0.16	0.313	1	1
UFC1	0.00851231	0.150484	0.26	0.467	1	1
EML4	0.00853037	0.13709	0.168	0.318	1	1
ATOX1	0.00861665	0.00676465	0.084	0.187	1	1
NAP1L1	0.00889732	0.0555074	0.26	0.462	1	1
METTL5	0.00904298	0.0566294	0.122	0.248	1	1
CCDC57	0.00927232	0.131587	0.076	0.178	1	1
ANXA7	0.00937078	0.129417	0.145	0.282	1	1
AP1G2	0.00943486	0.196609	0.107	0.226	1	1
APRT	0.00953439	0.0472211	0.382	0.626	1	1
ZNF302	0.00958052	0.0912623	0.076	0.179	1	1
CNPY2	0.00966057	0.0617756	0.176	0.333	1	1
PCID2	0.00973187	0.180471	0.092	0.202	1	1
FCRL6	0.00975476	0.00716161	0.107	0.22	1	1
SRRM1	0.00980723	0.0235632	0.305	0.541	1	1
PTK2B	0.00987394	0.0721929	0.122	0.248	1	1
OCIAD2	0.00997168	0.151408	0.252	0.455	1	1
KLRF1	3.43329e-34	1.36932	0.175	0.004	6.1219e-30	2
SH2D1B	1.34251e-25	1.35868	0.123	0.002	2.39383e-21	2
FGFBP2	1.63763e-23	2.35406	0.281	0.028	2.92006e-19	2
XIST	1.75444e-19	1.81552	0.123	0.005	3.12834e-15	2
TYROBP	1.93181e-17	2.56738	0.246	0.03	3.44462e-13	2
CX3CR1	1.13404e-13	2.12942	0.228	0.034	2.02211e-09	2
FCGR3A	1.42241e-12	2.93605	0.456	0.156	2.5363e-08	2
TXK	1.48226e-12	1.46652	0.175	0.021	2.64302e-08	2
GNLY	6.6082e-11	2.9449	0.491	0.193	1.17831e-06	2
FCER1G	6.59471e-10	1.22692	0.158	0.022	1.1759e-05	2
KLRB1	1.04278e-08	1.44122	0.333	0.104	0.000185939	2
PRSS23	6.80219e-08	1.07134	0.123	0.018	0.0012129	2
ADAM10	4.32129e-07	1.47173	0.386	0.18	0.00770529	2
LYN	4.50159e-07	0.740584	0.123	0.02	0.00802678	2
FCRL3	5.08937e-07	1.56996	0.175	0.04	0.00907486	2
ICAM2	7.1193e-07	1.29283	0.263	0.086	0.0126944	2
NEAT1	8.54949e-07	2.30173	0.614	0.488	0.0152446	2
LAIR1	1.55531e-06	0.843268	0.158	0.035	0.0277326	2
MGAT4A	2.50814e-06	1.06401	0.228	0.07	0.0447226	2
LINC00299	3.31374e-06	1.41717	0.175	0.045	0.0590873	2
GNPTAB	1.62436e-05	1.46577	0.351	0.173	0.28964	2
AOAH	4.14595e-05	1.67545	0.421	0.269	0.739263	2
CASP8	5.25651e-05	1.49663	0.386	0.23	0.937288	2
LINC00861	9.45587e-05	1.64166	0.491	0.385	1	2
PARP15	0.000104416	1.2501	0.263	0.118	1	2
SLFN13	0.000119275	0.966942	0.14	0.039	1	2
IL2RG	0.000149641	0.919992	0.737	0.883	1	2
MACF1	0.000155907	1.59718	0.491	0.387	1	2
ZNF292	0.000169001	1.33429	0.404	0.261	1	2
ADGRG1	0.000185728	1.3621	0.404	0.262	1	2
TMEM30A	0.000275196	1.21393	0.316	0.173	1	2
ARL15	0.000297225	1.06158	0.193	0.074	1	2
SLAMF7	0.000372525	1.29379	0.404	0.278	1	2
SLC12A6	0.000383943	1.24765	0.158	0.053	1	2
DGKD	0.000410803	1.15611	0.228	0.099	1	2
RASA3	0.000530187	0.927268	0.175	0.066	1	2
ZEB2	0.000622457	1.24353	0.281	0.147	1	2
PHC3	0.000736208	1.3779	0.298	0.17	1	2
EXOC4	0.000925332	1.19445	0.263	0.138	1	2
SLC20A1	0.00101152	1.16022	0.316	0.186	1	2
ADRB2	0.00108658	0.728482	0.158	0.058	1	2
CD74	0.00120821	0.756624	0.825	0.945	1	2
PPM1M	0.00125666	0.38561	0.088	0.321	1	2
SPON2	0.00157465	1.59163	0.175	0.073	1	2
GOLGA8B	0.00168205	1.18087	0.193	0.086	1	2
GLUD1	0.00173074	0.997378	0.281	0.158	1	2
CD27	0.00267855	0.210305	0.333	0.722	1	2
SIDT1	0.00366653	0.727733	0.211	0.103	1	2
CARD16	0.00375931	0.0374176	0.228	0.517	1	2
ZNF708	0.00406425	1.18947	0.228	0.123	1	2
THOC7	0.00500571	0.0185072	0.053	0.222	1	2
FASLG	0.00514816	0.175141	0.158	0.406	1	2
RAP1B	0.0065773	0.0530784	0.263	0.578	1	2
PPIB	0.00703176	0.80789	0.719	0.837	1	2
IFI6	0.00730065	0.204287	0.088	0.267	1	2
NSMCE1	0.0097553	0.0403408	0.07	0.234	1	2
CCR7	4.86001e-30	0.530102	0.14	0.003	8.66588e-26	3
AC004585.1	1.52439e-26	0.971536	0.314	0.039	2.71815e-22	3
TCF7	2.57732e-25	1.16616	0.291	0.037	4.59562e-21	3
FCRL3	5.8891e-22	0.711488	0.256	0.031	1.05009e-17	3
IGFBP4	3.09282e-18	0.518196	0.174	0.017	5.5148e-14	3
XCL2	5.16511e-14	1.00598	0.674	0.298	9.20991e-10	3
EEF1B2	8.0904e-13	0.70193	0.988	0.78	1.4426e-08	3
MS4A6A	3.77945e-11	0.898396	0.267	0.068	6.73914e-07	3
PLAC8	2.87039e-10	0.523999	0.116	0.015	5.11819e-06	3
XCL1	6.04975e-10	0.798091	0.523	0.221	1.07873e-05	3
IL7R	1.63069e-09	1.02009	0.163	0.032	2.90769e-05	3
PDGFD	2.40639e-09	0.514408	0.151	0.028	4.29084e-05	3
PASK	2.69139e-09	0.616361	0.151	0.029	4.79901e-05	3
CD160	3.56681e-09	0.980469	0.267	0.083	6.35999e-05	3
CMC1	1.69564e-08	0.732198	0.465	0.212	0.000302349	3
CAPG	3.192e-08	0.572873	0.547	0.266	0.000569166	3
GZMM	4.35364e-08	0.719838	0.767	0.497	0.000776298	3
DRAIC	7.58952e-08	0.720132	0.453	0.215	0.00135329	3
TRGV3	8.34618e-08	0.766123	0.395	0.163	0.00148821	3
ITM2A	1.52688e-07	0.922311	0.733	0.514	0.00272258	3
LINC01480	1.72004e-07	0.451509	0.186	0.049	0.003067	3
ID3	2.46105e-07	0.933355	0.593	0.367	0.00438831	3
FCMR	3.10373e-07	0.684466	0.453	0.221	0.00553426	3
ATM	4.03354e-07	0.710228	0.512	0.28	0.0071922	3
RIPOR2	5.0744e-07	0.61257	0.372	0.164	0.00904816	3
PABPC1	5.41322e-07	0.558104	0.907	0.709	0.00965231	3
EEF1G	6.92062e-07	0.507835	0.895	0.756	0.0123402	3
CCDC18-AS1	8.01341e-07	0.582782	0.558	0.313	0.0142887	3
RPS16	9.00609e-07	0.470164	0.977	0.856	0.0160588	3
OFD1	2.07529e-06	0.466423	0.442	0.211	0.0370045	3
SH2D1A	4.89507e-06	0.774683	0.57	0.349	0.0872841	3
NUCB2	5.54947e-06	0.480392	0.535	0.287	0.0989525	3
BTG1	8.13322e-06	0.507913	0.872	0.689	0.145024	3
CAMKMT	1.06554e-05	0.359465	0.151	0.045	0.189996	3
KLRG1	2.48221e-05	0.627963	0.279	0.123	0.442603	3
PEX19	2.66786e-05	0.351055	0.186	0.065	0.475705	3
DDX21	2.74137e-05	0.528044	0.302	0.139	0.488813	3
IRF2BP2	2.82218e-05	0.561745	0.233	0.095	0.503223	3
CEACAM21	5.90064e-05	0.373007	0.267	0.116	1	3
EPB41	6.01982e-05	0.502558	0.384	0.202	1	3
RPL38	7.17537e-05	0.35759	0.895	0.721	1	3
BEX4	8.11895e-05	0.416431	0.221	0.091	1	3
IL16	8.34111e-05	0.49051	0.674	0.47	1	3
CHMP2B	8.88987e-05	0.382614	0.233	0.098	1	3
AP3S1	0.000126524	0.484175	0.43	0.254	1	3
ICAM2	0.00017598	0.279015	0.209	0.085	1	3
APEX1	0.000227744	0.400686	0.395	0.222	1	3
ZNF274	0.000237133	0.32339	0.186	0.074	1	3
SYPL1	0.000258363	0.328115	0.256	0.12	1	3
GPX4	0.00032316	0.480422	0.628	0.463	1	3
IMPDH1	0.00033022	0.329203	0.174	0.07	1	3
A1BG	0.000447436	0.408769	0.337	0.188	1	3
SDAD1	0.000452114	0.43836	0.291	0.158	1	3
CIRBP	0.000502376	0.320934	0.744	0.596	1	3
SELENOM	0.000563112	0.410595	0.302	0.156	1	3
ADD3	0.000566665	0.443434	0.349	0.201	1	3
RGCC	0.000571321	0.302541	0.337	0.183	1	3
NR3C1	0.000650715	0.370205	0.395	0.246	1	3
METTL26	0.000677044	0.369238	0.593	0.423	1	3
OTUD6B-AS1	0.000798624	0.333069	0.326	0.174	1	3
DDX24	0.000854871	0.387506	0.698	0.541	1	3
PCED1B-AS1	0.000990035	0.277765	0.837	0.649	1	3
TFB1M	0.00102567	0.360891	0.186	0.085	1	3
TMEM175	0.00108647	0.298041	0.233	0.112	1	3
COX14	0.001092	0.386991	0.547	0.367	1	3
MCUB	0.00119618	0.364987	0.302	0.169	1	3
EEF2	0.00123188	0.379213	0.849	0.742	1	3
NEK7	0.00132906	0.324062	0.221	0.109	1	3
STK17A	0.00154035	0.27362	0.605	0.433	1	3
NHP2	0.00165255	0.364469	0.453	0.305	1	3
CDK12	0.00182683	0.379568	0.302	0.18	1	3
FXYD5	0.00183556	0.321649	0.837	0.692	1	3
ZNF821	0.00223349	0.345915	0.198	0.097	1	3
MBP	0.00238261	0.349711	0.558	0.411	1	3
PCBP2	0.00258763	0.256573	0.988	0.864	1	3
SEPTIN1	0.00261017	0.316755	0.814	0.71	1	3
CLDND1	0.00281169	0.628111	0.349	0.223	1	3
SNAPC5	0.00284658	0.320888	0.244	0.133	1	3
EIF4A2	0.00285463	0.320388	0.628	0.473	1	3
SNHG6	0.00320664	0.410611	0.535	0.398	1	3
TRGV4	0.00330648	0.656228	0.233	0.126	1	3
PRDX2	0.00355854	0.370567	0.5	0.359	1	3
SNHG8	0.0035966	0.339998	0.372	0.234	1	3
ISCU	0.00404398	0.397548	0.593	0.445	1	3
DNAJC19	0.0040919	0.32455	0.349	0.225	1	3
ZFAS1	0.00484406	0.39715	0.535	0.392	1	3
EIF5A	0.00500185	0.315078	0.465	0.328	1	3
RPS2	0.00501446	0.254559	0.791	0.677	1	3
KIF2A	0.00523109	0.262857	0.465	0.312	1	3
PTPN1	0.00541268	0.389128	0.291	0.178	1	3
ATP1A1	0.00565294	0.208329	0.337	0.202	1	3
FBL	0.00602243	0.324899	0.337	0.212	1	3
HMGN3	0.0062438	0.356293	0.593	0.467	1	3
EOMES	0.00640184	0.291816	0.372	0.238	1	3
APRT	0.00651723	0.291165	0.733	0.594	1	3
PRMT2	0.00738697	0.332364	0.558	0.447	1	3
NFKBIA	0.00784105	0.417552	0.442	0.319	1	3
LIMD2	0.00820381	0.24303	0.93	0.785	1	3
MIF	0.00825273	0.187049	0.942	0.827	1	3
NME2	0.00842514	0.36414	0.686	0.564	1	3
EIF3G	0.00865753	0.270378	0.744	0.589	1	3
RBM25	0.00877306	0.247412	0.547	0.395	1	3
PDCD4	0.00922838	0.229787	0.547	0.402	1	3
CD44	0.00929934	0.313444	0.616	0.479	1	3
GZMA	5.53525e-51	0.86503	0.977	0.728	9.8699e-47	4
GZMK	6.21862e-38	0.983823	0.767	0.447	1.10884e-33	4
PLAAT4	9.18115e-34	0.683217	0.929	0.799	1.63709e-29	4
NKG7	3.23405e-23	0.518147	0.985	0.845	5.76663e-19	4
GBP5	2.14403e-20	0.550247	0.806	0.617	3.82302e-16	4
GIMAP7	2.57423e-17	0.515323	0.754	0.578	4.59011e-13	4
ACP5	2.30937e-16	0.648409	0.488	0.304	4.11784e-12	4
LIMD2	3.72452e-16	0.439324	0.894	0.74	6.64119e-12	4
CD27	3.96263e-16	0.385271	0.858	0.623	7.06576e-12	4
CXCR6	4.98271e-16	0.586945	0.619	0.414	8.88466e-12	4
LSP1	5.70393e-16	0.37239	0.946	0.828	1.01707e-11	4
SIRPG	5.83696e-16	0.592697	0.646	0.466	1.04079e-11	4
CYTOR	1.73686e-15	0.465475	0.752	0.541	3.09699e-11	4
GIMAP4	3.815e-13	0.489505	0.71	0.55	6.80253e-09	4
GZMH	5.07403e-13	0.496659	0.698	0.529	9.0475e-09	4
HAVCR2	6.59791e-13	0.458026	0.508	0.33	1.17647e-08	4
TBC1D10C	1.64212e-12	0.374922	0.831	0.693	2.92806e-08	4
APOBEC3G	2.58683e-12	0.379593	0.817	0.694	4.61258e-08	4
ID2	2.77958e-12	0.495189	0.656	0.512	4.95627e-08	4
GIMAP1	4.43943e-12	0.544445	0.467	0.306	7.91594e-08	4
HLA-DRB1	1.74347e-11	0.410496	0.785	0.628	3.10878e-07	4
HLA-DPB1	1.94152e-11	0.347016	0.825	0.723	3.46192e-07	4
PDCD1	3.15716e-11	0.490394	0.483	0.33	5.62954e-07	4
LIME1	5.83199e-10	0.420633	0.713	0.588	1.0399e-05	4
ITGA1	1.89765e-09	0.496141	0.271	0.148	3.3837e-05	4
KLRC1	2.31853e-09	0.626522	0.398	0.248	4.13418e-05	4
COMMD6	2.32387e-09	0.288376	0.917	0.814	4.14369e-05	4
LINC01871	2.34825e-09	0.457253	0.575	0.448	4.18717e-05	4
PPP1R18	5.88116e-09	0.403894	0.65	0.545	0.000104867	4
CNN2	1.14783e-08	0.338205	0.721	0.594	0.00020467	4
GIMAP5	1.41496e-08	0.441285	0.504	0.387	0.000252301	4
HLA-DRA	1.51097e-08	0.412994	0.615	0.455	0.000269422	4
PLEKHF1	1.57779e-08	0.428582	0.371	0.251	0.000281335	4
DDIT4	1.88155e-08	0.274811	0.794	0.658	0.0003355	4
HLA-DRB5	3.81971e-08	0.277572	0.767	0.619	0.000681092	4
ABI3	5.83613e-08	0.397796	0.537	0.418	0.00104064	4
CLIC3	6.06866e-08	0.348325	0.362	0.229	0.0010821	4
OASL	6.74991e-08	0.416915	0.458	0.35	0.00120358	4
ITGB1	1.6434e-07	0.35009	0.521	0.41	0.00293034	4
PRF1	1.66056e-07	0.0378283	0.798	0.649	0.00296094	4
SAMD3	2.97914e-07	0.311516	0.423	0.314	0.00531211	4
C12orf75	3.65449e-07	0.355578	0.583	0.451	0.00651632	4
CASP4	5.13371e-07	0.336174	0.46	0.359	0.00915391	4
TXNIP	8.10092e-07	0.294036	0.71	0.598	0.0144448	4
SIT1	8.32483e-07	0.302208	0.681	0.578	0.014844	4
CD38	1.23168e-06	0.269258	0.492	0.374	0.0219621	4
RGL4	1.46831e-06	0.360615	0.302	0.199	0.0261814	4
LYST	1.90666e-06	0.148121	0.648	0.512	0.0339976	4
ADGRE5	6.99905e-06	0.254453	0.542	0.439	0.1248	4
SUB1	1.26816e-05	0.207396	0.838	0.728	0.226125	4
BLOC1S1	2.55526e-05	0.224879	0.746	0.629	0.455629	4
CCL3	6.97197e-05	0.0441812	0.41	0.288	1	4
LAG3	0.000533256	0.0484642	0.623	0.506	1	4
UBB	0.00585757	0.119125	0.923	0.819	1	4
TNFRSF9	7.19831e-83	2.02683	0.768	0.167	1.28353e-78	5
NR4A2	1.16261e-70	1.63517	0.394	0.027	2.07305e-66	5
DUSP2	6.50486e-69	1.72104	0.919	0.356	1.15988e-64	5
TNFRSF1B	3.54712e-68	1.7683	0.879	0.337	6.32487e-64	5
EGR2	8.79945e-65	1.30013	0.323	0.015	1.56903e-60	5
PHLDA1	4.09595e-52	1.57086	0.53	0.111	7.30349e-48	5
LAG3	3.85582e-51	1.41011	0.904	0.486	6.87532e-47	5
CCL4L2	4.54703e-48	3.24589	0.636	0.197	8.10781e-44	5
CCL4	4.18106e-46	2.9018	0.934	0.682	7.45525e-42	5
IFNG	1.75257e-44	1.66403	0.657	0.222	3.12502e-40	5
TIGIT	6.99414e-44	1.47778	0.808	0.366	1.24712e-39	5
LINC01943	9.11112e-43	1.37122	0.525	0.125	1.6246e-38	5
UBE2F	8.07616e-42	1.55421	0.667	0.241	1.44006e-37	5
GZMB	6.49208e-41	1.61233	0.768	0.305	1.1576e-36	5
TNS3	1.478e-40	0.997686	0.359	0.057	2.63543e-36	5
SRGN	8.11432e-39	0.957069	0.975	0.819	1.44686e-34	5
CBLB	3.18371e-38	1.09169	0.833	0.414	5.67686e-34	5
LITAF	1.05638e-36	1.12692	0.823	0.434	1.88364e-32	5
NKG7	1.32345e-35	0.866671	1	0.877	2.35984e-31	5
SH2D2A	1.49946e-35	1.08295	0.803	0.396	2.67368e-31	5
BCL2L11	2.78839e-33	1.0232	0.449	0.112	4.97197e-29	5
SNX9	9.12292e-33	0.974947	0.359	0.073	1.62671e-28	5
CD27	6.31522e-31	0.914354	0.909	0.671	1.12607e-26	5
IGFLR1	1.02622e-30	1.04423	0.717	0.34	1.82986e-26	5
MIR155HG	1.20003e-30	1.3425	0.692	0.309	2.13977e-26	5
LYST	1.2169e-30	0.941098	0.859	0.509	2.16986e-26	5
RNF19A	1.25072e-30	1.0433	0.636	0.255	2.23016e-26	5
ENTPD1	1.78483e-30	0.901522	0.475	0.134	3.18252e-26	5
TNFSF9	2.57157e-30	1.01103	0.182	0.014	4.58536e-26	5
MTSS1	3.96949e-30	0.831694	0.323	0.062	7.078e-26	5
PRF1	7.16113e-30	0.86114	0.934	0.662	1.2769e-25	5
TNIP3	4.96679e-29	0.906597	0.465	0.137	8.85628e-25	5
NR4A1	1.71858e-28	0.617734	0.152	0.009	3.06441e-24	5
ADGRG1	2.58678e-28	0.840994	0.591	0.213	4.61249e-24	5
CCL3	2.66125e-28	1.63943	0.631	0.28	4.74527e-24	5
DGKH	2.38891e-27	0.844292	0.414	0.115	4.25966e-23	5
TIMD4	6.1193e-27	1.13482	0.424	0.123	1.09113e-22	5
NEAT1	1.08989e-26	0.699178	0.793	0.443	1.94339e-22	5
SLA	4.78603e-26	1.08045	0.692	0.36	8.53396e-22	5
LAIR2	1.66385e-25	1.20199	0.389	0.109	2.96681e-21	5
INPP5F	1.77155e-25	0.776428	0.338	0.084	3.15886e-21	5
GBP2	3.33496e-25	1.05909	0.702	0.364	5.94658e-21	5
AL133405.2	3.90681e-25	0.599216	0.172	0.017	6.96624e-21	5
KDM6B	5.07123e-24	0.660511	0.197	0.027	9.0425e-20	5
TNFRSF18	7.57938e-24	0.966725	0.212	0.033	1.35148e-19	5
FASLG	7.61778e-24	0.919355	0.682	0.348	1.35833e-19	5
PTPN7	8.54805e-24	0.856472	0.818	0.501	1.5242e-19	5
KLRD1	2.17264e-23	0.714463	0.934	0.687	3.87403e-19	5
IRF4	4.93303e-23	0.763454	0.273	0.058	8.79609e-19	5
BHLHE40	3.29271e-22	0.935615	0.409	0.138	5.87123e-18	5
PRDM1	6.48181e-22	0.86789	0.419	0.142	1.15577e-17	5
ZBED2	6.5215e-22	0.833393	0.192	0.029	1.16285e-17	5
WARS	9.52615e-22	0.977384	0.525	0.224	1.69861e-17	5
GNLY	2.28641e-21	1.1476	0.455	0.163	4.0769e-17	5
IRF8	3.50918e-21	0.623795	0.222	0.041	6.25723e-17	5
ICOS	4.23551e-21	0.880117	0.449	0.165	7.55234e-17	5
HAVCR2	5.31192e-21	0.756779	0.697	0.341	9.47168e-17	5
PARK7	9.31224e-20	0.749582	0.894	0.71	1.66047e-15	5
ISG20	9.81039e-20	0.694754	0.848	0.505	1.74929e-15	5
PDE7B	1.68422e-18	0.746235	0.303	0.087	3.00314e-14	5
PLS3	1.82264e-18	0.868424	0.273	0.072	3.24995e-14	5
PTMS	2.60739e-18	0.837537	0.556	0.266	4.64924e-14	5
GPR171	2.87443e-18	0.759321	0.429	0.168	5.1254e-14	5
CX3CR1	4.09373e-18	0.483607	0.157	0.022	7.29953e-14	5
RELB	2.93841e-17	0.692386	0.232	0.057	5.23947e-13	5
MAP2K3	3.25078e-17	0.70903	0.414	0.166	5.79646e-13	5
PKM	4.81356e-17	0.938161	0.833	0.61	8.58305e-13	5
RGS3	5.00597e-17	0.732268	0.389	0.15	8.92614e-13	5
IGF2R	7.77288e-17	0.691197	0.404	0.157	1.38598e-12	5
ZC3H12C	9.56013e-17	0.390823	0.121	0.014	1.70467e-12	5
NFKB2	1.38588e-16	0.448153	0.227	0.054	2.47116e-12	5
FAM3C	1.41419e-16	0.765661	0.379	0.145	2.52164e-12	5
TBX21	5.1906e-16	0.552166	0.288	0.088	9.25535e-12	5
TSPAN17	6.10833e-16	0.595681	0.328	0.112	1.08918e-11	5
SERPINB9	6.48878e-16	0.726242	0.429	0.177	1.15701e-11	5
CLEC2D	8.53875e-16	0.660343	0.722	0.437	1.52254e-11	5
CTLA4	1.39037e-15	0.673718	0.207	0.05	2.47917e-11	5
LMO4	1.93211e-15	0.648768	0.429	0.185	3.44515e-11	5
EVI2A	2.63984e-15	0.65186	0.419	0.176	4.70709e-11	5
ZEB2	6.94098e-15	0.587895	0.333	0.122	1.23765e-10	5
AFAP1L2	1.08094e-14	0.678538	0.369	0.144	1.92742e-10	5
JUND	1.30625e-14	0.602344	0.343	0.129	2.32917e-10	5
PSMA2	1.5911e-14	0.629838	0.783	0.523	2.83708e-10	5
FAF1	1.79205e-14	0.570475	0.217	0.058	3.19541e-10	5
VDR	2.47684e-14	0.407687	0.136	0.023	4.41646e-10	5
AL355076.2	4.70017e-14	0.400006	0.121	0.018	8.38088e-10	5
CREM	8.03991e-14	0.605665	0.227	0.065	1.4336e-09	5
SCLY	8.13421e-14	0.61494	0.298	0.106	1.45041e-09	5
IPCEF1	9.60242e-14	0.577697	0.333	0.126	1.71221e-09	5
CD72	1.01383e-13	0.434715	0.182	0.043	1.80777e-09	5
ZFP36L1	1.53106e-13	0.762977	0.818	0.654	2.73003e-09	5
LBH	1.88703e-13	0.690354	0.778	0.571	3.36476e-09	5
CD55	2.88885e-13	0.412975	0.177	0.042	5.15111e-09	5
TNFAIP3	3.13341e-13	0.619888	0.374	0.154	5.58718e-09	5
ID3	4.28243e-13	0.719363	0.611	0.342	7.63601e-09	5
BICDL1	7.69064e-13	0.532329	0.197	0.054	1.37132e-08	5
TBC1D4	8.59262e-13	0.608086	0.328	0.129	1.53215e-08	5
DNPH1	1.49979e-12	0.728424	0.485	0.259	2.67428e-08	5
GALNT2	1.5523e-12	0.551073	0.424	0.199	2.76791e-08	5
C3orf14	1.66135e-12	0.559382	0.268	0.098	2.96234e-08	5
WSB2	1.91285e-12	0.523917	0.227	0.071	3.4108e-08	5
C9orf16	2.32975e-12	0.619703	0.768	0.562	4.15418e-08	5
PDCD1	2.41739e-12	0.596818	0.606	0.346	4.31045e-08	5
ASXL2	2.86335e-12	0.58603	0.495	0.25	5.10564e-08	5
ANKS1B	3.26868e-12	0.373369	0.126	0.023	5.82839e-08	5
SAMSN1	3.42565e-12	0.469824	0.338	0.139	6.10828e-08	5
LINC00299	3.71695e-12	0.292468	0.152	0.033	6.6277e-08	5
TESK1	3.96909e-12	0.431497	0.177	0.046	7.07729e-08	5
CRTAM	4.05026e-12	0.868716	0.369	0.172	7.22202e-08	5
FCMR	6.45777e-12	0.586009	0.429	0.203	1.15149e-07	5
FYN	1.2364e-11	0.561547	0.646	0.41	2.20463e-07	5
C12orf57	1.31625e-11	0.467002	0.929	0.754	2.34701e-07	5
CD7	1.77456e-11	0.499358	0.965	0.818	3.16422e-07	5
CYTOR	2.0758e-11	0.576497	0.813	0.581	3.70136e-07	5
MIR4435-2HG	3.35091e-11	0.494065	0.434	0.209	5.97501e-07	5
DUSP5	3.69072e-11	0.438297	0.177	0.05	6.58091e-07	5
AHI1	4.09346e-11	0.501509	0.227	0.078	7.29906e-07	5
ATP8B4	4.31303e-11	0.479163	0.217	0.07	7.69056e-07	5
AC243829.4	5.1363e-11	0.458851	0.273	0.102	9.15854e-07	5
EDARADD	7.80937e-11	0.361569	0.131	0.029	1.39249e-06	5
SLC7A5	1.22033e-10	0.578666	0.268	0.106	2.17596e-06	5
BIRC3	1.26491e-10	0.543951	0.258	0.098	2.25547e-06	5
AGK	1.31769e-10	0.456321	0.323	0.14	2.34956e-06	5
SERPINB1	1.35234e-10	0.653781	0.601	0.385	2.41135e-06	5
ATXN1	1.40816e-10	0.534406	0.429	0.221	2.5109e-06	5
MAP1LC3A	1.41981e-10	0.491647	0.217	0.074	2.53167e-06	5
HMOX1	1.66176e-10	0.439673	0.187	0.058	2.96309e-06	5
RGS1	1.68339e-10	0.433049	0.253	0.093	3.00166e-06	5
ITGA4	2.045e-10	0.574246	0.702	0.479	3.64643e-06	5
TNFRSF4	2.07775e-10	0.398804	0.162	0.044	3.70483e-06	5
DUSP16	2.11835e-10	0.434785	0.207	0.068	3.77723e-06	5
ARL6IP1	2.12124e-10	0.459815	0.753	0.519	3.78238e-06	5
SPTAN1	2.87389e-10	0.63923	0.657	0.449	5.12443e-06	5
EIF3H	3.0425e-10	0.45294	0.763	0.539	5.42508e-06	5
CD2BP2	3.14659e-10	0.594828	0.49	0.291	5.61068e-06	5
NFKBID	3.20925e-10	0.679001	0.177	0.055	5.7224e-06	5
PRKAR1B	3.98754e-10	0.4769	0.404	0.206	7.11018e-06	5
ARID5B	4.40203e-10	0.473442	0.263	0.101	7.84926e-06	5
TAGAP	4.42378e-10	0.745544	0.369	0.18	7.88804e-06	5
KLRC2	5.5388e-10	1.02693	0.495	0.308	9.87624e-06	5
FCGR3A	6.58038e-10	0.324803	0.323	0.142	1.17335e-05	5
FABP5	7.20492e-10	0.594341	0.768	0.534	1.28471e-05	5
FAM49A	8.25345e-10	0.47574	0.263	0.107	1.47167e-05	5
LINC01480	8.48752e-10	0.5366	0.152	0.042	1.51341e-05	5
CST7	9.59414e-10	0.446611	0.975	0.83	1.71073e-05	5
PHACTR2	1.28268e-09	0.411219	0.172	0.054	2.28715e-05	5
RNASEK	1.99373e-09	0.419808	0.904	0.796	3.55501e-05	5
PTPN6	2.24812e-09	0.395147	0.823	0.624	4.00862e-05	5
AKAP11	2.65443e-09	0.548979	0.323	0.155	4.73312e-05	5
SFXN1	2.86743e-09	0.57734	0.434	0.242	5.11292e-05	5
GFOD1	3.26517e-09	0.470046	0.273	0.115	5.82213e-05	5
METTL8	4.84028e-09	0.403499	0.212	0.078	8.63071e-05	5
RHBDD2	5.38396e-09	0.433345	0.338	0.16	9.60013e-05	5
CD38	5.88273e-09	0.502293	0.601	0.384	0.000104895	5
SUB1	6.44117e-09	0.437667	0.914	0.741	0.000114852	5
GADD45B	6.57747e-09	0.588174	0.308	0.143	0.000117283	5
ARL3	8.75572e-09	0.515292	0.298	0.145	0.000156123	5
MCTP2	8.963e-09	0.4947	0.328	0.163	0.000159819	5
MCL1	9.71284e-09	0.525659	0.596	0.404	0.00017319	5
DUSP4	1.01723e-08	0.677275	0.419	0.238	0.000181383	5
CCND2	1.03836e-08	0.365591	0.556	0.323	0.00018515	5
GPR137B	1.36154e-08	0.327637	0.182	0.062	0.000242776	5
CD8A	1.37874e-08	0.36289	0.985	0.881	0.000245843	5
BATF	1.63439e-08	0.68633	0.495	0.307	0.000291429	5
TOX	1.73268e-08	0.450971	0.54	0.332	0.000308955	5
UCP2	2.0354e-08	0.501922	0.823	0.661	0.000362932	5
AIP	2.09243e-08	0.487872	0.641	0.458	0.0003731	5
ANXA5	2.26851e-08	0.437787	0.722	0.507	0.000404497	5
SYTL3	2.68225e-08	0.380263	0.298	0.134	0.000478273	5
MAP4K3-DT	3.50016e-08	0.358906	0.177	0.063	0.000624114	5
STAT3	4.74353e-08	0.506004	0.54	0.342	0.00084582	5
CENPM	7.87026e-08	0.437579	0.293	0.14	0.00140335	5
LAYN	8.49516e-08	0.318218	0.152	0.05	0.00151477	5
MAF	1.07909e-07	0.318491	0.182	0.067	0.00192413	5
HIVEP3	1.26941e-07	0.395345	0.197	0.079	0.00226349	5
IFI16	1.55411e-07	0.414643	0.682	0.485	0.00277114	5
RILPL2	1.64635e-07	0.435323	0.313	0.155	0.00293561	5
ATG101	1.85948e-07	0.345525	0.242	0.109	0.00331564	5
RUNX3	2.01336e-07	0.412108	0.53	0.346	0.00359002	5
RANBP1	2.04491e-07	0.473249	0.52	0.335	0.00364628	5
RGCC	2.05111e-07	0.702695	0.308	0.173	0.00365733	5
HIF1A	2.36548e-07	0.449159	0.343	0.188	0.00421789	5
SEM1	2.85929e-07	0.35587	0.793	0.603	0.0050984	5
USP24	2.8861e-07	0.402686	0.253	0.118	0.00514621	5
FUT8	3.1409e-07	0.381215	0.434	0.27	0.00560054	5
ODC1	3.36536e-07	0.407136	0.202	0.086	0.00600078	5
PTPN11	4.61016e-07	0.469837	0.328	0.181	0.00822039	5
GMDS	5.15563e-07	0.37945	0.303	0.157	0.009193	5
FKBP1A	6.00611e-07	0.352415	0.758	0.577	0.0107095	5
VCAM1	6.6746e-07	0.396231	0.192	0.08	0.0119015	5
LRBA	7.02265e-07	0.373407	0.429	0.256	0.0125221	5
DENND2D	7.34206e-07	0.368822	0.742	0.547	0.0130916	5
PYHIN1	7.71611e-07	0.289829	0.591	0.388	0.0137586	5
WNK1	9.1065e-07	0.369469	0.485	0.312	0.0162378	5
PIP5K1B	9.48157e-07	0.410238	0.172	0.069	0.0169066	5
SNAP47	9.67004e-07	0.392525	0.343	0.19	0.0172426	5
AC090152.1	9.67028e-07	0.403686	0.308	0.162	0.0172431	5
SFPQ	1.06651e-06	0.406832	0.429	0.259	0.019017	5
HIVEP2	1.15702e-06	0.413346	0.207	0.092	0.0206308	5
NFKBIB	1.2286e-06	0.352805	0.232	0.11	0.0219072	5
PARP4	1.37105e-06	0.39503	0.283	0.146	0.0244471	5
ATP1B3	1.61758e-06	0.437594	0.343	0.202	0.0288431	5
SOD1	1.63584e-06	0.441714	0.803	0.659	0.0291687	5
GTF3C1	1.65494e-06	0.37962	0.263	0.135	0.0295092	5
LIMD2	1.88073e-06	0.321138	0.899	0.777	0.0335353	5
IL21R	2.05172e-06	0.432458	0.258	0.128	0.0365842	5
PSTPIP1	2.10058e-06	0.409267	0.621	0.434	0.0374555	5
SDCBP	2.14161e-06	0.452458	0.338	0.196	0.038187	5
ID2	2.38508e-06	0.342657	0.732	0.534	0.0425284	5
SACM1L	2.58274e-06	0.362415	0.354	0.203	0.0460528	5
RPL7	3.02041e-06	0.313691	0.833	0.671	0.0538568	5
MICAL2	3.03195e-06	0.302678	0.187	0.081	0.0540627	5
FOXN2	3.0424e-06	0.335938	0.293	0.156	0.054249	5
PGAM1	3.12621e-06	0.353577	0.753	0.563	0.0557434	5
RAB27A	3.17053e-06	0.531387	0.561	0.416	0.0565338	5
EIF4A1	3.24806e-06	0.343666	0.778	0.595	0.0579162	5
ZBTB1	3.38753e-06	0.339639	0.303	0.164	0.0604031	5
FMNL1	3.43418e-06	0.304372	0.394	0.231	0.0612348	5
LINC01871	3.63008e-06	0.376857	0.652	0.466	0.0647279	5
EIF3I	3.78264e-06	0.378825	0.485	0.327	0.0674483	5
SNHG29	4.18139e-06	0.394354	0.758	0.602	0.0745584	5
MRPS12	5.07567e-06	0.429872	0.359	0.223	0.0905043	5
NFKBIA	5.1189e-06	0.588307	0.455	0.305	0.091275	5
GALM	6.42199e-06	0.330049	0.323	0.186	0.114511	5
ELF1	6.68915e-06	0.340292	0.571	0.412	0.119274	5
IL2RG	6.9037e-06	0.257493	0.975	0.86	0.1231	5
PAM	7.18981e-06	0.435764	0.303	0.172	0.128202	5
SELENOH	7.65375e-06	0.369379	0.768	0.637	0.136474	5
CD70	7.80347e-06	0.427285	0.202	0.097	0.139144	5
CHST12	8.22043e-06	0.367503	0.606	0.455	0.146578	5
NCALD	8.24343e-06	0.278862	0.222	0.107	0.146989	5
MRPL54	8.8479e-06	0.348221	0.475	0.318	0.157767	5
PRKCH	9.24037e-06	0.309959	0.672	0.502	0.164765	5
RBM38	9.77474e-06	0.268729	0.192	0.087	0.174293	5
SRI	1.05675e-05	0.364571	0.652	0.513	0.188429	5
C21orf91	1.09699e-05	0.359734	0.364	0.223	0.195604	5
OSBPL3	1.14662e-05	0.276329	0.273	0.145	0.204454	5
RNF115	1.18141e-05	0.389095	0.333	0.202	0.210657	5
DGKZ	1.28329e-05	0.335482	0.444	0.293	0.228824	5
IKZF3	1.607e-05	0.3122	0.768	0.618	0.286544	5
SP140	1.61145e-05	0.398915	0.439	0.297	0.287338	5
JARID2	1.69647e-05	0.383084	0.273	0.15	0.302498	5
PPP1R16B	1.9944e-05	0.263723	0.308	0.172	0.355621	5
ZMAT2	2.05514e-05	0.334829	0.434	0.279	0.366453	5
FDX1	2.19118e-05	0.279972	0.328	0.191	0.390709	5
SH2D1A	2.36099e-05	0.362388	0.505	0.339	0.420988	5
SEC61B	2.44481e-05	0.346186	0.763	0.634	0.435934	5
YARS	2.62564e-05	0.345892	0.318	0.19	0.468177	5
SLC38A1	2.66165e-05	0.36224	0.53	0.384	0.4746	5
PLEK	2.76627e-05	0.239328	0.273	0.148	0.493254	5
CD82	2.93007e-05	0.405377	0.409	0.271	0.522461	5
SHMT2	3.10789e-05	0.346836	0.303	0.182	0.554168	5
PPP1R2	3.15558e-05	0.467356	0.52	0.38	0.562671	5
NDFIP2	3.16781e-05	0.31676	0.263	0.147	0.564851	5
TAX1BP1	3.39984e-05	0.257469	0.621	0.453	0.606225	5
EIF3A	3.53781e-05	0.308078	0.545	0.399	0.630827	5
EMD	3.5822e-05	0.340002	0.5	0.352	0.638741	5
CISD1	3.98019e-05	0.337175	0.263	0.147	0.709708	5
PDHA1	4.67848e-05	0.258707	0.263	0.146	0.83422	5
EZR	4.75629e-05	0.307765	0.692	0.548	0.848094	5
RASSF5	4.79309e-05	0.365251	0.434	0.299	0.854657	5
APOBEC3C	4.84115e-05	0.358763	0.495	0.359	0.863225	5
CD247	5.18953e-05	0.308513	0.657	0.509	0.925345	5
PMF1	5.4896e-05	0.307766	0.298	0.179	0.97885	5
GOLIM4	5.65069e-05	0.29892	0.212	0.11	1	5
PTGER4	5.94082e-05	0.292238	0.414	0.273	1	5
TYMP	6.31279e-05	0.398466	0.52	0.372	1	5
MAN2B1	6.43173e-05	0.28213	0.232	0.124	1	5
AC243960.1	6.67207e-05	0.445318	0.414	0.274	1	5
PRDX3	7.09192e-05	0.300995	0.525	0.366	1	5
PSMB8	7.7306e-05	0.273055	0.874	0.748	1	5
MAPRE2	8.03476e-05	0.280351	0.343	0.209	1	5
RPA3	8.16146e-05	0.291252	0.449	0.286	1	5
PTPRJ	9.52942e-05	0.223147	0.258	0.143	1	5
SPPL2A	0.000105619	0.308947	0.333	0.212	1	5
SYNE2	0.000107394	0.26943	0.551	0.39	1	5
RAP1A	0.000112676	0.294231	0.54	0.396	1	5
CHD1	0.00011304	0.209612	0.308	0.181	1	5
HAPLN3	0.000114775	0.264377	0.222	0.122	1	5
SRP68	0.000118434	0.2595	0.222	0.122	1	5
SMNDC1	0.000118829	0.202252	0.278	0.158	1	5
REC8	0.000121612	0.338373	0.242	0.14	1	5
MPG	0.000125381	0.258437	0.46	0.309	1	5
REL	0.000127018	0.302184	0.253	0.145	1	5
HLA-DMA	0.000129424	0.420115	0.515	0.373	1	5
MRPL32	0.000129709	0.320179	0.237	0.135	1	5
ANTKMT	0.000144132	0.262491	0.389	0.259	1	5
AKAP13	0.000144431	0.218008	0.535	0.379	1	5
GBP4	0.000147049	0.312837	0.5	0.363	1	5
DCUN1D5	0.000148395	0.294022	0.303	0.187	1	5
U2AF1L4	0.000153073	0.378463	0.313	0.203	1	5
PPM1M	0.000162943	0.249583	0.424	0.292	1	5
ANKHD1	0.000163235	0.278323	0.338	0.211	1	5
DDX3X	0.000172911	0.331004	0.369	0.243	1	5
TOMM5	0.000175901	0.305223	0.591	0.418	1	5
LCP2	0.000177654	0.247935	0.793	0.651	1	5
PTPN22	0.000181306	0.240626	0.591	0.432	1	5
SMCO4	0.000182931	0.309948	0.293	0.184	1	5
NDUFV2	0.000196742	0.340068	0.561	0.432	1	5
EID1	0.000203956	0.282348	0.727	0.601	1	5
SLC3A2	0.000207327	0.359029	0.354	0.235	1	5
MRPL47	0.000209916	0.274725	0.303	0.191	1	5
HDAC7	0.00021065	0.322654	0.247	0.146	1	5
RPIA	0.000210996	0.290736	0.268	0.16	1	5
CSDE1	0.000212183	0.221389	0.611	0.457	1	5
HINT2	0.000225336	0.286671	0.348	0.228	1	5
NFAT5	0.000233173	0.201805	0.232	0.129	1	5
SPATA13	0.000236082	0.26133	0.379	0.25	1	5
FLNA	0.000244558	0.339412	0.636	0.495	1	5
STAG2	0.000279601	0.282013	0.359	0.235	1	5
PRKAR1A	0.000329462	0.247999	0.399	0.269	1	5
MRPL41	0.000329925	0.246428	0.616	0.465	1	5
CNOT6L	0.00036025	0.244769	0.399	0.272	1	5
TESPA1	0.000382279	0.222736	0.253	0.147	1	5
APOBEC3G	0.000392202	0.221761	0.864	0.716	1	5
ZNRD1	0.000401634	0.272283	0.51	0.381	1	5
LYPLA1	0.000403643	0.310018	0.328	0.217	1	5
GTF2H5	0.000449112	0.232351	0.313	0.2	1	5
URM1	0.000454538	0.268343	0.338	0.226	1	5
GIGYF2	0.000510789	0.205602	0.242	0.141	1	5
RAB8B	0.000555861	0.266824	0.465	0.337	1	5
NCOA3	0.000562712	0.303372	0.273	0.17	1	5
LINC00861	0.00060074	0.169315	0.52	0.367	1	5
SNU13	0.000606353	0.249682	0.611	0.466	1	5
GLRX3	0.000610016	0.231844	0.313	0.204	1	5
ARF5	0.000615303	0.222069	0.707	0.575	1	5
SNRPE	0.000616428	0.249129	0.434	0.306	1	5
SEMA4D	0.00062012	0.316899	0.485	0.359	1	5
GNG5	0.000634454	0.296823	0.737	0.634	1	5
TIMM13	0.000651299	0.264397	0.283	0.181	1	5
PAPOLA	0.000661202	0.25814	0.495	0.373	1	5
RBX1	0.000686236	0.20702	0.747	0.564	1	5
POLR2K	0.000696576	0.259307	0.46	0.336	1	5
KLRC1	0.000697055	0.373867	0.404	0.283	1	5
CSNK2B	0.000700316	0.248127	0.727	0.582	1	5
STAMBP	0.00070368	0.162184	0.253	0.152	1	5
NHP2	0.00072396	0.253767	0.414	0.297	1	5
IL2RB	0.000739733	0.267531	0.677	0.563	1	5
TNIP1	0.000754113	0.236916	0.318	0.207	1	5
ATP5PD	0.000760492	0.295068	0.581	0.451	1	5
PSMB7	0.000764475	0.278334	0.343	0.241	1	5
SEC61G	0.000768436	0.220796	0.697	0.533	1	5
COX16	0.000768733	0.212635	0.424	0.3	1	5
CCDC107	0.000778751	0.33312	0.515	0.402	1	5
DYNLL1	0.000786252	0.232444	0.783	0.612	1	5
MLF2	0.000807574	0.279805	0.424	0.302	1	5
TPI1	0.000903995	0.243102	0.833	0.706	1	5
C4orf48	0.00101652	0.217404	0.53	0.392	1	5
KRAS	0.00107116	0.194681	0.444	0.315	1	5
UBB	0.00109553	0.199306	0.944	0.841	1	5
PSMB6	0.00113737	0.253665	0.601	0.47	1	5
BAZ1A	0.00124661	0.233975	0.313	0.208	1	5
CNPY2	0.0012659	0.232522	0.414	0.301	1	5
ATP5MC3	0.00129843	0.192889	0.808	0.691	1	5
RCN2	0.00137417	0.275564	0.399	0.288	1	5
RPS11	0.0013903	0.204116	0.889	0.78	1	5
MRPS36	0.00147894	0.230262	0.424	0.312	1	5
CBX3	0.00152671	0.236274	0.515	0.393	1	5
ACADVL	0.00154923	0.253977	0.364	0.251	1	5
MT-ATP8	0.00155811	0.196405	0.737	0.614	1	5
BZW1	0.00159422	0.229126	0.581	0.45	1	5
PSMA1	0.00167328	0.229997	0.601	0.461	1	5
NPM1	0.00168099	0.190645	0.914	0.802	1	5
ATP5MC1	0.00174527	0.239878	0.475	0.354	1	5
C17orf49	0.00175317	0.289457	0.495	0.379	1	5
ATRX	0.0018475	0.220757	0.545	0.418	1	5
HSPA4	0.00194486	0.212493	0.278	0.178	1	5
EDF1	0.00197235	0.214981	0.859	0.752	1	5
JUNB	0.00197581	0.23357	0.364	0.26	1	5
LUC7L2	0.00202828	0.245497	0.404	0.296	1	5
CYLD	0.00220675	0.250295	0.429	0.324	1	5
OTUB1	0.002259	0.206776	0.596	0.481	1	5
SMARCA5	0.00231057	0.243576	0.409	0.3	1	5
YWHAQ	0.00233657	0.212198	0.571	0.432	1	5
ATP5MF	0.00243588	0.187076	0.773	0.625	1	5
CLTA	0.00248605	0.157754	0.586	0.438	1	5
SDF4	0.00252907	0.23628	0.343	0.243	1	5
HNRNPK	0.00253331	0.209744	0.798	0.694	1	5
RABAC1	0.00275579	0.134804	0.747	0.622	1	5
DNAJB14	0.00277282	0.196603	0.369	0.261	1	5
PSMC6	0.0027886	0.178354	0.359	0.255	1	5
ILF2	0.00283037	0.173858	0.505	0.391	1	5
SLC25A3	0.00322404	0.191922	0.747	0.617	1	5
SCAND1	0.00332377	0.177694	0.535	0.417	1	5
MRPS7	0.00368944	0.182991	0.384	0.277	1	5
HSBP1	0.0037704	0.231381	0.434	0.324	1	5
PPP1CC	0.0039706	0.257506	0.515	0.411	1	5
SSR3	0.0041513	0.179178	0.409	0.297	1	5
RBPJ	0.00445234	0.154716	0.51	0.397	1	5
GMFG	0.00452195	0.197847	0.798	0.687	1	5
TXNDC17	0.00476327	0.198663	0.439	0.331	1	5
EIF3E	0.00476624	0.191716	0.556	0.439	1	5
NME2	0.00480453	0.244642	0.692	0.551	1	5
PPP4C	0.00521919	0.224966	0.5	0.392	1	5
TIMM8B	0.00530906	0.246285	0.399	0.298	1	5
EIF3F	0.00552014	0.147184	0.758	0.61	1	5
PSMA4	0.00568059	0.217575	0.495	0.381	1	5
CCT6A	0.00580073	0.185247	0.455	0.341	1	5
FRYL	0.00591669	0.106564	0.323	0.219	1	5
SMG1	0.00679921	0.114914	0.439	0.328	1	5
DECR1	0.00740437	0.235467	0.409	0.304	1	5
ARPC5L	0.00758924	0.168039	0.657	0.548	1	5
USP15	0.00842689	0.0720986	0.455	0.334	1	5
ATP5IF1	0.00890814	0.211451	0.768	0.66	1	5
PNRC1	0.00900697	0.192543	0.556	0.448	1	5
SERBP1	0.00916426	0.217057	0.596	0.481	1	5
LY6E	0.00988672	0.166257	0.843	0.723	1	5
TYMS	3.18632e-224	2.86796	0.857	0.013	5.68153e-220	6
PCLAF	1.11087e-182	2.31436	0.789	0.025	1.9808e-178	6
UBE2C	3.37611e-175	2.60053	0.64	0.003	6.01994e-171	6
ZWINT	7.10851e-175	1.54623	0.671	0.007	1.26752e-170	6
CDK1	2.18115e-164	1.77459	0.658	0.011	3.8892e-160	6
RRM2	3.52072e-164	2.72096	0.615	0.005	6.2778e-160	6
CENPU	3.36611e-160	1.34579	0.627	0.008	6.00212e-156	6
MKI67	1.3765e-151	2.43408	0.72	0.032	2.45443e-147	6
TOP2A	1.80838e-151	2.30039	0.621	0.012	3.22452e-147	6
CLSPN	3.98117e-149	1.32521	0.621	0.012	7.09883e-145	6
KIFC1	6.67873e-149	1.32309	0.534	0.001	1.19088e-144	6
ASPM	1.2639e-147	2.20187	0.584	0.008	2.25365e-143	6
ASF1B	1.2821e-146	1.32425	0.596	0.01	2.28612e-142	6
NUSAP1	5.91318e-142	1.88034	0.627	0.018	1.05438e-137	6
STMN1	1.73537e-138	3.73366	0.95	0.157	3.09434e-134	6
TK1	3.81244e-138	1.45705	0.553	0.008	6.79796e-134	6
CENPF	2.02066e-135	2.22372	0.64	0.025	3.60303e-131	6
UHRF1	1.37639e-134	1.24387	0.478	0	2.45424e-130	6
CKS1B	4.64249e-133	1.88377	0.714	0.043	8.27803e-129	6
CENPW	8.28783e-132	1.11248	0.547	0.01	1.4778e-127	6
GTSE1	7.96898e-131	1.1824	0.472	0.001	1.42095e-126	6
UBE2T	4.63372e-128	1.46686	0.714	0.044	8.26239e-124	6
FEN1	2.52301e-126	1.28353	0.646	0.03	4.49878e-122	6
KNL1	6.92481e-124	1.27705	0.565	0.017	1.23476e-119	6
SPC25	1.03896e-123	0.981166	0.441	0	1.85256e-119	6
AURKB	4.56131e-123	1.21123	0.453	0.002	8.13327e-119	6
SMC2	8.88651e-122	1.37901	0.739	0.054	1.58455e-117	6
DLGAP5	2.02182e-121	1.39183	0.447	0.002	3.60511e-117	6
DHFR	3.76176e-120	1.39257	0.596	0.026	6.7076e-116	6
CCNA2	1.51787e-119	1.33005	0.497	0.009	2.70652e-115	6
TPX2	7.85441e-119	1.58946	0.578	0.023	1.40052e-114	6
KIF11	2.72346e-118	1.17753	0.547	0.017	4.8562e-114	6
RAD51AP1	3.40549e-117	0.933288	0.46	0.005	6.07233e-113	6
KIF2C	1.64636e-116	1.09989	0.416	0	2.93562e-112	6
GINS2	1.63496e-115	1.17667	0.46	0.006	2.9153e-111	6
PKMYT1	1.51492e-114	0.938709	0.416	0.001	2.70125e-110	6
CDCA8	6.21287e-114	1.27448	0.453	0.006	1.10782e-109	6
GGH	1.11486e-113	0.961657	0.478	0.009	1.9879e-109	6
MCM7	1.50704e-113	1.73625	0.72	0.062	2.68721e-109	6
KIF15	2.02865e-112	0.983539	0.416	0.002	3.61728e-108	6
MND1	5.57499e-112	0.815302	0.422	0.002	9.94077e-108	6
BIRC5	1.21331e-110	1.21632	0.422	0.003	2.16345e-106	6
CDC20	1.55525e-110	1.44102	0.41	0.002	2.77317e-106	6
MCM2	3.16825e-110	1.22333	0.54	0.022	5.6493e-106	6
MCM4	2.31077e-109	1.22266	0.509	0.017	4.12033e-105	6
CENPN	1.17215e-107	0.963222	0.522	0.019	2.09007e-103	6
HIST1H1B	4.81921e-107	1.76708	0.46	0.011	8.59313e-103	6
MAD2L1	6.97348e-107	1.36018	0.665	0.051	1.24344e-102	6
BRCA1	1.43393e-106	0.946717	0.472	0.012	2.55684e-102	6
HMMR	8.69528e-106	1.10624	0.379	0	1.55045e-101	6
CDCA3	1.19448e-103	0.938615	0.379	0.001	2.12988e-99	6
CENPM	1.40739e-103	1.56102	0.752	0.083	2.50952e-99	6
DTL	2.0041e-103	0.958432	0.391	0.002	3.57351e-99	6
PRC1	9.29263e-103	1.0595	0.447	0.01	1.65697e-98	6
CDKN3	1.27927e-101	1.34146	0.516	0.023	2.28107e-97	6
ORC6	3.84287e-99	0.778964	0.385	0.003	6.85222e-95	6
CCNB2	7.73348e-98	1.25283	0.398	0.006	1.37896e-93	6
CDT1	8.60445e-98	0.828869	0.379	0.003	1.53426e-93	6
HJURP	6.38207e-97	0.819044	0.348	0	1.13799e-92	6
NCAPG	2.25016e-96	1.06106	0.41	0.008	4.01226e-92	6
PCNA	9.32008e-96	1.65061	0.739	0.093	1.66186e-91	6
CKAP2L	8.73494e-95	0.779427	0.348	0.001	1.55753e-90	6
CDCA2	1.84179e-94	0.92746	0.366	0.003	3.28409e-90	6
MXD3	6.62625e-94	0.847693	0.379	0.005	1.18153e-89	6
KIF14	2.15578e-93	0.851221	0.335	0	3.84396e-89	6
BUB1B	9.58367e-93	0.718622	0.348	0.002	1.70886e-88	6
TUBA1B	9.71258e-93	3.47238	0.981	0.413	1.73185e-88	6
ESCO2	9.82567e-93	0.853179	0.348	0.002	1.75202e-88	6
NCAPH	5.65553e-92	0.667009	0.373	0.005	1.00844e-87	6
FANCI	1.58456e-91	1.18604	0.553	0.038	2.82543e-87	6
CDC45	2.52288e-91	0.665019	0.335	0.001	4.49855e-87	6
PLK1	6.92536e-91	1.17163	0.348	0.002	1.23486e-86	6
RAD51	1.63376e-90	0.669675	0.379	0.007	2.91316e-86	6
HMGB2	6.72136e-90	2.94443	0.901	0.251	1.19849e-85	6
HMGB3	1.44894e-89	0.983274	0.422	0.014	2.5836e-85	6
KIF23	6.67305e-89	0.914617	0.354	0.004	1.18987e-84	6
SHCBP1	2.29586e-86	0.608425	0.311	0	4.09375e-82	6
SGO1	1.81612e-85	0.644904	0.335	0.003	3.23831e-81	6
WDR34	3.76603e-85	0.666641	0.366	0.007	6.71521e-81	6
ECT2	4.91586e-85	0.882478	0.404	0.013	8.76546e-81	6
NDC80	1.6445e-84	1.04754	0.528	0.038	2.93231e-80	6
CHEK1	2.40367e-84	0.743169	0.391	0.012	4.28598e-80	6
BRCA2	4.59753e-84	0.831285	0.435	0.019	8.19786e-80	6
ANLN	6.75937e-84	0.81874	0.323	0.002	1.20526e-79	6
BUB1	9.93452e-83	0.941404	0.472	0.027	1.77142e-78	6
MCM10	1.46843e-82	0.693622	0.304	0.001	2.61837e-78	6
CCDC34	5.36462e-82	0.825512	0.422	0.018	9.56565e-78	6
NUF2	1.21929e-81	0.907243	0.391	0.013	2.17412e-77	6
CDC6	4.03152e-81	0.61777	0.292	0	7.1886e-77	6
FAM111B	7.09622e-81	0.712843	0.298	0.001	1.26533e-76	6
SPAG5	4.75896e-80	0.638349	0.323	0.004	8.4857e-76	6
C19orf48	1.41967e-79	0.771364	0.41	0.017	2.53141e-75	6
DIAPH3	2.2322e-79	0.519164	0.286	0	3.98023e-75	6
LMNB1	3.46423e-79	1.28117	0.733	0.109	6.17707e-75	6
NEIL3	2.19902e-78	0.70362	0.311	0.003	3.92107e-74	6
NUDT1	2.61141e-78	1.37131	0.832	0.156	4.65641e-74	6
TUBB	2.00933e-77	2.8855	0.95	0.441	3.58283e-73	6
HIST1H3G	4.18866e-77	0.684122	0.292	0.002	7.46881e-73	6
HIST1H3B	4.79573e-77	1.06303	0.292	0.002	8.55127e-73	6
TTK	1.2188e-75	0.643313	0.28	0.001	2.17324e-71	6
POLQ	1.58662e-75	0.566173	0.28	0.001	2.8291e-71	6
KIF22	2.30037e-75	1.29714	0.646	0.085	4.10178e-71	6
ATAD2	3.22006e-75	1.29652	0.665	0.091	5.7417e-71	6
DSCC1	1.05589e-74	0.609038	0.304	0.004	1.88276e-70	6
CCNB1	8.43503e-74	1.52256	0.311	0.006	1.50405e-69	6
GMNN	1.11035e-73	0.809091	0.453	0.031	1.97987e-69	6
LIG1	1.63696e-73	0.991226	0.491	0.04	2.91886e-69	6
TCF19	4.91095e-73	0.704173	0.354	0.012	8.75672e-69	6
MELK	6.64448e-73	0.532881	0.311	0.006	1.18478e-68	6
H2AFZ	9.79274e-73	2.16738	0.988	0.534	1.74614e-68	6
RACGAP1	2.8419e-72	0.900812	0.391	0.02	5.0674e-68	6
MCM5	3.82665e-72	1.44346	0.689	0.11	6.82329e-68	6
C21orf58	1.9511e-71	0.615317	0.286	0.003	3.47901e-67	6
DEPDC1B	2.02093e-71	0.53751	0.286	0.003	3.60352e-67	6
HELLS	3.50864e-71	1.15588	0.553	0.06	6.25626e-67	6
CENPH	3.95229e-71	0.66579	0.373	0.017	7.04732e-67	6
HMGN2	2.11348e-70	2.31301	0.981	0.627	3.76854e-66	6
CDCA5	2.65155e-70	0.534728	0.261	0.001	4.72797e-66	6
PBK	2.7529e-70	0.529926	0.261	0.001	4.9087e-66	6
YEATS4	3.06189e-70	0.855208	0.46	0.036	5.45966e-66	6
TROAP	6.05762e-70	0.699155	0.28	0.003	1.08013e-65	6
CEP55	8.70684e-70	0.565235	0.28	0.003	1.55252e-65	6
AURKA	1.14152e-69	0.695714	0.292	0.005	2.03544e-65	6
RRM1	1.60234e-69	0.920466	0.571	0.065	2.85714e-65	6
H2AFX	4.78173e-69	1.43429	0.615	0.091	8.5263e-65	6
DEPDC1	5.7192e-69	0.563168	0.248	0	1.01979e-64	6
RFC4	1.30933e-68	0.92462	0.565	0.064	2.33467e-64	6
DTYMK	2.07391e-68	0.976553	0.578	0.071	3.69798e-64	6
FOXM1	4.2838e-68	0.571398	0.267	0.002	7.63845e-64	6
OIP5	7.33663e-68	0.566242	0.28	0.004	1.30819e-63	6
DNAJC9	1.34186e-67	1.00167	0.634	0.087	2.39268e-63	6
NCAPG2	2.94607e-67	0.727608	0.317	0.01	5.25313e-63	6
ATAD5	9.92811e-67	0.757606	0.385	0.022	1.77028e-62	6
KIF20A	1.13859e-66	0.588844	0.255	0.002	2.03021e-62	6
FBXO5	1.23267e-66	0.770036	0.422	0.03	2.19797e-62	6
TUBB4B	1.32901e-66	2.08905	0.764	0.18	2.36977e-62	6
SKA1	3.81066e-65	0.444698	0.242	0.001	6.79479e-61	6
CKS2	5.40219e-65	2.02313	0.77	0.188	9.63265e-61	6
MTFR2	1.63894e-64	0.539264	0.28	0.006	2.92239e-60	6
TMPO	2.80985e-64	1.53786	0.87	0.242	5.01024e-60	6
CENPE	2.8737e-64	1.05493	0.441	0.038	5.1241e-60	6
RPA3	1.22883e-63	1.42344	0.845	0.238	2.19114e-59	6
STIL	5.34661e-63	0.518003	0.28	0.007	9.53354e-59	6
E2F8	6.97465e-63	0.599752	0.255	0.003	1.24365e-58	6
KIF4A	7.24729e-63	0.628915	0.261	0.004	1.29226e-58	6
DUT	4.7594e-62	1.89574	0.876	0.295	8.48649e-58	6
MCM6	9.04228e-62	0.88574	0.547	0.068	1.61233e-57	6
SGO2	6.76266e-61	0.646966	0.354	0.021	1.20585e-56	6
TUBA1C	2.25294e-60	1.4614	0.59	0.095	4.01722e-56	6
RAD54L	2.31985e-60	0.423645	0.217	0	4.13652e-56	6
CTNNAL1	2.75524e-60	0.572861	0.286	0.009	4.91288e-56	6
TMEM106C	3.24752e-60	1.02579	0.652	0.108	5.79066e-56	6
LRR1	4.19434e-60	0.683062	0.441	0.041	7.47893e-56	6
SKA3	4.60136e-60	0.420845	0.224	0.001	8.20468e-56	6
PHF19	4.70552e-60	0.920001	0.565	0.079	8.39042e-56	6
UBE2S	5.83625e-60	0.761191	0.379	0.027	1.04066e-55	6
KIF20B	7.37914e-60	1.09665	0.59	0.09	1.31577e-55	6
HIST1H2AH	8.51986e-60	0.506267	0.23	0.002	1.51918e-55	6
KNTC1	1.24806e-59	0.576646	0.323	0.016	2.22541e-55	6
PLK4	2.16877e-59	0.428052	0.242	0.003	3.86714e-55	6
GEN1	2.36565e-59	0.558696	0.317	0.015	4.21819e-55	6
IFI27L1	2.86661e-59	0.764337	0.422	0.038	5.11145e-55	6
MCM3	3.00647e-59	1.04311	0.646	0.109	5.36084e-55	6
USP1	7.31107e-59	1.02627	0.677	0.12	1.30364e-54	6
SPC24	2.46389e-58	0.409452	0.217	0.001	4.39337e-54	6
HIST1H3C	2.58908e-58	0.884071	0.217	0.001	4.61658e-54	6
PIMREG	2.7206e-58	0.518249	0.217	0.001	4.8511e-54	6
PARPBP	3.89538e-58	0.52784	0.298	0.012	6.94585e-54	6
KPNA2	8.44041e-58	1.65912	0.565	0.088	1.50501e-53	6
WDR76	1.04409e-57	0.667339	0.373	0.027	1.86172e-53	6
HIRIP3	1.13502e-56	0.643268	0.441	0.044	2.02385e-52	6
NCAPD3	2.142e-56	0.807443	0.466	0.052	3.81941e-52	6
CCNF	2.15036e-56	0.540563	0.261	0.007	3.83431e-52	6
KIF18A	3.27975e-56	0.518607	0.286	0.012	5.84813e-52	6
POC1A	4.67485e-56	0.365718	0.236	0.004	8.33573e-52	6
CIP2A	3.02065e-55	0.470059	0.267	0.009	5.38611e-51	6
RNASEH2A	3.34438e-55	0.820024	0.497	0.063	5.96336e-51	6
SMC4	3.5396e-55	1.43669	0.714	0.165	6.31146e-51	6
MYBL2	7.85898e-55	0.400873	0.205	0.001	1.40133e-50	6
EZH2	1.40981e-54	0.901191	0.503	0.069	2.51383e-50	6
ARHGEF39	1.71405e-54	0.468016	0.242	0.006	3.05633e-50	6
DNA2	2.16021e-54	0.430883	0.224	0.003	3.85186e-50	6
H2AFV	4.40368e-54	1.4299	0.851	0.29	7.85221e-50	6
CENPA	1.62179e-53	0.382199	0.193	0	2.89182e-49	6
PRR11	4.1622e-53	0.487868	0.242	0.007	7.42162e-49	6
NSD2	4.56018e-53	0.700971	0.509	0.069	8.13126e-49	6
TRIP13	5.38832e-53	0.416597	0.205	0.002	9.60791e-49	6
E2F2	6.8415e-53	0.429174	0.211	0.002	1.21991e-48	6
HMGB1	1.00275e-52	1.54771	1	0.824	1.788e-48	6
CCNE2	1.02128e-52	0.515664	0.217	0.003	1.82104e-48	6
ANP32E	1.66328e-52	1.19563	0.795	0.209	2.96579e-48	6
KIF18B	8.23044e-52	0.369841	0.186	0	1.46757e-47	6
APOBEC3B	3.66156e-51	0.328784	0.199	0.002	6.52893e-47	6
NCAPD2	5.65786e-51	0.752393	0.509	0.074	1.00885e-46	6
CDCA7	7.54396e-51	0.884416	0.54	0.085	1.34516e-46	6
RANBP1	2.32943e-50	1.27339	0.863	0.295	4.1536e-46	6
HIST1H3D	2.95925e-50	0.978975	0.348	0.031	5.27663e-46	6
ARHGAP11A	4.02619e-50	0.728343	0.41	0.046	7.1791e-46	6
ZNF367	1.80171e-49	0.345043	0.193	0.002	3.21262e-45	6
HIST1H2BH	2.44753e-49	0.58133	0.267	0.013	4.36419e-45	6
NASP	3.63503e-49	1.17187	0.776	0.212	6.48162e-45	6
RAN	3.84509e-49	1.22494	0.975	0.61	6.85617e-45	6
CDCA7L	4.51178e-49	0.612187	0.323	0.025	8.04496e-45	6
CDK2	4.69262e-49	0.557242	0.28	0.016	8.3674e-45	6
DSN1	9.34961e-49	0.53621	0.323	0.025	1.66713e-44	6
CENPP	4.09036e-48	0.391374	0.224	0.007	7.29352e-44	6
CDC25C	4.19028e-48	0.358384	0.18	0.001	7.47169e-44	6
DEK	1.52516e-47	1.21548	0.888	0.336	2.71951e-43	6
RFC3	1.71396e-47	0.445834	0.242	0.01	3.05615e-43	6
TIMELESS	8.63637e-47	0.57354	0.298	0.022	1.53995e-42	6
NCAPH2	1.0898e-46	0.610786	0.416	0.051	1.94322e-42	6
WDHD1	1.52257e-46	0.581591	0.304	0.023	2.71489e-42	6
NEK2	2.49977e-46	0.451388	0.174	0.001	4.45734e-42	6
CBX5	2.68746e-46	0.853747	0.683	0.153	4.79202e-42	6
GINS1	4.14194e-46	0.376009	0.205	0.005	7.38549e-42	6
HIST1H2AJ	5.71615e-46	0.359141	0.186	0.002	1.01925e-41	6
RPL39L	4.48896e-45	0.536821	0.373	0.041	8.00426e-41	6
EXO1	5.18645e-45	0.289919	0.161	0	9.24796e-41	6
CHAF1B	5.4905e-45	0.439202	0.217	0.007	9.79011e-41	6
HIST1H2AG	5.74793e-45	0.642096	0.304	0.025	1.02491e-40	6
TOPBP1	6.88528e-45	0.624759	0.453	0.065	1.22771e-40	6
ORC1	9.5479e-45	0.295798	0.168	0.001	1.70249e-40	6
PPIA	1.02533e-44	1.046	1	0.893	1.82827e-40	6
RFC2	1.37388e-44	0.601272	0.404	0.051	2.44976e-40	6
CENPK	2.15247e-44	0.761113	0.677	0.152	3.83807e-40	6
HIST1H2AL	2.31738e-44	0.493201	0.18	0.002	4.13212e-40	6
HNRNPAB	6.52729e-44	0.788719	0.497	0.085	1.16388e-39	6
MIS18A	2.27967e-43	0.456568	0.286	0.022	4.06488e-39	6
AC011603.2	2.35624e-43	0.752767	0.273	0.02	4.2014e-39	6
CDCA4	3.03388e-43	0.716468	0.435	0.063	5.40971e-39	6
H2AFY	7.33007e-43	0.896251	0.745	0.195	1.30702e-38	6
CARHSP1	1.1375e-42	1.01481	0.832	0.271	2.02828e-38	6
CRIP1	1.67134e-42	1.21527	1	0.856	2.98017e-38	6
FAM111A	1.78387e-42	0.812207	0.658	0.147	3.18081e-38	6
SUV39H2	1.86739e-42	0.374388	0.217	0.009	3.32974e-38	6
RBBP8	2.67831e-42	0.617669	0.36	0.042	4.77569e-38	6
POP7	3.93194e-42	0.528204	0.484	0.078	7.01104e-38	6
C1orf112	3.93934e-42	0.405525	0.23	0.012	7.02423e-38	6
BARD1	5.66186e-42	0.742546	0.528	0.097	1.00957e-37	6
NRM	7.88724e-42	0.467114	0.292	0.025	1.40637e-37	6
FAM83D	1.06542e-41	0.44716	0.199	0.007	1.89975e-37	6
ERCC6L	1.26348e-41	0.258349	0.149	0	2.2529e-37	6
POLD3	1.27982e-41	0.523265	0.342	0.037	2.28205e-37	6
SNRNP25	3.03246e-41	0.789253	0.516	0.097	5.40719e-37	6
GINS4	3.23616e-41	0.381299	0.186	0.005	5.77041e-37	6
ANP32B	4.9995e-41	1.19077	0.876	0.417	8.91461e-37	6
CIT	5.62128e-41	0.320106	0.18	0.004	1.00233e-36	6
TEDC1	6.28402e-41	0.41095	0.23	0.012	1.1205e-36	6
TACC3	8.23786e-41	0.874584	0.509	0.099	1.46889e-36	6
BLM	1.01895e-40	0.452609	0.335	0.037	1.81689e-36	6
LSM3	4.21811e-40	0.88783	0.807	0.24	7.52131e-36	6
LSM5	4.26018e-40	0.971936	0.783	0.234	7.59632e-36	6
ARHGAP19	5.70137e-40	0.575146	0.398	0.056	1.01661e-35	6
SLC25A5	8.15579e-40	1.17493	0.932	0.533	1.45426e-35	6
DNMT1	9.88113e-40	0.952815	0.708	0.195	1.7619e-35	6
ESPL1	1.38605e-39	0.266113	0.149	0.001	2.47146e-35	6
PTTG1	1.7016e-39	1.4292	0.72	0.233	3.03412e-35	6
POLD1	1.99155e-39	0.433147	0.317	0.033	3.55112e-35	6
SLBP	2.00799e-39	1.17127	0.609	0.163	3.58045e-35	6
RNASEH2C	3.18796e-39	0.943083	0.77	0.229	5.68445e-35	6
MT2A	3.94946e-39	1.35282	0.981	0.665	7.04227e-35	6
DLEU2	5.55437e-39	0.661705	0.447	0.076	9.90399e-35	6
BRIP1	6.02419e-39	0.377878	0.199	0.008	1.07417e-34	6
CHAF1A	6.31212e-39	0.369888	0.199	0.008	1.12551e-34	6
SRSF2	7.14045e-39	0.986684	0.944	0.45	1.27321e-34	6
PSRC1	1.17126e-38	0.447972	0.211	0.011	2.08848e-34	6
SAE1	1.32723e-38	0.768035	0.54	0.113	2.36658e-34	6
ZGRF1	2.15419e-38	0.39969	0.224	0.013	3.84114e-34	6
CDKN2C	2.80612e-38	0.542308	0.28	0.026	5.0036e-34	6
CENPO	7.89757e-38	0.339718	0.217	0.012	1.40822e-33	6
FABP5	8.15325e-38	1.28998	0.932	0.52	1.45381e-33	6
DDX39A	1.83153e-37	0.953142	0.801	0.269	3.2658e-33	6
LSM4	2.13785e-37	0.811811	0.702	0.189	3.812e-33	6
HAUS4	2.75435e-37	0.608924	0.41	0.065	4.91129e-33	6
RBBP7	2.79445e-37	0.747678	0.739	0.196	4.98278e-33	6
SPDL1	4.25056e-37	0.403488	0.242	0.018	7.57918e-33	6
SAC3D1	4.5931e-37	0.38141	0.205	0.011	8.18995e-33	6
PAICS	4.65253e-37	0.530873	0.292	0.031	8.29593e-33	6
FANCD2	5.46299e-37	0.393649	0.242	0.018	9.74106e-33	6
LDHA	5.94745e-37	1.06766	0.95	0.539	1.06049e-32	6
CENPS	6.89082e-37	0.37954	0.217	0.013	1.2287e-32	6
CDC25B	7.18332e-37	0.720335	0.491	0.097	1.28086e-32	6
SIVA1	1.49325e-36	1.06884	0.826	0.327	2.66261e-32	6
TUBG1	1.5264e-36	0.48251	0.311	0.036	2.72172e-32	6
MAGOHB	1.84227e-36	0.555293	0.453	0.08	3.28495e-32	6
CENPJ	2.29469e-36	0.349717	0.211	0.012	4.09166e-32	6
POLE	2.38271e-36	0.352109	0.211	0.012	4.24861e-32	6
HIST1H3F	3.97335e-36	0.449182	0.161	0.004	7.08488e-32	6
SASS6	3.99782e-36	0.424412	0.28	0.028	7.1285e-32	6
ITGB3BP	4.79063e-36	0.414901	0.366	0.051	8.54218e-32	6
CHTF18	6.20919e-36	0.28238	0.149	0.002	1.10716e-31	6
ARHGAP33	1.29205e-35	0.357017	0.18	0.007	2.30385e-31	6
SLC29A1	1.3042e-35	0.412582	0.18	0.007	2.32551e-31	6
CEP295	2.58288e-35	0.421531	0.286	0.031	4.60553e-31	6
BCL2L12	2.82809e-35	0.489731	0.354	0.05	5.04278e-31	6
HAUS8	4.95034e-35	0.451746	0.261	0.025	8.82695e-31	6
TTF2	6.15078e-35	0.500846	0.348	0.049	1.09675e-30	6
RAD54B	6.28539e-35	0.278596	0.168	0.006	1.12075e-30	6
SNRPD1	6.8025e-35	0.959254	0.82	0.307	1.21295e-30	6
TEDC2	7.08202e-35	0.281703	0.124	0	1.26279e-30	6
PSMC3IP	1.33129e-34	0.276555	0.161	0.005	2.37382e-30	6
E2F7	2.2641e-34	0.300438	0.137	0.002	4.03712e-30	6
HIST1H2AB	2.71865e-34	0.273457	0.143	0.002	4.84763e-30	6
NME1	2.90491e-34	0.72388	0.478	0.099	5.17975e-30	6
ASRGL1	5.64042e-34	0.311143	0.174	0.007	1.00574e-29	6
DDX11	6.00513e-34	0.535916	0.335	0.047	1.07078e-29	6
TFDP1	1.11437e-33	0.487186	0.422	0.075	1.98703e-29	6
RCCD1	1.98001e-33	0.273632	0.186	0.01	3.53056e-29	6
INCENP	2.08002e-33	0.345235	0.23	0.019	3.70889e-29	6
POLD2	2.27485e-33	0.508267	0.41	0.071	4.05628e-29	6
DBF4	3.16541e-33	0.602907	0.466	0.093	5.64425e-29	6
TICRR	3.40708e-33	0.220203	0.118	0	6.07517e-29	6
HAT1	3.55369e-33	0.677474	0.565	0.134	6.33658e-29	6
CACYBP	4.74213e-33	0.81292	0.739	0.24	8.4557e-29	6
ACOT7	5.11659e-33	0.644957	0.466	0.095	9.12339e-29	6
TMEM97	7.01249e-33	0.410005	0.23	0.02	1.2504e-28	6
ERI2	7.75645e-33	0.272596	0.149	0.004	1.38305e-28	6
AL441992.1	8.52126e-33	0.448206	0.323	0.045	1.51943e-28	6
FAM72B	1.01333e-32	0.256445	0.143	0.003	1.80688e-28	6
RECQL4	1.15029e-32	0.270329	0.13	0.002	2.05108e-28	6
AL662797.1	1.16688e-32	0.26278	0.137	0.002	2.08066e-28	6
SHMT1	1.29126e-32	0.462296	0.366	0.058	2.30245e-28	6
ZDHHC12	1.32247e-32	0.694669	0.571	0.143	2.35809e-28	6
ZWILCH	1.58047e-32	0.343958	0.23	0.02	2.81814e-28	6
YWHAH	1.84829e-32	0.661425	0.609	0.157	3.29568e-28	6
SKA2	3.11153e-32	0.785756	0.677	0.202	5.54818e-28	6
SMC1A	3.81476e-32	0.686739	0.596	0.156	6.80209e-28	6
CDK4	4.0235e-32	0.731333	0.578	0.15	7.17431e-28	6
GNG5	4.75913e-32	0.876045	0.988	0.603	8.486e-28	6
GGCT	5.13029e-32	0.681295	0.559	0.139	9.14782e-28	6
HADH	6.34723e-32	0.521115	0.453	0.09	1.13177e-27	6
COX8A	6.79667e-32	0.847428	0.95	0.715	1.21191e-27	6
MRPL17	7.3324e-32	0.596654	0.46	0.097	1.30744e-27	6
MTHFD1	9.39397e-32	0.583083	0.472	0.101	1.67504e-27	6
LMNB2	9.69514e-32	0.441882	0.28	0.034	1.72874e-27	6
HPRT1	1.05117e-31	0.654165	0.652	0.176	1.87434e-27	6
CEP78	1.12784e-31	0.36969	0.373	0.061	2.01105e-27	6
DDIAS	1.63212e-31	0.195021	0.112	0	2.91024e-27	6
SMS	1.75307e-31	0.691167	0.602	0.158	3.1259e-27	6
IMPDH2	1.75749e-31	0.56445	0.441	0.09	3.13378e-27	6
EBP	1.76327e-31	0.596176	0.54	0.126	3.14408e-27	6
CDC7	2.22117e-31	0.427345	0.236	0.023	3.96056e-27	6
MASTL	2.69614e-31	0.275345	0.168	0.008	4.80749e-27	6
RFC5	2.7546e-31	0.344942	0.273	0.032	4.91172e-27	6
TPI1	3.47948e-31	0.957862	0.957	0.694	6.20426e-27	6
CENPI	3.50416e-31	0.237541	0.118	0.001	6.24827e-27	6
SSRP1	3.71827e-31	0.678289	0.553	0.138	6.63006e-27	6
SNRPB	3.73941e-31	0.945439	0.876	0.431	6.66775e-27	6
MZT2B	4.47875e-31	0.545362	0.516	0.118	7.98606e-27	6
SRSF3	4.5625e-31	0.866906	0.932	0.502	8.13539e-27	6
HIST1H4C	4.69178e-31	2.61552	0.783	0.391	8.36592e-27	6
TYMSOS	5.17185e-31	0.224459	0.124	0.002	9.22193e-27	6
CEP152	5.25029e-31	0.337545	0.193	0.013	9.36179e-27	6
PHGDH	6.59816e-31	0.358141	0.211	0.017	1.17652e-26	6
ACAT2	8.72875e-31	0.560787	0.478	0.105	1.55642e-26	6
NUP37	8.9287e-31	0.456802	0.422	0.081	1.59208e-26	6
NAP1L1	1.34183e-30	0.910881	0.882	0.384	2.39261e-26	6
SUV39H1	1.44143e-30	0.308878	0.199	0.015	2.57021e-26	6
CHCHD2	1.9321e-30	0.789336	0.975	0.754	3.44513e-26	6
PSIP1	2.05974e-30	0.637262	0.652	0.186	3.67272e-26	6
HNRNPA2B1	2.44497e-30	0.820478	1	0.808	4.35962e-26	6
MLH1	3.01696e-30	0.445248	0.354	0.06	5.37954e-26	6
TEX30	3.95382e-30	0.547659	0.391	0.074	7.05005e-26	6
BAG2	6.3296e-30	0.376701	0.286	0.038	1.12863e-25	6
NUCKS1	6.80014e-30	0.897502	0.832	0.333	1.21253e-25	6
SNRPE	9.00303e-30	0.804938	0.758	0.266	1.60533e-25	6
ACYP1	9.01965e-30	0.448783	0.335	0.054	1.60829e-25	6
CENPX	9.89095e-30	0.865443	0.677	0.223	1.76365e-25	6
CCDC167	1.11075e-29	0.765058	0.671	0.215	1.98057e-25	6
RAD51C	1.3113e-29	0.587195	0.497	0.117	2.33818e-25	6
C4orf46	1.38206e-29	0.303871	0.186	0.013	2.46434e-25	6
E2F1	1.42897e-29	0.291612	0.112	0.001	2.548e-25	6
HIST1H3H	1.58534e-29	0.625408	0.217	0.021	2.82682e-25	6
CKAP5	2.8606e-29	0.676218	0.503	0.124	5.10073e-25	6
TPGS2	3.72726e-29	0.585359	0.528	0.131	6.64607e-25	6
SMC3	4.25472e-29	0.845645	0.689	0.224	7.58659e-25	6
HSP90AA1	5.33072e-29	0.84923	0.981	0.749	9.5052e-25	6
SNRPG	6.95953e-29	0.883886	0.925	0.555	1.24095e-24	6
MCM8	7.55763e-29	0.258756	0.149	0.007	1.3476e-24	6
GUSB	9.49037e-29	0.525557	0.491	0.115	1.69223e-24	6
POLA1	9.53053e-29	0.384541	0.217	0.022	1.69939e-24	6
FANCG	9.74049e-29	0.377885	0.224	0.023	1.73683e-24	6
JPT1	9.92949e-29	0.991172	0.876	0.4	1.77053e-24	6
MTHFD2	1.43861e-28	0.596623	0.609	0.166	2.56519e-24	6
CENPQ	1.55711e-28	0.327536	0.23	0.025	2.77648e-24	6
MMS22L	2.00536e-28	0.466743	0.267	0.036	3.57576e-24	6
HNRNPD	2.45705e-28	0.587251	0.665	0.198	4.38116e-24	6
HIST2H2BF	2.49735e-28	0.313821	0.137	0.005	4.45302e-24	6
UQCC2	3.27412e-28	0.749799	0.627	0.192	5.83809e-24	6
MIS18BP1	3.74706e-28	0.600074	0.652	0.194	6.68139e-24	6
MGME1	3.91289e-28	0.372312	0.267	0.036	6.97708e-24	6
KNSTRN	4.17153e-28	0.407291	0.211	0.021	7.43826e-24	6
TIPIN	5.90741e-28	0.396818	0.23	0.026	1.05335e-23	6
WDR62	7.71727e-28	0.245561	0.106	0.001	1.37607e-23	6
ANAPC11	7.75398e-28	0.887167	0.832	0.401	1.38261e-23	6
KIF24	7.80946e-28	0.215813	0.106	0.001	1.3925e-23	6
RMI2	9.19212e-28	0.239866	0.118	0.002	1.63905e-23	6
XPO1	9.24984e-28	0.536864	0.602	0.165	1.64934e-23	6
DERL3	1.04521e-27	0.234101	0.112	0.002	1.86371e-23	6
PRIM2	1.07778e-27	0.358766	0.311	0.05	1.92178e-23	6
BANF1	1.40725e-27	0.849268	0.863	0.394	2.50928e-23	6
HIST1H1C	1.43423e-27	0.921106	0.472	0.125	2.55738e-23	6
PRPSAP1	1.5945e-27	0.412927	0.441	0.097	2.84315e-23	6
MAD2L2	1.62886e-27	0.642686	0.702	0.218	2.90442e-23	6
NDC1	2.20128e-27	0.308757	0.205	0.02	3.9251e-23	6
TIMM10	4.3511e-27	0.435416	0.472	0.11	7.75845e-23	6
RPA1	4.72961e-27	0.496569	0.453	0.104	8.43337e-23	6
POLE2	1.15855e-26	0.242924	0.149	0.008	2.06581e-22	6
AC011447.3	1.18694e-26	0.224948	0.13	0.005	2.11644e-22	6
EIF4A3	1.49779e-26	0.566467	0.54	0.147	2.67071e-22	6
PPIH	1.60885e-26	0.599939	0.59	0.168	2.86874e-22	6
POLR3K	1.73438e-26	0.560901	0.602	0.171	3.09258e-22	6
NET1	2.0479e-26	0.212825	0.124	0.004	3.65161e-22	6
CSE1L	2.54627e-26	0.422676	0.342	0.064	4.54026e-22	6
HMGA1	3.20068e-26	0.616638	0.627	0.192	5.70714e-22	6
CDKN2A	3.62883e-26	0.455949	0.398	0.084	6.47056e-22	6
SAPCD2	4.16862e-26	0.182142	0.112	0.002	7.43306e-22	6
TMPO-AS1	4.67163e-26	0.362961	0.205	0.022	8.32997e-22	6
HIST2H2AC	8.51829e-26	0.438906	0.286	0.046	1.5189e-21	6
SUPT16H	8.79571e-26	0.728388	0.627	0.198	1.56836e-21	6
SNRPC	8.97702e-26	0.643124	0.708	0.238	1.60069e-21	6
EXOSC8	1.29823e-25	0.484273	0.484	0.121	2.31488e-21	6
GPSM2	1.72231e-25	0.229576	0.13	0.006	3.07105e-21	6
NEMP1	1.77007e-25	0.300299	0.199	0.021	3.15621e-21	6
BCAT2	1.84515e-25	0.36564	0.304	0.052	3.29009e-21	6
VRK1	1.84605e-25	0.405775	0.398	0.085	3.29168e-21	6
C3orf14	1.97367e-25	0.525841	0.391	0.086	3.51926e-21	6
CBX3	2.63488e-25	0.740776	0.826	0.355	4.69826e-21	6
SLC16A1	2.68408e-25	0.21546	0.168	0.013	4.78598e-21	6
NUDT21	4.0285e-25	0.689912	0.733	0.266	7.18322e-21	6
YBX1	5.14184e-25	0.790037	0.907	0.497	9.16842e-21	6
SLC43A3	5.47398e-25	0.438727	0.317	0.059	9.76066e-21	6
SRSF10	5.58781e-25	0.712805	0.851	0.355	9.96362e-21	6
HAUS5	6.59584e-25	0.333012	0.23	0.03	1.1761e-20	6
HIST1H2BF	6.86216e-25	0.314071	0.161	0.012	1.22359e-20	6
TMEM107	6.87613e-25	0.46361	0.385	0.082	1.22608e-20	6
SKP2	9.78115e-25	0.277258	0.217	0.027	1.74408e-20	6
RDM1	1.11142e-24	0.182695	0.137	0.007	1.98178e-20	6
HLA-DRA	1.11671e-24	0.926537	0.876	0.462	1.9912e-20	6
POLH	1.12928e-24	0.360749	0.242	0.034	2.01362e-20	6
ANXA5	1.17642e-24	0.787084	0.901	0.49	2.09767e-20	6
HIST1H1D	1.42319e-24	1.32526	0.596	0.232	2.53769e-20	6
SLC1A4	1.54957e-24	0.256761	0.168	0.014	2.76304e-20	6
ACTL6A	1.69057e-24	0.475638	0.453	0.112	3.01445e-20	6
H3F3A	2.00442e-24	0.614327	0.988	0.885	3.57408e-20	6
CBX1	2.17348e-24	0.372165	0.348	0.07	3.87554e-20	6
PDLIM7	2.28929e-24	0.374073	0.379	0.081	4.08204e-20	6
MRPL37	2.89676e-24	0.495169	0.46	0.116	5.16521e-20	6
ENO1	3.2016e-24	0.799693	0.95	0.54	5.70878e-20	6
PA2G4	4.10035e-24	0.772324	0.789	0.357	7.31133e-20	6
SHMT2	4.38041e-24	0.570062	0.534	0.154	7.81071e-20	6
CENPL	4.39104e-24	0.37057	0.255	0.039	7.82966e-20	6
RALY	5.34662e-24	0.716238	0.851	0.363	9.53357e-20	6
MZT1	5.98507e-24	0.57537	0.491	0.137	1.0672e-19	6
MSH2	6.10196e-24	0.456392	0.342	0.071	1.08804e-19	6
IMMP1L	6.3503e-24	0.49236	0.335	0.069	1.13232e-19	6
BLOC1S1	7.10318e-24	0.739476	0.963	0.631	1.26657e-19	6
HCFC1	7.12806e-24	0.408966	0.441	0.108	1.271e-19	6
HIST1H2AM	8.49656e-24	0.298705	0.168	0.015	1.51502e-19	6
NUP210	9.59422e-24	0.434973	0.453	0.115	1.71075e-19	6
MSH6	9.93279e-24	0.508248	0.242	0.037	1.77112e-19	6
PSMC3	1.0833e-23	0.558557	0.708	0.241	1.93163e-19	6
PRDX3	1.19369e-23	0.678727	0.801	0.334	2.12846e-19	6
CHAMP1	1.23727e-23	0.458404	0.41	0.097	2.20618e-19	6
CALM3	1.2397e-23	0.801288	0.919	0.529	2.21051e-19	6
FIGNL1	1.37751e-23	0.296081	0.199	0.023	2.45623e-19	6
UNG	1.4948e-23	0.530121	0.286	0.052	2.66538e-19	6
LRRC45	2.11641e-23	0.334556	0.224	0.031	3.77377e-19	6
EIF4EBP1	2.1353e-23	0.483776	0.422	0.105	3.80745e-19	6
DDB2	2.29961e-23	0.484027	0.379	0.087	4.10044e-19	6
MAT2A	2.3913e-23	0.558344	0.652	0.215	4.26394e-19	6
RHEB	2.44032e-23	0.521386	0.64	0.204	4.35133e-19	6
DCXR	2.50737e-23	0.66644	0.776	0.298	4.4709e-19	6
CHEK2	2.64702e-23	0.341151	0.161	0.014	4.7199e-19	6
LRRCC1	2.76919e-23	0.289731	0.224	0.031	4.93775e-19	6
UBR7	2.85744e-23	0.429408	0.323	0.065	5.0951e-19	6
HIST1H2AI	2.95438e-23	0.210789	0.112	0.004	5.26795e-19	6
ATP2A1-AS1	2.96626e-23	0.287694	0.143	0.01	5.28913e-19	6
DCTPP1	3.04785e-23	0.569337	0.416	0.106	5.43462e-19	6
MTFP1	3.14467e-23	0.446322	0.366	0.082	5.60726e-19	6
HSPB11	3.25955e-23	0.718432	0.807	0.357	5.8121e-19	6
NEDD1	3.80178e-23	0.337116	0.329	0.066	6.77896e-19	6
SLIRP	4.79563e-23	0.565056	0.578	0.178	8.5511e-19	6
ATP5MC3	4.8801e-23	0.685805	0.957	0.675	8.70171e-19	6
RAD21	5.0296e-23	1.01188	0.764	0.351	8.96828e-19	6
HAUS1	5.55727e-23	0.382067	0.416	0.101	9.90917e-19	6
CEP57L1	5.5738e-23	0.287463	0.18	0.019	9.93864e-19	6
POLA2	6.39291e-23	0.276827	0.199	0.024	1.13992e-18	6
TRNAU1AP	7.81142e-23	0.425593	0.491	0.134	1.39285e-18	6
MAP3K20	8.42079e-23	0.192654	0.124	0.007	1.50151e-18	6
SLC25A11	9.07444e-23	0.481288	0.615	0.195	1.61806e-18	6
ATP1B3	9.09243e-23	0.568973	0.571	0.176	1.62127e-18	6
FDPS	9.54644e-23	0.65256	0.708	0.261	1.70223e-18	6
PPIF	1.01289e-22	0.421182	0.398	0.094	1.80609e-18	6
CNTRL	1.17146e-22	0.530979	0.596	0.188	2.08883e-18	6
TPRKB	1.19682e-22	0.480896	0.453	0.119	2.13406e-18	6
LSM2	1.26095e-22	0.679102	0.789	0.336	2.24839e-18	6
RUVBL2	1.30328e-22	0.352903	0.36	0.079	2.32388e-18	6
RNPS1	1.37653e-22	0.616569	0.795	0.31	2.45448e-18	6
COX5A	1.81083e-22	0.712584	0.938	0.583	3.22889e-18	6
RANGAP1	2.13494e-22	0.338783	0.273	0.048	3.80682e-18	6
HIST1H4D	2.15869e-22	0.216694	0.118	0.006	3.84915e-18	6
PRIM1	2.16839e-22	0.291366	0.317	0.063	3.86646e-18	6
MSH5	2.47606e-22	0.269869	0.199	0.025	4.41505e-18	6
NOP56	2.70836e-22	0.365192	0.404	0.097	4.82928e-18	6
CTPS1	2.94265e-22	0.28275	0.224	0.032	5.24704e-18	6
PAFAH1B3	2.991e-22	0.410166	0.429	0.108	5.33325e-18	6
UBL7-AS1	2.99486e-22	0.355478	0.261	0.045	5.34014e-18	6
WEE1	3.24637e-22	0.217711	0.18	0.02	5.7886e-18	6
DONSON	3.54914e-22	0.254558	0.149	0.012	6.32847e-18	6
RBX1	3.58311e-22	0.683846	0.925	0.546	6.38904e-18	6
HINT2	3.64346e-22	0.554516	0.602	0.198	6.49666e-18	6
LRRC59	4.37508e-22	0.340952	0.385	0.09	7.80121e-18	6
BTG3	4.50272e-22	0.433104	0.472	0.129	8.02881e-18	6
MRPL27	4.7243e-22	0.417648	0.509	0.144	8.4239e-18	6
HIST2H2AB	4.84256e-22	0.320376	0.112	0.005	8.63476e-18	6
POLR2H	4.96258e-22	0.42477	0.447	0.117	8.84878e-18	6
TCTEX1D2	4.98241e-22	0.301791	0.304	0.06	8.88414e-18	6
PMF1	6.39857e-22	0.464072	0.522	0.153	1.14093e-17	6
HIST1H2BJ	8.67178e-22	0.202959	0.124	0.007	1.54627e-17	6
CKAP2	1.0002e-21	0.572095	0.46	0.131	1.78345e-17	6
PSMA4	1.01532e-21	0.674612	0.801	0.344	1.81042e-17	6
IDH2	1.09353e-21	0.786119	0.894	0.468	1.94987e-17	6
ERH	1.46788e-21	0.684185	0.888	0.473	2.61739e-17	6
SNRPF	1.66107e-21	0.67877	0.863	0.4	2.96186e-17	6
LBR	1.8306e-21	0.6695	0.745	0.315	3.26415e-17	6
NUBP1	1.99987e-21	0.355204	0.317	0.066	3.56596e-17	6
CCDC18	2.15542e-21	0.258752	0.261	0.046	3.84333e-17	6
PRKDC	2.25055e-21	0.582957	0.708	0.27	4.01296e-17	6
TOMM5	2.79339e-21	0.69608	0.814	0.393	4.9809e-17	6
IER3IP1	3.01808e-21	0.475883	0.596	0.193	5.38154e-17	6
HIST1H2BC	3.06633e-21	0.355887	0.18	0.022	5.46757e-17	6
HSPD1	3.13433e-21	0.685393	0.646	0.247	5.58882e-17	6
TALDO1	3.38552e-21	0.730502	0.814	0.349	6.03673e-17	6
FGFR1OP	3.57736e-21	0.242935	0.255	0.044	6.37879e-17	6
RTTN	4.44487e-21	0.261812	0.161	0.017	7.92565e-17	6
MRPL51	4.70677e-21	0.669652	0.863	0.422	8.39264e-17	6
VDAC3	5.63004e-21	0.635592	0.689	0.27	1.00389e-16	6
HIST1H2AE	6.3711e-21	0.266225	0.143	0.012	1.13603e-16	6
UBE2A	1.08652e-20	0.538344	0.646	0.23	1.93737e-16	6
GMPS	1.35288e-20	0.4133	0.447	0.125	2.41231e-16	6
THOC6	1.41086e-20	0.365832	0.342	0.079	2.5157e-16	6
PKIA	1.49657e-20	0.297441	0.161	0.017	2.66854e-16	6
DERA	1.49757e-20	0.308627	0.329	0.073	2.67032e-16	6
PSMA2	1.63863e-20	0.682392	0.901	0.515	2.92184e-16	6
CCT2	1.68289e-20	0.549432	0.64	0.232	3.00076e-16	6
C12orf75	1.86986e-20	0.700789	0.863	0.449	3.33415e-16	6
PSMG1	2.11431e-20	0.34503	0.342	0.079	3.77003e-16	6
DPM2	2.1775e-20	0.407533	0.534	0.161	3.88271e-16	6
CEP128	2.19112e-20	0.223791	0.168	0.019	3.90698e-16	6
BAZ1B	2.74899e-20	0.536901	0.553	0.179	4.90172e-16	6
THOP1	2.788e-20	0.345315	0.211	0.032	4.97128e-16	6
SPTBN1	2.85437e-20	0.420462	0.373	0.094	5.08963e-16	6
PDS5B	3.96585e-20	0.315274	0.391	0.1	7.07152e-16	6
ELP5	4.53555e-20	0.420819	0.559	0.176	8.08735e-16	6
CYCS	4.63118e-20	0.620453	0.814	0.354	8.25785e-16	6
FKBP3	4.65846e-20	0.431938	0.491	0.147	8.3065e-16	6
HNRNPA0	5.10757e-20	0.547866	0.739	0.283	9.10731e-16	6
HTATSF1	6.18933e-20	0.354612	0.441	0.123	1.10362e-15	6
SEC13	6.21531e-20	0.447009	0.615	0.204	1.10825e-15	6
HNRNPF	6.37534e-20	0.74754	0.907	0.587	1.13679e-15	6
ELOC	7.19337e-20	0.582234	0.758	0.315	1.28265e-15	6
CALM2	7.2003e-20	0.846441	0.944	0.734	1.28389e-15	6
FANCB	8.24817e-20	0.193432	0.112	0.007	1.47073e-15	6
RRP7A	9.55762e-20	0.421808	0.491	0.15	1.70422e-15	6
COX6A1	1.05053e-19	0.5627	0.981	0.765	1.87321e-15	6
COA8	1.36017e-19	0.367519	0.441	0.124	2.42531e-15	6
SLC25A1	1.44684e-19	0.333565	0.41	0.11	2.57986e-15	6
TPM4	1.51562e-19	0.629796	0.727	0.301	2.7025e-15	6
KPNB1	1.70445e-19	0.534698	0.733	0.304	3.0392e-15	6
TRIOBP	1.73225e-19	0.326234	0.224	0.038	3.08878e-15	6
PKM	1.78942e-19	0.710354	0.944	0.602	3.19071e-15	6
NUP50	2.00472e-19	0.446499	0.466	0.139	3.57462e-15	6
CDKN2AIPNL	2.3137e-19	0.277326	0.292	0.062	4.12555e-15	6
MTCH2	2.38772e-19	0.449461	0.534	0.171	4.25754e-15	6
PARP2	2.85954e-19	0.258009	0.161	0.019	5.09884e-15	6
RFWD3	3.12379e-19	0.291286	0.211	0.034	5.57003e-15	6
RAD18	3.26971e-19	0.203119	0.174	0.022	5.83022e-15	6
PGP	3.3541e-19	0.209138	0.174	0.022	5.9807e-15	6
ADK	3.52403e-19	0.304511	0.385	0.101	6.2837e-15	6
MRPL52	3.57996e-19	0.590109	0.789	0.329	6.38342e-15	6
RBL1	3.91945e-19	0.270849	0.317	0.072	6.98876e-15	6
PSAT1	4.40744e-19	0.278928	0.261	0.051	7.85891e-15	6
TMEM14A	4.67707e-19	0.385544	0.528	0.166	8.33968e-15	6
SNRPA1	4.83311e-19	0.503144	0.609	0.219	8.61791e-15	6
MRPL13	4.9805e-19	0.496192	0.547	0.186	8.88072e-15	6
IPO9	5.721e-19	0.286853	0.311	0.071	1.02011e-14	6
COPS3	7.17011e-19	0.421358	0.491	0.151	1.2785e-14	6
OXCT1	8.01617e-19	0.347613	0.379	0.1	1.42936e-14	6
PGRMC1	8.22875e-19	0.318649	0.28	0.06	1.46727e-14	6
TMEM167A	8.29687e-19	0.470891	0.609	0.215	1.47942e-14	6
SUZ12	8.38957e-19	0.460876	0.429	0.126	1.49594e-14	6
BRI3BP	8.8486e-19	0.275445	0.168	0.022	1.57779e-14	6
MAGOH	9.26618e-19	0.593083	0.801	0.349	1.65225e-14	6
MRPL12	9.29828e-19	0.40831	0.429	0.124	1.65798e-14	6
MT1E	9.47609e-19	0.685743	0.578	0.214	1.68968e-14	6
TMX1	9.65929e-19	0.469003	0.702	0.261	1.72235e-14	6
SUMO2	9.81943e-19	0.576015	0.988	0.819	1.7509e-14	6
TIMM21	1.13639e-18	0.263981	0.23	0.041	2.0263e-14	6
UFD1	1.1394e-18	0.422519	0.652	0.227	2.03166e-14	6
VANGL1	1.21261e-18	0.237288	0.161	0.02	2.16221e-14	6
CHAC2	1.33966e-18	0.206347	0.168	0.022	2.38875e-14	6
PIGX	1.35587e-18	0.258175	0.273	0.057	2.41765e-14	6
RMI1	1.40199e-18	0.263712	0.211	0.036	2.4999e-14	6
ARMC1	1.4379e-18	0.255956	0.36	0.091	2.56392e-14	6
TXNDC17	1.58408e-18	0.515391	0.739	0.295	2.82458e-14	6
THOC3	1.6277e-18	0.301729	0.385	0.104	2.90235e-14	6
SNRNP40	1.68396e-18	0.537423	0.634	0.236	3.00268e-14	6
ELAVL1	1.74495e-18	0.317324	0.497	0.152	3.11142e-14	6
PSMG2	1.7569e-18	0.501654	0.72	0.293	3.13272e-14	6
GLO1	1.82243e-18	0.345349	0.373	0.099	3.24958e-14	6
COMMD4	2.11784e-18	0.402364	0.46	0.139	3.77632e-14	6
HEBP1	2.22913e-18	0.265979	0.193	0.03	3.97477e-14	6
TMUB1	2.30428e-18	0.354575	0.478	0.145	4.10876e-14	6
BOLA3	2.33141e-18	0.400933	0.559	0.184	4.15713e-14	6
DCTN3	2.3759e-18	0.685398	0.745	0.333	4.23647e-14	6
EIF2S1	2.44381e-18	0.334046	0.528	0.165	4.35755e-14	6
CCDC28B	2.90667e-18	0.314887	0.28	0.061	5.18289e-14	6
HNRNPA3	3.0349e-18	0.639395	0.975	0.586	5.41152e-14	6
MRPL11	3.19866e-18	0.472505	0.528	0.174	5.70354e-14	6
NABP2	3.32652e-18	0.404107	0.429	0.127	5.93152e-14	6
NONO	3.94702e-18	0.570777	0.752	0.339	7.03793e-14	6
SLC25A17	4.26524e-18	0.263956	0.199	0.032	7.60536e-14	6
LIN9	4.43547e-18	0.215838	0.13	0.012	7.90889e-14	6
DPY30	4.49939e-18	0.406593	0.559	0.189	8.02286e-14	6
SFMBT1	4.61055e-18	0.19604	0.186	0.028	8.22107e-14	6
IPO5	4.87068e-18	0.35551	0.317	0.077	8.68492e-14	6
KHSRP	4.90218e-18	0.312342	0.298	0.069	8.74109e-14	6
TOE1	5.54203e-18	0.215955	0.199	0.032	9.88199e-14	6
MRPL14	5.9356e-18	0.425505	0.534	0.18	1.05838e-13	6
SFPQ	6.17829e-18	0.464885	0.634	0.237	1.10165e-13	6
HSPE1	6.32682e-18	0.693017	0.77	0.361	1.12813e-13	6
ING2	6.33979e-18	0.246485	0.211	0.037	1.13045e-13	6
ARL3	6.61197e-18	0.316712	0.441	0.13	1.17898e-13	6
NAGK	7.63914e-18	0.250824	0.317	0.076	1.36213e-13	6
NUP205	7.81771e-18	0.27823	0.311	0.074	1.39398e-13	6
COTL1	8.77999e-18	0.707683	0.981	0.773	1.56556e-13	6
NUDT8	8.79452e-18	0.27482	0.199	0.033	1.56815e-13	6
CEP85	8.84741e-18	0.224268	0.174	0.025	1.57758e-13	6
HMGN1	9.43726e-18	0.640801	0.957	0.643	1.68276e-13	6
SAMD1	9.47263e-18	0.284581	0.186	0.029	1.68906e-13	6
NUP85	9.61539e-18	0.238875	0.236	0.046	1.71452e-13	6
GTF3C6	1.01651e-17	0.462127	0.683	0.255	1.81254e-13	6
MRPL23	1.07112e-17	0.333874	0.435	0.13	1.90992e-13	6
TBC1D7	1.13118e-17	0.289621	0.292	0.067	2.017e-13	6
TRIM59	1.2693e-17	0.505606	0.441	0.14	2.26328e-13	6
MCUR1	1.28141e-17	0.316443	0.28	0.064	2.28487e-13	6
HDGF	1.30641e-17	0.260734	0.342	0.088	2.32946e-13	6
REEP4	1.33489e-17	0.308975	0.224	0.042	2.38024e-13	6
CTCF	1.44685e-17	0.318147	0.342	0.089	2.57988e-13	6
MED30	1.45436e-17	0.291583	0.422	0.124	2.59327e-13	6
TIMM23	1.69363e-17	0.307293	0.41	0.119	3.01991e-13	6
ASH2L	2.61023e-17	0.234887	0.248	0.051	4.65431e-13	6
CMC2	2.69065e-17	0.467271	0.671	0.265	4.79769e-13	6
HNRNPR	2.786e-17	0.554059	0.845	0.392	4.96773e-13	6
ANAPC15	2.9484e-17	0.421254	0.422	0.129	5.2573e-13	6
PAQR4	3.01971e-17	0.234556	0.112	0.009	5.38444e-13	6
GIHCG	3.26242e-17	0.32071	0.236	0.048	5.81723e-13	6
EIF2B3	3.31425e-17	0.234141	0.23	0.045	5.90964e-13	6
PIN1	3.72482e-17	0.477851	0.689	0.272	6.64173e-13	6
CDKN2D	4.78583e-17	0.296193	0.174	0.027	8.53362e-13	6
CYC1	4.81557e-17	0.383886	0.627	0.226	8.58664e-13	6
UBA2	4.94137e-17	0.397922	0.54	0.186	8.81096e-13	6
SET	5.01953e-17	0.519907	0.795	0.368	8.95033e-13	6
NDUFB11	5.14076e-17	0.567195	0.925	0.588	9.16648e-13	6
NUP107	5.34345e-17	0.347365	0.447	0.139	9.52791e-13	6
ALYREF	5.59567e-17	0.173242	0.18	0.028	9.97764e-13	6
SLC20A1	5.64035e-17	0.401261	0.472	0.154	1.00573e-12	6
MCUB	5.70802e-17	0.308002	0.453	0.14	1.0178e-12	6
CCT5	5.70882e-17	0.450658	0.64	0.248	1.01794e-12	6
NXT1	5.86264e-17	0.373608	0.354	0.098	1.04537e-12	6
FANCL	6.22491e-17	0.313434	0.273	0.063	1.10996e-12	6
RAB5IF	6.30312e-17	0.371225	0.565	0.197	1.12391e-12	6
SRP9	6.32599e-17	0.567342	0.901	0.54	1.12799e-12	6
COX17	6.44276e-17	0.474873	0.801	0.345	1.14881e-12	6
ORC3	6.56973e-17	0.279373	0.286	0.067	1.17145e-12	6
PXMP2	6.62043e-17	0.248515	0.13	0.014	1.18049e-12	6
PGAM1	6.78588e-17	0.662873	0.913	0.548	1.20999e-12	6
UBE2E3	6.79209e-17	0.351809	0.379	0.109	1.2111e-12	6
GLA	6.9412e-17	0.243546	0.199	0.035	1.23769e-12	6
WDR54	7.12788e-17	0.237624	0.323	0.082	1.27097e-12	6
INO80E	7.50383e-17	0.347896	0.466	0.147	1.33801e-12	6
MRPL50	7.54557e-17	0.268419	0.379	0.105	1.34545e-12	6
SRGAP2	8.27297e-17	0.212904	0.186	0.031	1.47515e-12	6
AKR7A2	8.51014e-17	0.364052	0.435	0.134	1.51744e-12	6
USP10	9.15964e-17	0.294373	0.478	0.152	1.63325e-12	6
ODF2	9.78473e-17	0.218539	0.311	0.077	1.74472e-12	6
IFI16	1.11027e-16	0.574908	0.857	0.467	1.97972e-12	6
UTP11	1.1176e-16	0.239391	0.248	0.053	1.9928e-12	6
HMGXB4	1.16245e-16	0.304811	0.298	0.074	2.07277e-12	6
CASP2	1.19351e-16	0.332634	0.28	0.066	2.12815e-12	6
ADSL	1.26507e-16	0.280734	0.547	0.181	2.25575e-12	6
UBAP2	1.39311e-16	0.248515	0.242	0.051	2.48405e-12	6
ZFP91	1.40351e-16	0.206046	0.28	0.066	2.5026e-12	6
SLC7A1	1.61389e-16	0.219643	0.155	0.022	2.87772e-12	6
UBE3A	1.61497e-16	0.293747	0.565	0.197	2.87966e-12	6
CISD2	1.64146e-16	0.327051	0.472	0.152	2.92689e-12	6
PRADC1	1.64517e-16	0.235065	0.211	0.04	2.93351e-12	6
MMAB	1.6575e-16	0.182698	0.193	0.033	2.9555e-12	6
AP2S1	1.70762e-16	0.557212	0.832	0.388	3.04485e-12	6
POLR2K	1.77917e-16	0.392702	0.758	0.3	3.17244e-12	6
XRCC5	1.80624e-16	0.579076	0.876	0.454	3.2207e-12	6
CYB5B	1.84805e-16	0.337224	0.571	0.198	3.29526e-12	6
RSRC1	1.85027e-16	0.260663	0.342	0.092	3.29922e-12	6
VBP1	1.99754e-16	0.320468	0.54	0.183	3.56181e-12	6
PSMA3	2.03852e-16	0.47072	0.789	0.347	3.63489e-12	6
UQCRQ	2.19365e-16	0.59633	0.901	0.518	3.91151e-12	6
EXOSC3	2.26343e-16	0.267181	0.429	0.131	4.03592e-12	6
HCFC1R1	2.26607e-16	0.295133	0.472	0.151	4.04064e-12	6
SYNJ2	2.29926e-16	0.230653	0.18	0.03	4.09981e-12	6
SRPK1	2.41208e-16	0.332441	0.484	0.158	4.30098e-12	6
VPS29	2.42982e-16	0.482121	0.714	0.306	4.33262e-12	6
HIST1H2AK	2.47031e-16	0.150761	0.112	0.01	4.40481e-12	6
PSMB9	2.50966e-16	0.515675	1	0.893	4.47497e-12	6
ERI1	2.76385e-16	0.224264	0.205	0.038	4.92823e-12	6
CHRAC1	2.81709e-16	0.357465	0.385	0.115	5.02316e-12	6
POP4	2.92229e-16	0.321551	0.46	0.146	5.21073e-12	6
SF3B4	2.95595e-16	0.460726	0.621	0.234	5.27076e-12	6
LIN52	3.14466e-16	0.208541	0.193	0.034	5.60724e-12	6
DNAJC15	3.4738e-16	0.412335	0.764	0.327	6.19414e-12	6
PDCD5	3.6929e-16	0.529793	0.615	0.256	6.58482e-12	6
ZNF93	4.14615e-16	0.185222	0.13	0.015	7.393e-12	6
HIST1H1E	4.45093e-16	1.25128	0.497	0.222	7.93644e-12	6
CFAP20	4.79733e-16	0.21631	0.342	0.092	8.55413e-12	6
MRPL55	5.35554e-16	0.291698	0.453	0.142	9.54946e-12	6
MRPL16	5.42763e-16	0.291993	0.497	0.166	9.67801e-12	6
HSPA14.1	5.50721e-16	0.287128	0.255	0.058	9.8199e-12	6
FOXRED1	5.71729e-16	0.177122	0.174	0.028	1.01945e-11	6
NUP188	5.77774e-16	0.233392	0.255	0.058	1.03023e-11	6
SREBF2	5.8041e-16	0.259603	0.323	0.086	1.03493e-11	6
MRPS11	5.82681e-16	0.303756	0.447	0.142	1.03898e-11	6
FN3KRP	6.23982e-16	0.243651	0.286	0.07	1.11262e-11	6
PTBP1	6.69939e-16	0.361329	0.522	0.183	1.19457e-11	6
DHX9	7.19605e-16	0.394166	0.54	0.197	1.28313e-11	6
FIBP	7.25422e-16	0.43394	0.683	0.274	1.2935e-11	6
EEF1E1	7.976e-16	0.360902	0.503	0.174	1.4222e-11	6
RTN3	8.18084e-16	0.283742	0.385	0.113	1.45873e-11	6
DRG1	8.34064e-16	0.206278	0.366	0.105	1.48722e-11	6
BRD7	8.57725e-16	0.285372	0.311	0.082	1.52941e-11	6
MRPS16	8.96228e-16	0.3036	0.503	0.17	1.59806e-11	6
SRSF7	8.9709e-16	0.600596	0.907	0.534	1.5996e-11	6
TMEM18	9.05442e-16	0.268543	0.41	0.124	1.61449e-11	6
PSMB2	9.19614e-16	0.480678	0.783	0.349	1.63976e-11	6
MYL6B	1.00609e-15	0.305298	0.391	0.117	1.79396e-11	6
TOR2A	1.0155e-15	0.285154	0.28	0.069	1.81074e-11	6
NDUFB6	1.04679e-15	0.51289	0.708	0.301	1.86652e-11	6
MRPL18	1.05387e-15	0.338391	0.472	0.155	1.87915e-11	6
CPSF3	1.11244e-15	0.190053	0.267	0.063	1.98359e-11	6
HLTF	1.12471e-15	0.354943	0.36	0.107	2.00547e-11	6
AHCY	1.13135e-15	0.246402	0.23	0.049	2.01731e-11	6
NSL1	1.17129e-15	0.235837	0.484	0.159	2.08853e-11	6
C22orf39	1.18773e-15	0.294031	0.472	0.157	2.11784e-11	6
SNX5	1.21035e-15	0.308397	0.553	0.195	2.15818e-11	6
YWHAE	1.23087e-15	0.401421	0.665	0.269	2.19476e-11	6
ZNF738	1.30188e-15	0.227895	0.23	0.049	2.32139e-11	6
RHNO1	1.35624e-15	0.21988	0.36	0.102	2.41831e-11	6
SMPD4	1.40683e-15	0.161776	0.261	0.061	2.50853e-11	6
CCDC77	1.43488e-15	0.170491	0.13	0.016	2.55853e-11	6
YWHAQ	1.44953e-15	0.527576	0.82	0.402	2.58466e-11	6
HIST1H4F	1.44974e-15	0.192818	0.124	0.014	2.58502e-11	6
STARD7	1.45856e-15	0.325285	0.41	0.128	2.60076e-11	6
PRPF38A	1.50984e-15	0.258538	0.503	0.17	2.6922e-11	6
MEA1	1.57444e-15	0.485386	0.696	0.289	2.80738e-11	6
VIM	1.62026e-15	0.639014	0.988	0.816	2.88909e-11	6
YIF1B	1.67562e-15	0.307088	0.491	0.164	2.9878e-11	6
PSMB5	1.73936e-15	0.317136	0.429	0.137	3.10146e-11	6
PSMD1	1.76847e-15	0.28215	0.478	0.159	3.15335e-11	6
EIF4A1	1.78794e-15	0.60209	0.907	0.583	3.18807e-11	6
MZT2A	1.92945e-15	0.267984	0.416	0.129	3.4404e-11	6
CAND1	1.96356e-15	0.303077	0.559	0.202	3.50122e-11	6
MAPRE1	1.98343e-15	0.382925	0.528	0.188	3.53665e-11	6
RPL26L1	1.98951e-15	0.330741	0.335	0.096	3.5475e-11	6
FH	2.07929e-15	0.237685	0.261	0.062	3.70758e-11	6
ARL6IP6	2.11847e-15	0.307701	0.559	0.201	3.77744e-11	6
GNB4	2.24941e-15	0.245954	0.143	0.02	4.01092e-11	6
SNHG1	2.25975e-15	0.322535	0.484	0.164	4.02937e-11	6
ENO2	2.26419e-15	0.2822	0.217	0.046	4.03727e-11	6
ATP5PF	2.27077e-15	0.545773	0.938	0.588	4.049e-11	6
PCNT	2.29893e-15	0.348151	0.28	0.071	4.09922e-11	6
TXN	2.3298e-15	0.545277	0.814	0.428	4.15427e-11	6
CAMTA1	2.50879e-15	0.321881	0.497	0.169	4.47342e-11	6
NFATC2IP	2.51862e-15	0.233129	0.311	0.083	4.49096e-11	6
TSPAN4	2.54788e-15	0.256289	0.143	0.02	4.54313e-11	6
POMP	2.5759e-15	0.574578	0.888	0.515	4.59308e-11	6
CEP44	2.59499e-15	0.223776	0.236	0.052	4.62713e-11	6
FHOD1	2.65489e-15	0.22607	0.186	0.034	4.73394e-11	6
CCDC58	2.87159e-15	0.193754	0.174	0.03	5.12032e-11	6
TRIM28	3.01345e-15	0.364449	0.366	0.11	5.37328e-11	6
DYNC1LI1	3.05767e-15	0.207235	0.335	0.094	5.45213e-11	6
ILVBL	3.36891e-15	0.258107	0.255	0.061	6.0071e-11	6
STIP1	3.44595e-15	0.440809	0.54	0.206	6.14447e-11	6
SMCO4	3.80151e-15	0.336064	0.478	0.163	6.77847e-11	6
CDC27	4.04206e-15	0.298111	0.366	0.11	7.20739e-11	6
PTGES3	4.06425e-15	0.522485	0.907	0.536	7.24697e-11	6
PFKP	4.15736e-15	0.233185	0.398	0.121	7.413e-11	6
NUDC	4.42986e-15	0.442083	0.609	0.234	7.89888e-11	6
ACD	4.47082e-15	0.247387	0.385	0.117	7.97193e-11	6
PABPN1	4.61765e-15	0.28314	0.385	0.118	8.23374e-11	6
ARL13B	5.24332e-15	0.185508	0.168	0.028	9.34936e-11	6
TMEM143	5.94596e-15	0.145022	0.112	0.012	1.06022e-10	6
NDUFB3	5.95031e-15	0.481209	0.863	0.444	1.061e-10	6
LYRM4	5.9814e-15	0.251659	0.273	0.069	1.06654e-10	6
GLRX3	6.10057e-15	0.306805	0.516	0.18	1.08779e-10	6
TSEN15	6.15626e-15	0.253343	0.46	0.151	1.09772e-10	6
HIST1H4I	6.18005e-15	0.183982	0.112	0.012	1.10197e-10	6
SF3A2	6.32043e-15	0.422032	0.609	0.242	1.127e-10	6
RCC1	6.72154e-15	0.163442	0.118	0.013	1.19852e-10	6
SEM1	7.54774e-15	0.494067	0.944	0.588	1.34584e-10	6
TOMM40	8.11727e-15	0.253334	0.242	0.056	1.44739e-10	6
SEPHS1	8.14505e-15	0.263658	0.205	0.042	1.45234e-10	6
CLN6	8.43473e-15	0.283557	0.186	0.036	1.504e-10	6
MAZ	8.59227e-15	0.404096	0.516	0.19	1.53209e-10	6
NDUFB2	8.63652e-15	0.577006	0.894	0.557	1.53998e-10	6
CNP	8.82842e-15	0.2454	0.205	0.042	1.5742e-10	6
ITPR3	8.83626e-15	0.143009	0.174	0.031	1.57559e-10	6
ARPC2	9.07881e-15	0.452096	0.994	0.868	1.61884e-10	6
WDR83	9.21982e-15	0.204002	0.248	0.059	1.64399e-10	6
EI24	9.33015e-15	0.2419	0.261	0.065	1.66366e-10	6
BLMH	9.72444e-15	0.24374	0.286	0.075	1.73397e-10	6
CDK5RAP2	9.80066e-15	0.243194	0.317	0.088	1.74756e-10	6
SLC1A5	9.9476e-15	0.296267	0.28	0.073	1.77376e-10	6
VDAC1	9.99726e-15	0.420099	0.764	0.333	1.78261e-10	6
TOR3A	1.00807e-14	0.279945	0.335	0.097	1.79749e-10	6
ARPC5	1.05599e-14	0.553082	0.845	0.513	1.88294e-10	6
KATNBL1	1.06587e-14	0.292578	0.329	0.095	1.90056e-10	6
IKBIP	1.07578e-14	0.168809	0.224	0.049	1.91822e-10	6
DOT1L	1.07761e-14	0.238809	0.155	0.025	1.92148e-10	6
CCDC82	1.14121e-14	0.30649	0.391	0.124	2.0349e-10	6
SARNP	1.27389e-14	0.375749	0.658	0.263	2.27147e-10	6
NDUFA6	1.29805e-14	0.555011	0.894	0.51	2.31455e-10	6
HIST1H4H	1.41486e-14	0.323295	0.18	0.034	2.52284e-10	6
AP1S2	1.70039e-14	0.259426	0.366	0.111	3.03197e-10	6
UBE2L3	1.71683e-14	0.43068	0.807	0.361	3.06129e-10	6
SF3B3	1.76722e-14	0.250311	0.528	0.185	3.15114e-10	6
MCTS1	1.7722e-14	0.339649	0.472	0.167	3.16001e-10	6
RWDD4	1.77461e-14	0.244598	0.304	0.084	3.16431e-10	6
RBM10	1.82469e-14	0.222521	0.304	0.083	3.2536e-10	6
DECR1	1.84471e-14	0.393963	0.665	0.273	3.2893e-10	6
FANCM	1.84975e-14	0.166265	0.13	0.017	3.29829e-10	6
RAD23A	1.91786e-14	0.477083	0.702	0.308	3.41974e-10	6
SNHG7	1.92277e-14	0.245013	0.236	0.056	3.4285e-10	6
SMARCC1	2.03489e-14	0.311854	0.373	0.117	3.62842e-10	6
ATOX1	2.1226e-14	0.254593	0.435	0.143	3.7848e-10	6
PPCDC	2.19135e-14	0.155058	0.149	0.023	3.90739e-10	6
INAFM1	2.39282e-14	0.183436	0.118	0.014	4.26665e-10	6
NUTF2	2.42269e-14	0.399865	0.596	0.237	4.3199e-10	6
RAB11A	2.60379e-14	0.350784	0.671	0.276	4.64282e-10	6
SPEN	2.6641e-14	0.249937	0.385	0.122	4.75035e-10	6
CD320	2.81901e-14	0.301147	0.348	0.105	5.02658e-10	6
PRDX2	3.1437e-14	0.490224	0.702	0.323	5.60554e-10	6
MRPL22	3.26916e-14	0.261787	0.509	0.18	5.82924e-10	6
GPN3	3.29215e-14	0.265423	0.217	0.049	5.87024e-10	6
PMVK	3.55756e-14	0.287538	0.373	0.118	6.34348e-10	6
NELFE	3.57509e-14	0.330481	0.422	0.14	6.37474e-10	6
RIF1	3.69938e-14	0.342955	0.391	0.129	6.59637e-10	6
RBM8A	3.72847e-14	0.503481	0.839	0.461	6.64823e-10	6
PDSS1	3.78802e-14	0.202244	0.137	0.02	6.75442e-10	6
GEMIN2	3.9305e-14	0.161904	0.193	0.039	7.00847e-10	6
TDP1	4.08266e-14	0.197283	0.261	0.066	7.2798e-10	6
NDUFS6	4.09648e-14	0.498044	0.839	0.417	7.30443e-10	6
HACD3	4.17743e-14	0.253087	0.348	0.105	7.44878e-10	6
OIP5-AS1	4.19097e-14	0.306935	0.565	0.209	7.47291e-10	6
NUP58	4.22987e-14	0.209014	0.311	0.087	7.54227e-10	6
GSTM1	4.30396e-14	0.229897	0.391	0.124	7.67439e-10	6
PSMA7	4.47103e-14	0.474978	0.932	0.698	7.9723e-10	6
AP3M2	4.49246e-14	0.195939	0.199	0.041	8.01051e-10	6
NFYB	4.84397e-14	0.304375	0.348	0.106	8.63728e-10	6
HDAC2	4.88684e-14	0.32488	0.466	0.165	8.71372e-10	6
NUDT5	5.00014e-14	0.349998	0.64	0.253	8.91576e-10	6
GPANK1	5.01707e-14	0.222687	0.28	0.075	8.94594e-10	6
RNASEH2B	5.06291e-14	0.336141	0.565	0.225	9.02767e-10	6
CASP3	5.23079e-14	0.271402	0.547	0.202	9.32702e-10	6
PLGRKT	5.52802e-14	0.319723	0.379	0.124	9.85702e-10	6
KIF2A	5.54283e-14	0.423299	0.658	0.276	9.88341e-10	6
GON7	5.64854e-14	0.263872	0.348	0.106	1.00719e-09	6
NNT	5.67314e-14	0.155008	0.391	0.122	1.01158e-09	6
RBM17	6.12341e-14	0.34262	0.627	0.257	1.09187e-09	6
DBI	6.14129e-14	0.561746	0.913	0.633	1.09505e-09	6
MICB	7.0412e-14	0.232215	0.211	0.047	1.25552e-09	6
PHACTR4	7.21869e-14	0.170643	0.304	0.085	1.28716e-09	6
PSME2	7.38007e-14	0.492747	0.981	0.801	1.31594e-09	6
PBRM1	7.65611e-14	0.280602	0.379	0.124	1.36516e-09	6
COX20	7.66332e-14	0.414438	0.553	0.217	1.36645e-09	6
GMEB1	7.73907e-14	0.300236	0.323	0.095	1.37995e-09	6
PPIL3	7.85857e-14	0.225949	0.267	0.07	1.40126e-09	6
NDUFV2	7.91682e-14	0.452637	0.795	0.405	1.41165e-09	6
WRAP53	7.92781e-14	0.166804	0.143	0.022	1.41361e-09	6
PSMB3	8.10349e-14	0.513009	0.913	0.57	1.44493e-09	6
RNF168	8.29593e-14	0.274051	0.335	0.102	1.47925e-09	6
PSME3	8.34375e-14	0.242425	0.317	0.093	1.48777e-09	6
PFKL	8.59827e-14	0.313783	0.416	0.141	1.53316e-09	6
NTMT1	8.66161e-14	0.282084	0.304	0.088	1.54445e-09	6
NUP35	9.16296e-14	0.160696	0.174	0.033	1.63385e-09	6
CBFB	9.18007e-14	0.270398	0.298	0.085	1.6369e-09	6
ZC3H18	9.57635e-14	0.182632	0.304	0.086	1.70756e-09	6
SCMH1	9.76036e-14	0.139846	0.168	0.031	1.74037e-09	6
PCGF6	1.00446e-13	0.212884	0.18	0.036	1.79105e-09	6
RBM12	1.0098e-13	0.240088	0.286	0.079	1.80058e-09	6
RPSA	1.0462e-13	0.481993	0.988	0.886	1.86547e-09	6
MRPS26	1.04916e-13	0.373303	0.422	0.147	1.87076e-09	6
CASP8AP2	1.11665e-13	0.275102	0.323	0.097	1.99109e-09	6
GSTO1	1.12216e-13	0.398041	0.646	0.271	2.00092e-09	6
MPDU1	1.1477e-13	0.233954	0.404	0.132	2.04646e-09	6
ZNF672	1.18586e-13	0.173102	0.217	0.05	2.1145e-09	6
POLE4	1.18626e-13	0.258742	0.509	0.182	2.11521e-09	6
MFGE8	1.21655e-13	0.19688	0.161	0.029	2.16923e-09	6
POLE3	1.24977e-13	0.259918	0.354	0.111	2.22846e-09	6
STOML2	1.26243e-13	0.347431	0.534	0.2	2.25104e-09	6
CD151	1.34645e-13	0.321514	0.416	0.141	2.40086e-09	6
ILF2	1.39876e-13	0.475617	0.758	0.361	2.49414e-09	6
RAD9A	1.42201e-13	0.187678	0.193	0.041	2.53559e-09	6
C1orf35	1.42203e-13	0.219633	0.348	0.107	2.53563e-09	6
PARP1	1.44454e-13	0.381238	0.72	0.31	2.57576e-09	6
SNRPA	1.48552e-13	0.374308	0.789	0.359	2.64883e-09	6
MRTO4	1.4946e-13	0.234506	0.211	0.048	2.66503e-09	6
DARS2	1.55776e-13	0.231354	0.155	0.027	2.77765e-09	6
CERS5	1.58073e-13	0.188164	0.311	0.089	2.81861e-09	6
SMARCB1	1.72601e-13	0.324621	0.478	0.175	3.07765e-09	6
HAUS2	1.73086e-13	0.229265	0.242	0.061	3.0863e-09	6
SRM	1.73611e-13	0.257892	0.205	0.046	3.09566e-09	6
RAE1	1.74389e-13	0.21992	0.366	0.116	3.10952e-09	6
PIN4	1.74512e-13	0.303093	0.621	0.24	3.11172e-09	6
CDK2AP2	1.74821e-13	0.516781	0.851	0.471	3.11723e-09	6
AFG3L2	1.76412e-13	0.175104	0.323	0.095	3.1456e-09	6
MPHOSPH9	1.82425e-13	0.209934	0.453	0.159	3.25283e-09	6
COX6C	1.82882e-13	0.460498	0.981	0.765	3.26097e-09	6
CEP57	1.83533e-13	0.330304	0.609	0.243	3.27257e-09	6
SNRPD3	1.93293e-13	0.158491	0.261	0.068	3.44661e-09	6
PPP1CA	1.95027e-13	0.499906	0.981	0.729	3.47752e-09	6
SPATA33	2.04303e-13	0.232406	0.186	0.039	3.64292e-09	6
NDE1	2.05743e-13	0.311242	0.311	0.094	3.66861e-09	6
UQCRC1	2.07878e-13	0.363493	0.64	0.262	3.70668e-09	6
RNF26	2.13972e-13	0.143385	0.143	0.023	3.81534e-09	6
CEP97	2.32805e-13	0.198107	0.161	0.03	4.15114e-09	6
ZW10	2.39572e-13	0.137045	0.124	0.017	4.2718e-09	6
TFDP2	2.41406e-13	0.195718	0.36	0.113	4.30451e-09	6
RECQL	2.47322e-13	0.305424	0.578	0.228	4.41e-09	6
MRPS25	2.73921e-13	0.274708	0.342	0.107	4.88429e-09	6
PIDD1	2.77568e-13	0.208002	0.137	0.022	4.94932e-09	6
CCP110	3.01829e-13	0.226749	0.199	0.044	5.3819e-09	6
MPST	3.17035e-13	0.278789	0.453	0.163	5.65305e-09	6
RHOA	3.1723e-13	0.441765	0.981	0.802	5.65653e-09	6
DDX41	3.32016e-13	0.226705	0.255	0.067	5.92017e-09	6
COMMD1	3.39879e-13	0.210591	0.429	0.145	6.06038e-09	6
AP2A1	3.55072e-13	0.2037	0.298	0.086	6.33129e-09	6
NDUFB1	3.64705e-13	0.402973	0.727	0.331	6.50306e-09	6
RAVER1	3.66762e-13	0.161747	0.248	0.064	6.53973e-09	6
CLNS1A	3.71504e-13	0.343442	0.571	0.223	6.62429e-09	6
SRSF1	3.77489e-13	0.37211	0.621	0.265	6.731e-09	6
MIF	3.94892e-13	0.589026	0.988	0.814	7.04132e-09	6
UBL4A	4.27556e-13	0.225538	0.298	0.087	7.62374e-09	6
JUND	4.34976e-13	0.307035	0.385	0.13	7.75605e-09	6
RAC1	4.88398e-13	0.484228	0.72	0.346	8.70863e-09	6
DHCR24	4.99837e-13	0.209556	0.143	0.024	8.91259e-09	6
PIF1	5.14543e-13	0.211728	0.236	0.061	9.17481e-09	6
TIMM17A	5.30523e-13	0.261906	0.453	0.163	9.45976e-09	6
FUNDC2	5.52215e-13	0.269316	0.54	0.207	9.84655e-09	6
ALMS1	5.59748e-13	0.131134	0.143	0.024	9.98086e-09	6
CIAO2A	5.90652e-13	0.353207	0.615	0.254	1.05319e-08	6
HNRNPUL2	6.15805e-13	0.208001	0.335	0.105	1.09804e-08	6
LAP3	6.22977e-13	0.182544	0.472	0.168	1.11083e-08	6
DHX15	6.31545e-13	0.20321	0.466	0.164	1.12611e-08	6
RBFA	6.35789e-13	0.238387	0.186	0.041	1.13367e-08	6
PSMD11	6.37296e-13	0.404691	0.565	0.231	1.13636e-08	6
PSMD14	6.45809e-13	0.222639	0.422	0.146	1.15154e-08	6
ABI2	6.60187e-13	0.174783	0.186	0.04	1.17718e-08	6
ETFB	6.7468e-13	0.377916	0.596	0.255	1.20302e-08	6
NAA38	7.52013e-13	0.490623	0.77	0.378	1.34091e-08	6
TMEM214	7.73293e-13	0.201647	0.23	0.058	1.37886e-08	6
RB1	8.35878e-13	0.306769	0.404	0.141	1.49045e-08	6
ENSA	8.49596e-13	0.4096	0.733	0.342	1.51491e-08	6
PRKD3	8.52426e-13	0.237764	0.236	0.061	1.51996e-08	6
SMAD2	8.54042e-13	0.174053	0.292	0.085	1.52284e-08	6
RFC1	8.58627e-13	0.337322	0.54	0.212	1.53102e-08	6
KMT5C	9.16582e-13	0.151663	0.137	0.022	1.63436e-08	6
MRPL15	9.56243e-13	0.290312	0.292	0.087	1.70508e-08	6
CCDC124	9.83916e-13	0.294827	0.516	0.197	1.75442e-08	6
DNAJC2	1.00304e-12	0.244952	0.323	0.1	1.78853e-08	6
PRPF19	1.00443e-12	0.241083	0.342	0.109	1.791e-08	6
DPP3	1.03288e-12	0.204714	0.286	0.083	1.84173e-08	6
TTC39C	1.09618e-12	0.257476	0.366	0.122	1.9546e-08	6
TCP1	1.14441e-12	0.393512	0.547	0.221	2.0406e-08	6
ATP5F1C	1.15829e-12	0.467292	0.888	0.482	2.06535e-08	6
AP1M1	1.16887e-12	0.251552	0.466	0.172	2.08421e-08	6
DCLRE1C	1.17108e-12	0.211406	0.304	0.092	2.08816e-08	6
DAZAP1	1.17783e-12	0.167269	0.329	0.103	2.10019e-08	6
TESC	1.19421e-12	0.389449	0.379	0.137	2.1294e-08	6
TGS1	1.2494e-12	0.169563	0.36	0.117	2.2278e-08	6
CENPT	1.32351e-12	0.202077	0.335	0.107	2.35995e-08	6
SDHAF3	1.32676e-12	0.194614	0.255	0.069	2.36575e-08	6
OBI1	1.35115e-12	0.189054	0.298	0.088	2.40924e-08	6
MANF	1.4112e-12	0.255028	0.522	0.198	2.51631e-08	6
PSMD7	1.43067e-12	0.269907	0.59	0.235	2.55103e-08	6
ZNF106	1.4424e-12	0.24245	0.441	0.158	2.57195e-08	6
SMARCA4	1.46852e-12	0.215482	0.292	0.086	2.61852e-08	6
COA3	1.54905e-12	0.321416	0.559	0.227	2.76211e-08	6
CEP89	1.5932e-12	0.200254	0.124	0.019	2.84083e-08	6
EXOSC9	1.62554e-12	0.227896	0.342	0.11	2.89849e-08	6
TECR	1.67929e-12	0.413898	0.72	0.332	2.99435e-08	6
INIP	1.71348e-12	0.16453	0.242	0.064	3.0553e-08	6
PFDN2	1.71889e-12	0.308126	0.658	0.268	3.06494e-08	6
NDUFA7	1.79949e-12	0.384168	0.702	0.309	3.20867e-08	6
OLA1	1.82565e-12	0.227593	0.54	0.207	3.25532e-08	6
TAF15	1.83448e-12	0.375316	0.677	0.298	3.27107e-08	6
MRPL46	1.87099e-12	0.177984	0.317	0.097	3.33617e-08	6
IPO7	1.94521e-12	0.193789	0.354	0.116	3.46851e-08	6
SNX8	1.95014e-12	0.147414	0.149	0.027	3.4773e-08	6
PFDN6	1.99444e-12	0.248424	0.298	0.09	3.55628e-08	6
SRSF6	2.01526e-12	0.25392	0.261	0.074	3.59341e-08	6
PPDPF	2.03254e-12	0.499895	0.981	0.857	3.62423e-08	6
MRPL21	2.13815e-12	0.280612	0.354	0.117	3.81254e-08	6
MAIP1	2.16405e-12	0.171089	0.18	0.039	3.85871e-08	6
TIMM17B	2.17187e-12	0.268018	0.609	0.249	3.87266e-08	6
NHP2	2.2079e-12	0.387548	0.621	0.273	3.93691e-08	6
TMEM14C	2.2779e-12	0.278671	0.584	0.237	4.06172e-08	6
MIF4GD	2.31739e-12	0.266818	0.429	0.155	4.13214e-08	6
PLEKHJ1	2.37563e-12	0.231832	0.565	0.222	4.23598e-08	6
WDR5	2.41729e-12	0.161742	0.199	0.046	4.31026e-08	6
KPNA3	2.56851e-12	0.262187	0.342	0.113	4.5799e-08	6
SSBP1	2.60764e-12	0.413822	0.814	0.407	4.64969e-08	6
KEAP1	2.61349e-12	0.184225	0.385	0.129	4.66012e-08	6
DCK	2.61455e-12	0.306862	0.435	0.161	4.662e-08	6
E2F3	2.73361e-12	0.260576	0.193	0.045	4.87431e-08	6
BUB3	2.78214e-12	0.508924	0.851	0.508	4.96083e-08	6
CYB5A	2.88711e-12	0.170811	0.242	0.066	5.14801e-08	6
CPSF1	2.90805e-12	0.210504	0.248	0.068	5.18535e-08	6
C6orf136	2.91967e-12	0.13337	0.224	0.056	5.20606e-08	6
COX7B	2.9571e-12	0.486202	0.901	0.55	5.2728e-08	6
APIP	2.98481e-12	0.190072	0.317	0.099	5.32222e-08	6
GIT1	2.98676e-12	0.16447	0.199	0.047	5.32568e-08	6
GCSH	3.05917e-12	0.138413	0.193	0.044	5.45481e-08	6
MYCBP	3.15938e-12	0.21919	0.416	0.146	5.63349e-08	6
SRP19	3.21027e-12	0.306942	0.634	0.265	5.72423e-08	6
IRAK1	3.32433e-12	0.180733	0.186	0.042	5.92762e-08	6
CPSF6	3.36089e-12	0.217043	0.447	0.162	5.99281e-08	6
ARPC1A	3.36444e-12	0.185685	0.453	0.163	5.99913e-08	6
PMS2	3.37597e-12	0.23599	0.41	0.144	6.01969e-08	6
MPC1	3.45389e-12	0.283079	0.46	0.173	6.15863e-08	6
MAD2L1BP	3.46285e-12	0.216793	0.342	0.111	6.17462e-08	6
NUP93	3.46798e-12	0.203852	0.273	0.08	6.18375e-08	6
MRPL57	3.52544e-12	0.461674	0.776	0.389	6.28622e-08	6
UBA1	3.64815e-12	0.21716	0.416	0.148	6.50502e-08	6
BRCC3	3.70302e-12	0.155425	0.211	0.052	6.60285e-08	6
SPATS2L	3.72289e-12	0.17808	0.217	0.055	6.63828e-08	6
[truncated: 2,137 more rows]

## Sheet: Supplementary Table 5
gene	p_val	avg_log2FC	pct.1	pct.2	p_val_adj	cluster
IL7R	2.1086e-67	3.85223	0.674	0.025	4.09111e-63	0
LTB	7.94129e-42	2.9365	0.565	0.038	1.54077e-37	0
GLUL	9.00845e-34	1.44949	0.37	0.016	1.74782e-29	0
SESN1	2.62725e-31	1.22167	0.37	0.019	5.09738e-27	0
KLRG1	1.1627e-27	1.60094	0.435	0.037	2.25587e-23	0
AC006369.1	9.76093e-25	0.864173	0.283	0.013	1.89382e-20	0
TMEM123	3.43507e-23	1.16138	0.457	0.052	6.66473e-19	0
ZNF683	1.3042e-20	1.31394	0.391	0.041	2.53042e-16	0
TCF7	1.56016e-20	0.79353	0.239	0.012	3.02703e-16	0
ANXA1	1.73362e-20	1.47989	0.543	0.093	3.36357e-16	0
ALOX5AP	2.23978e-18	1.68236	0.587	0.124	4.34563e-14	0
NIBAN1	2.90941e-18	1.10787	0.391	0.049	5.64483e-14	0
AC119396.1	1.21167e-16	0.857867	0.283	0.027	2.35089e-12	0
RORA	2.39642e-16	0.792246	0.261	0.022	4.64954e-12	0
KLRB1	1.09696e-15	2.33984	0.413	0.072	2.12831e-11	0
TNF	1.43947e-15	0.705036	0.239	0.019	2.79286e-11	0
LYAR	1.65771e-14	1.14979	0.435	0.081	3.2163e-10	0
XBP1	2.27218e-12	1.19781	0.565	0.157	4.40849e-08	0
S100A10	3.01148e-12	1.19987	0.848	0.432	5.84287e-08	0
RASGRP2	3.14258e-12	0.861114	0.304	0.047	6.09724e-08	0
SORL1	9.67076e-12	0.764658	0.239	0.03	1.87632e-07	0
THEM4	1.5016e-11	0.759912	0.261	0.036	2.9134e-07	0
KCNA3	3.35616e-11	0.717623	0.261	0.037	6.51162e-07	0
CAMK4	3.65105e-11	0.666614	0.239	0.031	7.08377e-07	0
LINC02273	2.51167e-10	0.891109	0.239	0.036	4.87314e-06	0
FOS	3.75485e-10	1.42685	0.326	0.068	7.28517e-06	0
TC2N	1.01711e-09	1.07077	0.652	0.24	1.97339e-05	0
RASA3	1.62453e-09	0.749044	0.283	0.053	3.15191e-05	0
S100A11	2.28577e-09	1.03844	0.848	0.506	4.43484e-05	0
[truncated: 1,577 more rows]

## Sheet: Supplementary Table 6
gene	p_val	avg_log2FC	pct.1	pct.2	p_val_adj	cluster
[truncated: 2,012 more rows]

[truncated: 1 more sheets: Supplementary Table 7]
