# Supplementary material for: Single-cell transcriptomic analysis of renal allograft rejection reveals insights into intragraft TCR clonality
Source: J Clin Invest. 2023 Jul 17;133(14):e170191. doi: 10.1172/JCI170191 (PMC10348771; doi:10.1172/JCI170191)
Supplement: Supporting data values [file jci-133-170191-s121.xlsx]

## Sheet: Figure 1E
NR	Rej
14.4628	39.1778
3.9548	81.4751
4.04664	76.2162
	88.2016
	83.7849
	87.6442
	66.0529
	74.4898
	59.1214
	79.2793

## Sheet: Figure 2D
𝛾𝛿	CD8	CD4	Myeloid	B Cell
0.570885	67.079	10.942	18.6489	2.75928
7.78947	47.7895	16.4211	24.2105	3.78947
6.42857	12.3469	34.4898	24.6939	22.0408
77.9801	9.96966	0.260078	10.6632	1.127
13.3116	35.2469	19.1025	16.5956	15.7433
2.62172	76.779	10.3933	9.55056	0.655431
1.75285	32.3401	37.511	9.90359	18.4926
3.15501	62.4143	16.8724	15.3635	2.19479
3.95421	54.0062	21.8522	11.7586	8.42872
9.19378	28.2885	20.5092	15.1344	26.8741

## Sheet: Figure 3D
% expanded clonotypes				# expanded clonotypes
Tacrolimus	Belatacept	Iscalimab		Tacrolimus	Belatacept	Iscalimab
4.16667	2.49221	6.81818		2	8	35
15.1163	10	4.8951		78	24	7
7.7381	2.72727	1.72414		26	3	1
14.5038				19

## Sheet: Figure 3E
vs. donor
clone #	1	2	6	8	11
	1304.19	1442.63	1186.42	1147.31	1180.39
	2765.16	1689.58	1239.29	1418.75	992.4
	1116.66	1078.71	2859.07	954.268	899.278
vs. 3rd party
clone #	1	2	6	8	11
	197.757	269.798	18.5575	194.347	172.115
	187.3	201.34	21.09	200.838	173.548
	175.808	211.202	82.6925	222.48	136.285
Jurkat alone
clone #	1	2	6	8	11
	0.03125	0	0	0	2.5325
	24.345	20.81	43.75	34.37	35.285
	8.48	0	2.805	42.33	22.045
donor alone	92.0975
	23.4575
	5.0375
3rd party alone	93.7425
	17.995
	39.385

## Sheet: Supplemental Figure 1B
	Class I				Class II
Tacrolimus	1	3	4	5	1	5	4	3
Belatacept	3	5	5		3	5	5
Iscalimab	6	5	2		5	3	1

## Sheet: Supplemental Figure 4A
	No. Exp Clonotypes	Class I	Class II
TAC_1	2	1	1
TAC_2	78	3	5
TAC_3	26	4	4
TAC_4	19	5	3
BELA_1	8	3	3
BELA_2	24	5	5
BELA_3	3	5	5
ISCAL_1	35	2	1
ISCAL_2	1	5	3
ISCAL_3	7	6	5

## Sheet: Supplemental Figure 4B
	No. Exp Clonotypes	Banff Grade
TAC_1	2	1
TAC_2	78	1
TAC_3	26	2
TAC_4	19	2
BELA_1	8	3
BELA_2	24	2
BELA_3	3	3
ISCAL_1	35	1
ISCAL_2	1	1
ISCAL_3	7	2

## Sheet: Supplemental Figure 4C
	No. Exp Clonotypes	ALC
TAC_1	2
TAC_2	78	475
TAC_3	26	285
TAC_4	19	1346
BELA_1	8	100
BELA_2	24	1820
BELA_3	3	416
ISCAL_1	35	100
ISCAL_2	1	322
ISCAL_3	7	422
